# Supplementary material for: Global transcriptome analysis and identification of genes involved in nutrients accumulation during seed development of rice tartary buckwheat (Fagopyrum Tararicum)
Source: Sci Rep. 2017 Sep 18;7:11792. doi: 10.1038/s41598-017-11929-z (PMC5603606; doi:10.1038/s41598-017-11929-z)
Supplement: Supplementary file 2 — Table S3 [file 41598_2017_11929_MOESM2_ESM.xls]

## Sheet: Table S3
Table S3. List of the differentially expressed genes during seed development of tartary buckwheat.
GeneID	PS1_FPKM	PS2_FPKM	PS3_FPKM	FS1_FPKM	FS2_FPKM	FS3_FPKM	MS1_FPKM	MS2_FPKM	MS3_FPKM	PS_FPKM	FS_FPKM	MS_FPKM	KEGG Orthology	GO Component	GO Function	GO Process	Blast nr
sample1_00013128-RA	770.37	322.75	256.14	10784.4	12992.6	13453.9	22089.4	29061.4	25743.2	449.753	12410.3	25631.3	-	-	-	-	gi|113200131|gb|ABI32184.1|/0/allergenic protein [Fagopyrum tataricum]
sample1_00022718-RA	351.62	232.64	195.05	9453.93	10654.9	11298.6	26396.4	33303.7	31537.7	259.77	10469.2	30412.6	-	-	-	-	gi|584592116|dbj|BAO50870.1|/0/13S globulin [Fagopyrum esculentum]
sample1_00005306-RA	1547.71	1147.9	1009.16	8649.78	9335.4	9201.67	31064.8	26422.6	32224	1234.92	9062.28	29903.8	K01251|1|9e-168|588|pop:POPTR_707148|adenosylhomocysteinase [EC:3.3.1.1]	-	GO:0016787//hydrolase activity	-	gi|695032146|ref|XP_009403608.1|/1.73483e-167/PREDICTED: adenosylhomocysteinase-like [Musa acuminata subsp. malaccensis]
sample1_00027149-RA	413.83	265.26	223.08	7730.28	9726.8	10082.1	27212.3	35116.6	32486.1	300.723	9179.74	31605	-	-	-	GO:0006952//defense response	gi|146217148|gb|ABQ10638.1|/5.30263e-42/vicilin-like protein [Fagopyrum esculentum]
sample1_00017952-RA	797.64	417.54	316.41	7204.82	7594.37	8029.66	13209	14198.8	14098.5	510.53	7609.62	13835.4	-	GO:0016020//membrane;GO:0005811//lipid particle	-	GO:0010876//lipid localization	gi|259453|gb|AAB24078.1|/2.01716e-47/lipid body membrane protein [Daucus carota]
sample1_00000577-RA	794.38	439.89	388.89	7160.92	6632.1	7263.82	16715.9	17242	18159.7	541.053	7018.95	17372.5	-	-	-	-	gi|9858857|gb|AAG01171.1|AF288622_1/1.06112e-56/seed oleosin isoform 1 [Fagopyrum esculentum]
sample1_00025969-RA	595.43	296.27	225.44	6800.69	5795.93	6687.26	12324.8	12505	12479.7	372.38	6427.96	12436.5	-	GO:0016020//membrane;GO:0005811//lipid particle	-	-	gi|702501186|ref|XP_010038411.1|/6.88993e-34/PREDICTED: oleosin 1-like [Eucalyptus grandis]
sample1_00021674-RA	232.9	188.82	132.7	6436.05	6861.26	7393.12	17821.4	21278.6	19118.6	184.807	6896.81	19406.2	-	-	-	-	gi|584592100|dbj|BAO50862.1|/0/13S globulin [Fagopyrum esculentum]
sample1_00003996-RA	555.77	234.97	180.6	6269.57	5300	6363.63	8545.34	8790.57	9077.61	323.78	5977.73	8804.51	-	GO:0031410//cytoplasmic vesicle	-	-	gi|698550252|ref|XP_009768914.1|/6.67075e-14/PREDICTED: defensin-like protein isoform X1 [Nicotiana sylvestris]
sample1_00000403-RA	604.95	407.24	396.3	5865.29	5373.43	5522.83	17367.6	14435.1	16497.8	469.497	5587.18	16100.2	K08059|1|6e-20|96.3|aly:ARALYDRAFT_659982|interferon, gamma-inducible protein 30	-	-	-	gi|661889722|emb|CDP06442.1|/4.36038e-22/unnamed protein product [Coffea canephora]
sample1_00021677-RA	217.87	149.78	96	5171.37	5098.77	5302.92	12955.2	15636.2	14713.2	154.55	5191.02	14434.9	-	-	-	-	gi|584592100|dbj|BAO50862.1|/0/13S globulin [Fagopyrum esculentum]
sample1_00004089-RA	359.38	143.53	124.15	4210.94	4376.73	4576.85	9480.65	11733.9	11282.8	209.02	4388.17	10832.5	-	-	-	-	gi|470112718|ref|XP_004292578.1|/9.66379e-118/PREDICTED: vicilin-like antimicrobial peptides 2-1-like [Fragaria vesca subsp. vesca]
sample1_00022947-RA	1353.95	1140.42	1072.54	4149.39	3838.01	4203.24	8321.48	6480.49	7242.7	1188.97	4063.55	7348.22	-	GO:0016020//membrane	-	-	gi|115461693|ref|NP_001054446.1|/2.74788e-50/Os05g0111200 [Oryza sativa Japonica Group]
sample1_00027150-RA	253.98	180.78	135.78	4145.83	5061.6	5464.7	17629.2	21907.9	21353.2	190.18	4890.71	20296.8	-	-	-	-	gi|146217148|gb|ABQ10638.1|/7.50617e-39/vicilin-like protein [Fagopyrum esculentum]
sample1_00018411-RA	275.39	83.31	57.58	3893.75	4561.02	4809.3	5178.79	6547.54	6085.77	138.76	4421.36	5937.37	-	-	-	-	gi|225438121|ref|XP_002273072.1|/3.28864e-96/PREDICTED: patellin-4 [Vitis vinifera]
sample1_00005274-RA	338.26	97	67.37	3786.06	3222.08	4023.21	2896.09	2980.88	2775.73	167.543	3677.12	2884.23	-	-	-	-	-
sample1_00014170-RA	252.57	154.35	135.69	3258.03	3041.62	3454.21	10941	8056.5	9943.21	180.87	3251.29	9646.92	-	-	-	-	-
sample1_00027249-RA	622.83	446.55	428.35	3233.76	2921.61	3119.01	6910.86	5523.47	6265.94	499.243	3091.46	6233.42	-	-	-	-	gi|703112255|ref|XP_010100074.1|/8.88903e-09/Proteinase inhibitor [Morus notabilis]
sample1_00008014-RA	106.7	55.15	40.29	3142.21	2585.09	3195.48	6417.26	6544.33	6036.02	67.38	2974.26	6332.54	-	-	-	-	-
sample1_00007331-RA	777.68	663.03	662.21	2904.71	3106.82	2848.24	4333.64	3682.18	3733.53	700.973	2953.26	3916.45	K13679|1|7e-177|618|vvi:100264969|granule-bound starch synthase [EC:2.4.1.242]	GO:0009536//plastid	GO:0016757//transferase activity, transferring glycosyl groups	GO:0006073//cellular glucan metabolic process	gi|267196|sp|Q00775.1|SSG1_SOLTU/0/RecName: Full=Granule-bound starch synthase 1, chloroplastic/amyloplastic; AltName: Full=Granule-bound starch synthase I; Short=GBSS-I; Flags: Precursor [Solanum tuberosum]
sample1_00008803-RA	248.06	101.9	71.23	2895.12	2602.78	3164.39	5424.83	5240.38	5381.53	140.397	2887.43	5348.91	-	-	-	-	-
sample1_00013478-RA	339.84	192.31	131.18	2878.94	2973.32	2926.16	4921.02	5369.26	5060.34	221.11	2926.14	5116.87	K09873|1|4e-38|154|ath:AT1G17810|aquaporin TIP	GO:0031224//intrinsic component of membrane	GO:0005372//water transmembrane transporter activity	GO:0006810//transport	gi|590729246|ref|XP_007099759.1|/3.01874e-39/Beta-tonoplast intrinsic protein [Theobroma cacao]
sample1_00024062-RA	459.05	221.25	190.29	2855.03	2853.85	3001.36	4131.41	4518.39	4281.6	290.197	2903.41	4310.47	-	-	-	-	gi|52001241|gb|AAU21501.1|/2.24472e-18/oleosin 3 [Arachis hypogaea]
sample1_00015143-RA	3126.02	3129.52	3285.22	2722.53	2831.11	3000.81	820.98	846.63	744.95	3180.25	2851.48	804.187	K03231|1|0.0|842|rcu:RCOM_1019100|elongation factor 1-alpha	GO:0044424	GO:0016772//transferase activity, transferring phosphorus-containing groups;GO:0017111//nucleoside-triphosphatase activity;GO:0008135//translation factor activity, nucleic acid binding;GO:0032561//guanyl ribonucleotide binding	GO:0006412//translation;GO:0009207	gi|350537381|ref|NP_001234035.1|/0/elongation factor 1-alpha [Solanum lycopersicum]
sample1_00007647-RA	261.68	180.04	159.98	2715.06	2641.7	2673.62	11153	8732.25	10201.4	200.567	2676.79	10028.9	K08059|1|1e-27|120|aly:ARALYDRAFT_497114|interferon, gamma-inducible protein 30	-	-	-	gi|590628007|ref|XP_007026602.1|/6.01441e-34/Gamma-interferon-inducible lysosomal thiol reductase precursor, putative [Theobroma cacao]
sample1_00016979-RA	1170.63	957.15	1011.23	2620.63	3335.51	3320.96	2067.97	1925.76	1691.26	1046.34	3092.37	1895	K00695|1|0.0|1388|gmx:547508|sucrose synthase [EC:2.4.1.13]	-	GO:0035251//UDP-glucosyltransferase activity	GO:0005984//disaccharide metabolic process;GO:0044403//symbiosis, encompassing mutualism through parasitism	gi|405132080|gb|AFS17277.1|/0/sucrose synthase 1 [Amaranthus cruentus/Amaranthus hypocondriacus mixed library]
sample1_00000191-RA	353.78	222.6	196.95	2416.02	2213.57	2500.71	4040.66	4177	4019.32	257.777	2376.77	4078.99	-	-	-	-	gi|67973216|gb|AAY84145.1|/6.31568e-27/late embryogenesis abundant protein [Catharanthus roseus]
sample1_00021668-RA	94.19	58.94	22.74	2394.41	2217.22	2079.21	4602.75	5041.82	6100.17	58.6233	2230.28	5248.25	-	-	-	-	gi|584592100|dbj|BAO50862.1|/0/13S globulin [Fagopyrum esculentum]
sample1_00001912-RA	73.62	57.84	45.94	2339.22	1762.4	1981.74	6144.61	6441.29	6484.77	59.1333	2027.79	6356.89	K13993|1|8e-63|236|rcu:RCOM_0450640|HSP20 family protein	-	-	-	gi|567864324|ref|XP_006424811.1|/1.23608e-61/hypothetical protein CICLE_v10029467mg [Citrus clementina]
sample1_00005743-RA	294.99	212.87	192.73	2249.87	2505.06	2569.02	5287.44	4480.36	4834.32	233.53	2441.32	4867.37	K01251|1|1e-140|498|gmx:100786939|adenosylhomocysteinase [EC:3.3.1.1]	-	-	-	gi|6094228|sp|P93253.1|SAHH_MESCR/3.72711e-141/RecName: Full=Adenosylhomocysteinase; Short=AdoHcyase; AltName: Full=S-adenosyl-L-homocysteine hydrolase [Mesembryanthemum crystallinum]
sample1_00008015-RA	66.59	35.71	27.15	2240.69	2009.93	2280.67	4017.17	4270.48	3899.58	43.15	2177.1	4062.41	-	-	-	GO:0006952//defense response	gi|7993732|sp|P82010.1|DFAX2_BETVU/1.08249e-07/RecName: Full=Defensin-like protein AX2; AltName: Full=Antifungal protein AX2 [Beta vulgaris]
sample1_00018630-RA	673.97	588.32	624.97	1882.04	1836.93	1924.32	1090.57	855.11	918.49	629.087	1881.1	954.723	K09753|1|6e-73|273|rcu:RCOM_0470860|cinnamoyl-CoA reductase [EC:1.2.1.44]	-	GO:0048037//cofactor binding;GO:0016616//oxidoreductase activity, acting on the CH-OH group of donors, NAD or NADP as acceptor	GO:0008152//metabolic process	gi|225434488|ref|XP_002275195.1|/8.83714e-134/PREDICTED: dihydroflavonol-4-reductase [Vitis vinifera]
sample1_00003483-RA	2016.35	2049.71	2299.38	1707.54	1304.71	1507.02	408.48	387.42	320.54	2121.81	1506.42	372.147	K13195|1|2e-32|137|pop:POPTR_712972|cold-inducible RNA-binding protein;K02965|2|2e-16|84.0|ath:AT5G47320|small subunit ribosomal protein S19;K11294|3|9e-15|78.6|smo:SELMODRAFT_15428|nucleolin	GO:0043231//intracellular membrane-bounded organelle	GO:0003676//nucleic acid binding	-	gi|685299060|ref|XP_009140299.1|/4.75119e-35/PREDICTED: glycine-rich RNA-binding protein GRP2A [Brassica rapa]
sample1_00011452-RA	218.55	101.46	86.25	1641.8	1991.19	2064.84	2607.72	3427.46	3252.48	135.42	1899.28	3095.89	-	-	-	-	gi|595843547|ref|XP_007208640.1|/1.02448e-132/hypothetical protein PRUPE_ppa020107mg [Prunus persica]
sample1_00013130-RA	82.49	78.1	59.42	1624.37	1558.07	1552.06	8083.27	9637.24	10087.9	73.3367	1578.17	9269.46	-	-	-	-	gi|113200131|gb|ABI32184.1|/0/allergenic protein [Fagopyrum tataricum]
sample1_00023335-RA	1708.09	1759.44	1791.92	1621.97	1494.32	1776.66	740.53	735.11	683.34	1753.15	1630.98	719.66	K01802|1|9e-75|276|ath:AT4G38740|peptidylprolyl isomerase [EC:5.2.1.8]	-	GO:0016859//cis-trans isomerase activity	GO:0044267//cellular protein metabolic process	gi|1563719|emb|CAA69622.1|/1.22344e-78/cyclophylin [Digitalis lanata]
sample1_00022186-RA	188.69	114.83	100.18	1621.17	1745.32	1781.46	1987.28	2255.7	2068.68	134.567	1715.98	2103.89	-	-	-	-	gi|567894808|ref|XP_006439892.1|/1.27688e-16/hypothetical protein CICLE_v10022650mg [Citrus clementina]
sample1_00024150-RA	327.45	271.01	231.22	1620.92	1735.76	1704.62	2131.82	1905.33	1706.85	276.56	1687.1	1914.67	K15283|1|1e-144|511|vvi:100258996|solute carrier family 35, member E1	GO:0016020//membrane	-	-	gi|9295277|gb|AAF86908.1|AF223360_1/2.33213e-144/glucose-6P/phosphate translocator precursor [Mesembryanthemum crystallinum]
sample1_00026859-RA	328.19	207.84	200.62	1570.46	1381.87	1459.76	1463.39	1593.49	1593.51	245.55	1470.7	1550.13	-	GO:0019866//organelle inner membrane;GO:0031224//intrinsic component of membrane	GO:0022892	GO:0006810//transport	gi|702237788|ref|XP_010063276.1|/2.36398e-67/PREDICTED: outer envelope pore protein 16-2, chloroplastic [Eucalyptus grandis]
sample1_00014172-RA	100.73	72.18	61.52	1543.77	1229.62	1352.37	9518.01	6768.7	8936.02	78.1433	1375.25	8407.58	-	-	-	-	-
sample1_00011453-RA	1788.59	1766.61	1909.33	1519.34	1595	1676.7	348.19	402.34	314.67	1821.51	1597.01	355.067	K03231|1|0.0|860|gmx:100785429|elongation factor 1-alpha	GO:0044424	GO:0017111//nucleoside-triphosphatase activity;GO:0008135//translation factor activity, nucleic acid binding;GO:0032561//guanyl ribonucleotide binding	GO:0006412//translation;GO:0009207	gi|565346340|ref|XP_006340223.1|/0/PREDICTED: elongation factor 1-alpha-like [Solanum tuberosum]
sample1_00020279-RA	270.82	264.38	241.95	1463.95	1456.28	1542.63	5814.54	6105.42	6814.95	259.05	1487.62	6244.97	-	-	-	-	-
sample1_00010822-RA	205.48	136.84	175.07	1442.67	1538.84	1574.08	1229.5	1179.39	1085.03	172.463	1518.53	1164.64	-	-	-	-	gi|225465427|ref|XP_002264911.1|/2.05454e-53/PREDICTED: uncharacterized protein LOC100263724 [Vitis vinifera]
sample1_00009510-RA	2939.34	3182.23	3104.31	1414.24	1260.05	1376.46	1115.96	1032.04	1104.98	3075.29	1350.25	1084.33	-	-	-	-	gi|291621319|dbj|BAI94497.1|/1.31081e-34/lipid transfer protein [Dianthus caryophyllus]
sample1_00008018-RA	683.79	648.07	621.64	1385.11	1373.19	1335.22	907.49	785.57	723.35	651.167	1364.51	805.47	K00975|1|0.0|878|pop:POPTR_573143|glucose-1-phosphate adenylyltransferase [EC:2.7.7.27]	GO:0009536//plastid	GO:0070566//adenylyltransferase activity	GO:0005977//glycogen metabolic process	gi|702492040|ref|XP_010036111.1|/0/PREDICTED: glucose-1-phosphate adenylyltransferase small subunit, chloroplastic/amyloplastic [Eucalyptus grandis]
sample1_00015022-RA	1375.07	1077.59	928.48	1373.63	1938.7	2117.51	968.29	806.33	746.29	1127.05	1809.95	840.303	-	-	-	-	gi|551614051|ref|XP_005787985.1|/1.16377e-18/hypothetical protein EMIHUDRAFT_45300, partial [Emiliania huxleyi CCMP1516]
sample1_00024586-RA	154.67	75.51	64.79	1343.33	1239.42	1380.61	1665.12	1736.85	1788.85	98.3233	1321.12	1730.27	K11188|1|2e-102|370|vvi:100259564|peroxiredoxin 6, 1-Cys peroxiredoxin [EC:1.11.1.7 1.11.1.15 3.1.1.-]	GO:0043231//intracellular membrane-bounded organelle	GO:0016705//oxidoreductase activity, acting on paired donors, with incorporation or reduction of molecular oxygen;GO:0016209//antioxidant activity	GO:0008152//metabolic process;GO:0019725//cellular homeostasis	gi|404326453|gb|AFR59201.1|/1.30102e-123/1-Cys peroxiredoxin [Fagopyrum tataricum]
sample1_00010132-RA	337.87	154.54	154.98	1295.39	1365.01	1455.96	901.62	1072.39	925.39	215.797	1372.12	966.467	-	-	-	-	gi|565378142|ref|XP_006355521.1|/8.91045e-18/PREDICTED: 36.4 kDa proline-rich protein-like, partial [Solanum tuberosum]
sample1_00013479-RA	163.51	67.99	54.49	1283.05	1220.74	1246.25	1760.65	2107.44	1938.12	95.33	1250.01	1935.4	K09873|1|1e-25|70.5|ath:AT1G73190|aquaporin TIP	-	-	-	gi|703123312|ref|XP_010102791.1|/3.69361e-28/putative aquaporin TIP3-2 [Morus notabilis]
sample1_00005927-RA	148.8	76.78	53.97	1275.15	1302.28	1348.74	1830.8	2100.53	2021.04	93.1833	1308.72	1984.12	K00071|1|2e-15|82.4|zma:100191884|corticosteroid 11-beta-dehydrogenase isozyme 2 [EC:1.1.1.-];K11165|2|1e-13|76.3|mtr:MTR_7g080410|dehydrogenase/reductase SDR family member 7 [EC:1.1.-.-];K03793|4|5e-13|74.3|rcu:RCOM_1816050|pteridine reductase [EC:1.5.1.33]	-	-	-	gi|470122997|ref|XP_004297523.1|/8.74171e-102/PREDICTED: hydroxysteroid 11-beta-dehydrogenase 1-like protein-like [Fragaria vesca subsp. vesca]
sample1_00003929-RA	543.62	412.82	377.07	1148.3	1300.12	1263.93	862.39	772.38	714.45	444.503	1237.45	783.073	K01006|1|0.0|1473|vvi:100247690|pyruvate,orthophosphate dikinase [EC:2.7.9.1]	GO:0009536//plastid	GO:0043169//cation binding;GO:0032559;GO:0016781//phosphotransferase activity, paired acceptors	GO:0006796//phosphate-containing compound metabolic process	gi|297736949|emb|CBI26150.3|/0/unnamed protein product [Vitis vinifera]
sample1_00012461-RA	1377.22	1418.79	1378.65	1106.02	958.76	1151.57	335.4	291.52	289.66	1391.55	1072.12	305.527	K02901|1|5e-65|243|vvi:100261052|large subunit ribosomal protein L27e	-	-	-	gi|604322336|gb|EYU32722.1|/4.65048e-64/hypothetical protein MIMGU_mgv1a016082mg [Erythranthe guttata]
sample1_00003066-RA	401.32	393.12	262.75	1086.16	1018.23	990.52	1201.77	967.93	825.71	352.397	1031.64	998.47	K00134|1|2e-119|428|ath:AT1G13440|glyceraldehyde 3-phosphate dehydrogenase [EC:1.2.1.12]	GO:0030312//external encapsulating structure;GO:0031981//nuclear lumen;GO:0009536//plastid;GO:0016020//membrane	GO:0016620//oxidoreductase activity, acting on the aldehyde or oxo group of donors, NAD or NADP as acceptor;GO:0046914//transition metal ion binding	GO:0006007//glucose catabolic process;GO:0006952//defense response;GO:0010038//response to metal ion	gi|145323882|ref|NP_001077530.1|/4.51353e-118/glyceraldehyde 3-phosphate dehydrogenase GAPC2 [Arabidopsis thaliana]
sample1_00024631-RA	142.67	93.5	76.47	1073.7	1040.94	1119.39	2168.74	2354.79	2294.21	104.213	1078.01	2272.58	K00059|1|5e-29|127|zma:100381348|3-oxoacyl-[acyl-carrier protein] reductase [EC:1.1.1.100]	-	GO:0004312//fatty acid synthase activity	GO:0008152//metabolic process	gi|527190463|gb|EPS61688.1|/7.8133e-135/hypothetical protein M569_13104, partial [Genlisea aurea]
sample1_00008854-RA	257.34	175.74	180.89	1045.24	1072.7	999.06	1933.54	1495.55	1918.4	204.657	1039	1782.5	K01251|1|1e-115|415|vvi:100253872|adenosylhomocysteinase [EC:3.3.1.1]	-	-	-	gi|661885227|emb|CDP11183.1|/9.43252e-115/unnamed protein product [Coffea canephora]
sample1_00007515-RA	1268.93	1230.44	1187.54	1022.66	782.66	875.76	317.67	275.62	283.73	1228.97	893.693	292.34	K02980|1|8e-28|119|aly:ARALYDRAFT_491293|small subunit ribosomal protein S29e	GO:0015935//small ribosomal subunit	GO:0005198//structural molecule activity	GO:0010467//gene expression	gi|15229840|ref|NP_189984.1|/2.86318e-26/40S ribosomal protein S29 [Arabidopsis thaliana]
sample1_00007866-RA	1123.42	1120.94	1180.63	969.89	866.67	1023.02	295.31	298.85	274.59	1141.66	953.193	289.583	K02940|1|8e-93|338|vvi:100253227|large subunit ribosomal protein L9e	GO:0030529//ribonucleoprotein complex	GO:0003723//RNA binding;GO:0005198//structural molecule activity	GO:0010467//gene expression	gi|307135913|gb|ADN33776.1|/1.12983e-92/60S ribosomal protein l9 [Cucumis melo subsp. melo]
sample1_00013849-RA	198.58	122.13	128.62	935.36	845.55	961.44	394.71	481.03	387.97	149.777	914.117	421.237	K05278|1|4e-131|466|vvi:100249002|flavonol synthase [EC:1.14.11.23]	-	GO:0046872//metal ion binding;GO:0016706//oxidoreductase activity, acting on paired donors, with incorporation or reduction of molecular oxygen, 2-oxoglutarate as one donor, and incorporation of one atom each of oxygen into both donors	GO:0009813//flavonoid biosynthetic process	gi|330688839|gb|AEC33116.1|/2.79716e-176/flavonol synthase [Fagopyrum tataricum]
sample1_00021647-RA	1098.45	1204.9	1234.11	929.82	824.34	818.01	403.86	380.58	409.48	1179.15	857.39	397.973	K02866|1|4e-59|223|gmx:100305619|large subunit ribosomal protein L10e	GO:0030529//ribonucleoprotein complex	GO:0005198//structural molecule activity	GO:0010467//gene expression	gi|388501178|gb|AFK38655.1|/1.16578e-59/unknown [Lotus japonicus]
sample1_00014471-RA	914.55	928.64	890.05	921.92	799.16	875.72	243.82	247.31	235.23	911.08	865.6	242.12	K02995|1|1e-86|318|pop:POPTR_641311|small subunit ribosomal protein S8e	GO:0030529//ribonucleoprotein complex	GO:0005198//structural molecule activity	GO:0010467//gene expression	gi|719989552|ref|XP_010252680.1|/3.38375e-87/PREDICTED: 40S ribosomal protein S8 [Nelumbo nucifera]
sample1_00009443-RA	956.23	948.4	941.45	911.32	781.84	888.08	337.26	325.38	307.4	948.693	860.413	323.347	K02966|1|9e-64|241|rcu:RCOM_0524820|small subunit ribosomal protein S19e	GO:0030529//ribonucleoprotein complex	GO:0005198//structural molecule activity	GO:0010467//gene expression	gi|702496354|ref|XP_010037221.1|/2.39069e-62/PREDICTED: 40S ribosomal protein S19-3 [Eucalyptus grandis]
sample1_00010686-RA	114.24	132.01	100.23	898.51	393.7	384.02	16794	14072.4	18615.6	115.493	558.743	16494	K01183|1|3e-06|48.1|rcu:RCOM_0806420|chitinase [EC:3.2.1.14]	-	-	-	-
sample1_00024171-RA	1032.77	1051.15	1101.54	861.3	766.94	871.31	229.43	214.61	196.38	1061.82	833.183	213.473	K02995|1|3e-82|303|sbi:SORBI_04g028530|small subunit ribosomal protein S8e	GO:0030529//ribonucleoprotein complex	GO:0005198//structural molecule activity	GO:0010467//gene expression	gi|645232269|ref|XP_008222788.1|/3.27722e-81/PREDICTED: 40S ribosomal protein S8 [Prunus mume]
sample1_00010891-RA	439.39	349.25	306.63	851.97	900.88	918.72	561.79	543.35	498.86	365.09	890.523	534.667	K09580|1|0.0|729|vvi:100259138|protein disulfide-isomerase A1 [EC:5.3.4.1]	GO:0044432	GO:0016862//intramolecular oxidoreductase activity, interconverting keto- and enol-groups;GO:0015036//disulfide oxidoreductase activity;GO:0004576//oligosaccharyl transferase activity	GO:0018904;GO:0019725//cellular homeostasis	gi|225459587|ref|XP_002285864.1|/0/PREDICTED: protein disulfide-isomerase [Vitis vinifera]
sample1_00027068-RA	900.29	926.54	953.22	850.66	765.06	853.2	289.38	295.21	265.56	926.683	822.973	283.383	K02883|1|2e-92|337|pop:POPTR_572675|large subunit ribosomal protein L18e	GO:0030529//ribonucleoprotein complex	GO:0005198//structural molecule activity	GO:0010467//gene expression	gi|224131092|ref|XP_002320999.1|/5.80268e-91/60S ribosomal protein L18 [Populus trichocarpa]
sample1_00003784-RA	975.54	917.61	940.58	830.48	757.25	772.45	254.46	259.42	219.66	944.577	786.727	244.513	K02962|1|3e-58|221|vvi:100243000|small subunit ribosomal protein S17e	GO:0030529//ribonucleoprotein complex	GO:0005198//structural molecule activity	GO:0010467//gene expression	gi|296084464|emb|CBI25023.3|/7.09186e-57/unnamed protein product [Vitis vinifera]
sample1_00007840-RA	899.83	945.66	972.79	825.86	709.26	816.6	231.85	232.75	209.47	939.427	783.907	224.69	K02943|1|1e-28|125|vvi:100254522|large subunit ribosomal protein LP2	-	-	-	gi|702474058|ref|XP_010031491.1|/1.32688e-27/PREDICTED: 60S acidic ribosomal protein P2-1-like [Eucalyptus grandis]
sample1_00001422-RA	916.02	946.05	974.33	817.39	731.54	811.79	303.71	284.85	266.6	945.467	786.907	285.053	K02997|1|6e-94|342|rcu:RCOM_0835620|small subunit ribosomal protein S9e	GO:0030529//ribonucleoprotein complex	GO:0003723//RNA binding;GO:0005198//structural molecule activity	GO:0010467//gene expression	gi|449434792|ref|XP_004135180.1|/8.0406e-94/PREDICTED: 40S ribosomal protein S9-2-like [Cucumis sativus]
sample1_00018509-RA	979.11	1050.13	1097.1	806.44	739.04	774.39	189.5	200.46	171.06	1042.11	773.29	187.007	K02937|1|9e-111|397|pop:POPTR_831861|large subunit ribosomal protein L7e	GO:0030529//ribonucleoprotein complex	GO:0005198//structural molecule activity	GO:0010467//gene expression	gi|661881993|emb|CDP14387.1|/1.88301e-111/unnamed protein product [Coffea canephora]
sample1_00025648-RA	1044.93	942.42	930.92	804	695.05	781.04	410.08	434.96	391.97	972.757	760.03	412.337	-	-	-	-	gi|197312859|gb|ACH63210.1|/8.18754e-73/translationally controlled tumor protein [Rheum australe]
sample1_00015737-RA	955.37	990.32	1054.58	800.07	745.71	776.58	260.15	256.47	235.86	1000.09	774.12	250.827	K02987|1|3e-127|453|mtr:MTR_4g014590|small subunit ribosomal protein S4e	GO:0030529//ribonucleoprotein complex	GO:0003676//nucleic acid binding;GO:0005198//structural molecule activity	GO:0010467//gene expression	gi|702441033|ref|XP_010023674.1|/2.24818e-127/PREDICTED: 40S ribosomal protein S4-3 [Eucalyptus grandis]
sample1_00016569-RA	884.02	864.68	911.03	796.55	744.95	810.25	220.97	210.47	199.8	886.577	783.917	210.413	K02900|1|4e-66|247|vvi:100250874|large subunit ribosomal protein L27Ae	GO:0030529//ribonucleoprotein complex	GO:0005198//structural molecule activity	GO:0010467//gene expression	gi|604302615|gb|EYU22172.1|/4.03945e-68/hypothetical protein MIMGU_mgv1a015785mg [Erythranthe guttata]
sample1_00026931-RA	921.05	906.38	918.65	794.58	656	820.62	260.36	230.7	230.34	915.36	757.067	240.467	K02900|1|1e-65|246|gmx:100527293|large subunit ribosomal protein L27Ae	GO:0030529//ribonucleoprotein complex	GO:0005198//structural molecule activity	GO:0010467//gene expression	gi|694357219|ref|XP_009359223.1|/9.94951e-67/PREDICTED: 60S ribosomal protein L27a-3 [Pyrus x bretschneideri]
sample1_00002255-RA	1176.32	1249.35	1354.9	793.85	798.56	838.58	202.61	200.59	175.85	1260.19	810.33	193.017	K02938|1|1e-139|493|vvi:100248750|large subunit ribosomal protein L8e	GO:0030529//ribonucleoprotein complex	GO:0005198//structural molecule activity	GO:0010467//gene expression	gi|527199331|gb|EPS67154.1|/2.03867e-138/hypothetical protein M569_07621, partial [Genlisea aurea]
sample1_00023232-RA	824.64	833.11	855.01	790.22	644.29	753.03	215.97	195.15	182.84	837.587	729.18	197.987	K02942|1|9e-24|108|rcu:RCOM_0969300|large subunit ribosomal protein LP1	GO:0030529//ribonucleoprotein complex	GO:0005198//structural molecule activity	GO:0006412//translation	gi|702489142|ref|XP_010035314.1|/3.49205e-23/PREDICTED: 60S acidic ribosomal protein P1-like [Eucalyptus grandis]
sample1_00014869-RA	37.6	34.84	31.23	785.83	909.84	796.11	5401.32	4283.58	4975.23	34.5567	830.593	4886.71	K13679|1|9e-77|285|rcu:RCOM_0969310|granule-bound starch synthase [EC:2.4.1.242]	-	-	GO:0008152//metabolic process	gi|223029784|gb|ACM78591.1|/5.7042e-83/granule-bound starch synthase [Nelumbo nucifera]
sample1_00003535-RA	31.92	22.46	19.83	782.1	550.39	674.16	3358.45	3442.37	4036.82	24.7367	668.883	3612.55	-	-	-	-	gi|10834829|gb|AAG23841.1|AF302808_1/1.45906e-22/metallothionein-like protein [Sesamum indicum]
sample1_00005495-RA	166.75	84.66	95.77	781.41	888.27	905.65	1724.29	1402.11	1579.25	115.727	858.443	1568.55	-	GO:0005576//extracellular region	GO:0046914//transition metal ion binding	-	gi|697117224|ref|XP_009612542.1|/1.98803e-73/PREDICTED: putative germin-like protein 2-1 [Nicotiana tomentosiformis]
sample1_00005318-RA	803.53	793.34	760.11	780.19	695.73	776.62	304.13	305.61	240.58	785.66	750.847	283.44	K00134|1|3e-117|419|pop:POPTR_728998|glyceraldehyde 3-phosphate dehydrogenase [EC:1.2.1.12]	-	GO:0016620//oxidoreductase activity, acting on the aldehyde or oxo group of donors, NAD or NADP as acceptor	GO:0008152//metabolic process	gi|723586596|dbj|BAP90376.1|/1.83649e-118/glyceraldehyde-3 phosphate dehydrogenase [Fagopyrum esculentum]
sample1_00020225-RA	1530.24	1406.66	1166.37	775.82	583.67	630.85	101.81	73.18	76.53	1367.76	663.447	83.84	-	GO:0031410//cytoplasmic vesicle	-	GO:0010876//lipid localization	gi|694410535|ref|XP_009333675.1|/2.14579e-19/PREDICTED: 14 kDa proline-rich protein DC2.15-like [Pyrus x bretschneideri]
sample1_00006500-RA	818.77	855.95	912.92	758.18	750.54	798.45	220.31	224.96	202.6	862.547	769.057	215.957	K02981|1|4e-118|422|mtr:MTR_8g105340|small subunit ribosomal protein S2e	-	-	-	gi|657376247|gb|KEH21389.1|/1.24783e-116/40S ribosomal protein S2-4 [Medicago truncatula]
sample1_00004837-RA	858.74	879.3	891.58	756.22	670.2	793.62	215.68	205.4	206.99	876.54	740.013	209.357	K02894|1|1e-76|282|bdi:100826448|large subunit ribosomal protein L23e	GO:0030529//ribonucleoprotein complex	GO:0005198//structural molecule activity	GO:0010467//gene expression	gi|629094248|gb|KCW60243.1|/3.37355e-75/hypothetical protein EUGRSUZ_H02959 [Eucalyptus grandis]
sample1_00001979-RA	790.74	814.91	828.03	748.81	731.62	775.18	194.62	216.22	193.36	811.227	751.87	201.4	K02998|1|5e-114|408|gmx:100805318|small subunit ribosomal protein SAe	GO:0030529//ribonucleoprotein complex	GO:0005198//structural molecule activity	GO:0010467//gene expression	gi|659120752|ref|XP_008460336.1|/2.98635e-113/PREDICTED: 40S ribosomal protein SA-like isoform X2 [Cucumis melo]
sample1_00027154-RA	799.63	858.67	860.87	747.61	645.2	747.2	229.31	227.89	217.85	839.723	713.337	225.017	K02964|1|1e-71|266|pop:POPTR_559418|small subunit ribosomal protein S18e	GO:0030529//ribonucleoprotein complex	GO:0003676//nucleic acid binding;GO:0005198//structural molecule activity	GO:0010467//gene expression	gi|296085211|emb|CBI28706.3|/2.03367e-70/unnamed protein product [Vitis vinifera]
sample1_00011918-RA	916.78	938.86	958.18	736.63	738.14	768.52	233.32	240	219.47	937.94	747.763	230.93	K02925|1|0.0|624|rcu:RCOM_0959710|large subunit ribosomal protein L3e	GO:0030529//ribonucleoprotein complex	GO:0005198//structural molecule activity	GO:0010467//gene expression	gi|255566636|ref|XP_002524302.1|/0/60S ribosomal protein L3, putative [Ricinus communis]
sample1_00026773-RA	96.96	45.98	46.37	728.21	676.64	729.89	1014.16	1141.04	1142.28	63.1033	711.58	1099.16	K11165|1|7e-13|73.2|mtr:MTR_7g080410|dehydrogenase/reductase SDR family member 7 [EC:1.1.-.-]	-	GO:0003845//11-beta-hydroxysteroid dehydrogenase [NAD(P)] activity	GO:0008152//metabolic process	gi|645224402|ref|XP_008219091.1|/3.37283e-149/PREDICTED: 11-beta-hydroxysteroid dehydrogenase-like 5 [Prunus mume]
sample1_00026273-RA	958.13	849.4	784.22	724.89	560.31	629.97	221.6	212.79	184.53	863.917	638.39	206.307	-	-	-	-	-
sample1_00026611-RA	806.54	752.41	749.92	713.12	636.88	738.77	231.19	208.53	193.93	769.623	696.257	211.217	K02974|1|2e-59|226|vvi:100853567|small subunit ribosomal protein S24e	GO:0030529//ribonucleoprotein complex	GO:0005198//structural molecule activity;GO:0005488//binding	GO:0010467//gene expression	gi|643733223|gb|KDP40170.1|/3.59928e-58/hypothetical protein JCGZ_02168 [Jatropha curcas]
sample1_00024211-RA	775.66	826.97	872.06	712.9	618.23	675.09	191.69	172.24	158.42	824.897	668.74	174.117	K02870|1|1e-86|316|gmx:100811654|large subunit ribosomal protein L12e	GO:0030529//ribonucleoprotein complex	GO:0005198//structural molecule activity	GO:0010467//gene expression	gi|359806180|ref|NP_001240945.1|/2.12928e-85/uncharacterized protein LOC100811654 [Glycine max]
sample1_00017872-RA	802.27	802.64	784.96	705.8	597.63	721.49	230.51	205.8	200.01	796.623	674.973	212.107	K02917|1|2e-57|219|aly:ARALYDRAFT_470729|large subunit ribosomal protein L35Ae	GO:0015934//large ribosomal subunit	GO:0005198//structural molecule activity	GO:0010467//gene expression;GO:0022613//ribonucleoprotein complex biogenesis	gi|15221191|ref|NP_177567.1|/6.26403e-56/60S ribosomal protein L35a-3 [Arabidopsis thaliana]
sample1_00009415-RA	96.58	48.4	44.98	699.8	631.43	698.67	1504.66	1644.18	1648.5	63.32	676.633	1599.11	-	-	-	-	gi|698568389|ref|XP_009774033.1|/1.16402e-100/PREDICTED: uncharacterized protein LOC104224147 [Nicotiana sylvestris]
sample1_00011168-RA	818.92	854.9	836.67	693.54	633.05	704.86	221.3	235.39	207.82	836.83	677.15	221.503	K02984|1|1e-115|414|bdi:100830248|small subunit ribosomal protein S3Ae	GO:0030529//ribonucleoprotein complex	GO:0005198//structural molecule activity	GO:0010467//gene expression	gi|702261117|ref|XP_010034641.1|/1.16037e-115/PREDICTED: 40S ribosomal protein S3a [Eucalyptus grandis]
sample1_00012306-RA	815.92	834.88	874.97	691.64	644.58	701.98	210.83	219.95	206.97	841.923	679.4	212.583	K02985|1|8e-120|428|gmx:100800747|small subunit ribosomal protein S3e	GO:0030529//ribonucleoprotein complex	GO:0003676//nucleic acid binding;GO:0005198//structural molecule activity	GO:0010467//gene expression	gi|356534900|ref|XP_003535989.1|/2.10307e-118/PREDICTED: 40S ribosomal protein S3-3 [Glycine max]
sample1_00010572-RA	508.81	467.93	464.77	688.25	854.11	789.21	370.06	339.13	302.48	480.503	777.19	337.223	K00700|1|0.0|1273|rcu:RCOM_0022940|1,4-alpha-glucan branching enzyme [EC:2.4.1.18]	-	GO:0016798//hydrolase activity, acting on glycosyl bonds;GO:0016758//transferase activity, transferring hexosyl groups;GO:0043167//ion binding	GO:0044238	gi|698501137|ref|XP_009796283.1|/0/PREDICTED: 1,4-alpha-glucan-branching enzyme 2-2, chloroplastic/amyloplastic-like isoform X1 [Nicotiana sylvestris]
sample1_00014106-RA	778.52	801.54	805.19	682.38	547.71	658.43	212.79	199.65	186.37	795.083	629.507	199.603	K02882|1|7e-96|348|pop:POPTR_817797|large subunit ribosomal protein L18Ae	GO:0030529//ribonucleoprotein complex	GO:0005198//structural molecule activity	GO:0010467//gene expression	gi|118481545|gb|ABK92715.1|/1.90649e-94/unknown [Populus trichocarpa]
sample1_00001064-RA	170.24	162.14	125.91	679.63	685.77	681.89	1469.66	1140.26	1088.69	152.763	682.43	1232.87	K01623|1|4e-171|599|gmx:100527532|fructose-bisphosphate aldolase, class I [EC:4.1.2.13]	-	-	-	gi|661880985|emb|CDP15370.1|/1.66375e-176/unnamed protein product [Coffea canephora]
sample1_00023159-RA	362.8	377.4	316.15	679.53	551.67	606	222.37	243.39	224.28	352.117	612.4	230.013	-	-	-	GO:0006952//defense response	gi|255626997|gb|ACU13843.1|/2.96332e-08/unknown [Glycine max]
sample1_00003995-RA	67.02	39.37	31.26	673.6	529.67	628.68	1996.52	1801.57	2189.21	45.8833	610.65	1995.77	-	GO:0031410//cytoplasmic vesicle	-	-	gi|720015558|ref|XP_010260874.1|/2.44709e-12/PREDICTED: defensin D2-like [Nelumbo nucifera]
sample1_00003179-RA	678.45	656.21	668.82	673.04	629.32	666.42	206.6	202.86	189.25	667.827	656.26	199.57	K02937|1|4e-101|366|pop:POPTR_822657|large subunit ribosomal protein L7e	GO:0030529//ribonucleoprotein complex	GO:0005198//structural molecule activity	GO:0010467//gene expression	gi|703133467|ref|XP_010105399.1|/5.25351e-102/60S ribosomal protein L7-4 [Morus notabilis]
sample1_00005911-RA	538.17	537.49	530.17	664.04	629.9	610.2	267.33	280.3	245.39	535.277	634.713	264.34	K00134|1|7e-122|434|ath:AT1G13440|glyceraldehyde 3-phosphate dehydrogenase [EC:1.2.1.12]	GO:0030312//external encapsulating structure;GO:0031981//nuclear lumen;GO:0009536//plastid;GO:0016020//membrane	GO:0016620//oxidoreductase activity, acting on the aldehyde or oxo group of donors, NAD or NADP as acceptor;GO:0046914//transition metal ion binding	GO:0006007//glucose catabolic process;GO:0006952//defense response;GO:0010038//response to metal ion	gi|723586596|dbj|BAP90376.1|/3.36817e-133/glyceraldehyde-3 phosphate dehydrogenase [Fagopyrum esculentum]
sample1_00005786-RA	829.52	865.21	902.8	654.54	540.76	585.19	180.41	163.38	144.32	865.843	593.497	162.703	K02870|1|8e-87|317|gmx:100811654|large subunit ribosomal protein L12e	GO:0030529//ribonucleoprotein complex	GO:0005198//structural molecule activity	GO:0010467//gene expression	gi|359806180|ref|NP_001240945.1|/1.63033e-85/uncharacterized protein LOC100811654 [Glycine max]
sample1_00023230-RA	666.28	667.14	683.4	648.42	568.01	673.39	215.47	201.79	204.19	672.273	629.94	207.15	K02942|1|2e-25|114|rcu:RCOM_0969300|large subunit ribosomal protein LP1	GO:0030529//ribonucleoprotein complex	GO:0005198//structural molecule activity	GO:0006412//translation	gi|702489142|ref|XP_010035314.1|/9.61572e-25/PREDICTED: 60S acidic ribosomal protein P1-like [Eucalyptus grandis]
sample1_00000327-RA	822.65	899.54	914.97	646.55	545.42	602.79	166.3	168.36	154.34	879.053	598.253	163	K02877|1|1e-101|367|pop:POPTR_676405|large subunit ribosomal protein L15e	GO:0030529//ribonucleoprotein complex	GO:0005198//structural molecule activity	GO:0010467//gene expression	gi|590671477|ref|XP_007038342.1|/1.57343e-100/Ribosomal protein L23/L15e family protein [Theobroma cacao]
sample1_00003012-RA	812.31	840.31	812.02	640.22	513.36	622.33	160.46	145.38	139.26	821.547	591.97	148.367	K02953|1|1e-74|276|pop:POPTR_666912|small subunit ribosomal protein S13e	GO:0030529//ribonucleoprotein complex	GO:0005198//structural molecule activity	GO:0010467//gene expression	gi|224136782|ref|XP_002322414.1|/2.93951e-73/ribosomal protein S13 [Populus trichocarpa]
sample1_00011226-RA	875.77	801.63	691.07	637.91	624.2	630.74	280.39	247.1	223.97	789.49	630.95	250.487	K08057|1|0.0|633|gmx:100811997|calreticulin	GO:0044432	GO:0046872//metal ion binding;GO:0030246//carbohydrate binding;GO:0005515//protein binding	GO:0044267//cellular protein metabolic process	gi|661877979|emb|CDP18240.1|/0/unnamed protein product [Coffea canephora]
sample1_00014425-RA	665.75	656.1	661.93	637.27	580.86	611.94	169.85	187.1	160.54	661.26	610.023	172.497	K02989|1|9e-95|343|rcu:RCOM_0037210|small subunit ribosomal protein S5e	GO:0030529//ribonucleoprotein complex	GO:0003676//nucleic acid binding;GO:0005198//structural molecule activity	GO:0010467//gene expression	gi|567874753|ref|XP_006429966.1|/7.71671e-94/hypothetical protein CICLE_v10012779mg [Citrus clementina]
sample1_00018439-RA	649.25	670.48	687.36	626.21	610.41	655.74	175.02	181.11	160.73	669.03	630.787	172.287	K02941|1|3e-140|496|vvi:100250067|large subunit ribosomal protein LP0	GO:0030529//ribonucleoprotein complex	GO:0016835//carbon-oxygen lyase activity;GO:0005198//structural molecule activity	GO:0022613//ribonucleoprotein complex biogenesis;GO:0006412//translation	gi|225448367|ref|XP_002268645.1|/8.1882e-139/PREDICTED: 60S acidic ribosomal protein P0 [Vitis vinifera]
sample1_00023048-RA	115.06	69.47	76.69	622.71	601.75	636.34	2233.33	2330.24	2463.81	87.0733	620.267	2342.46	-	-	-	-	gi|657404861|gb|KEH43462.1|/8.20697e-52/ABA induced plasma membrane protein [Medicago truncatula]
sample1_00023071-RA	1262.16	1231.66	1221.98	619.86	594.61	549.39	389.48	369.22	384.96	1238.6	587.953	381.22	K01369|1|3e-178|622|rcu:RCOM_1679670|legumain [EC:3.4.22.34]	-	GO:0004175//endopeptidase activity	GO:0019538//protein metabolic process	gi|9622221|gb|AAF89679.1|/8.44745e-179/asparaginyl endopeptidase [Sesamum indicum]
sample1_00017201-RA	466.63	317.23	274	615.85	767.05	787.24	352.9	368.28	312.79	352.62	723.38	344.657	-	-	-	-	gi|567889350|ref|XP_006437197.1|/5.54178e-15/hypothetical protein CICLE_v10032169mg [Citrus clementina]
sample1_00002984-RA	699.63	732.25	802.27	615.76	596.49	638.75	181.55	190.34	169.35	744.717	617	180.413	K02877|1|1e-101|367|pop:POPTR_676405|large subunit ribosomal protein L15e	GO:0030529//ribonucleoprotein complex	GO:0005198//structural molecule activity	GO:0010467//gene expression	gi|590671477|ref|XP_007038342.1|/1.13525e-100/Ribosomal protein L23/L15e family protein [Theobroma cacao]
sample1_00002395-RA	194.77	168.01	162.35	611.3	644.37	671.23	1586.52	1333.11	1474.46	175.043	642.3	1464.7	K01078|1|3e-118|423|ath:AT1G14700|acid phosphatase [EC:3.1.3.2]	-	GO:0016791//phosphatase activity	-	gi|698563426|ref|XP_009772693.1|/1.62082e-126/PREDICTED: purple acid phosphatase 3 [Nicotiana sylvestris]
sample1_00013500-RA	882.34	919.36	1019.92	599.83	530.84	609.62	192.38	199	181.26	940.54	580.097	190.88	K02938|1|5e-138|489|vvi:100258586|large subunit ribosomal protein L8e	GO:0030529//ribonucleoprotein complex	GO:0005198//structural molecule activity	GO:0010467//gene expression	gi|565481198|ref|XP_006298239.1|/9.14773e-138/hypothetical protein CARUB_v10014300mg [Capsella rubella]
sample1_00025256-RA	246.33	173.79	175.31	597.83	635.52	629.7	828.18	732.62	824.04	198.477	621.017	794.947	K15382|1|7e-71|265|vvi:100266643|solute carrier family 50 (sugar transporter)	GO:0031410//cytoplasmic vesicle	-	-	gi|296086628|emb|CBI32263.3|/1.93386e-69/unnamed protein product [Vitis vinifera]
sample1_00010846-RA	653.89	632.44	584.31	594.95	497.02	576.25	181.11	177.5	167.62	623.547	556.073	175.41	K02921|1|8e-46|182|vvi:100254103|large subunit ribosomal protein L37Ae	-	-	-	gi|470143177|ref|XP_004307258.1|/4.31229e-45/PREDICTED: 60S ribosomal protein L37a-like [Fragaria vesca subsp. vesca]
sample1_00004836-RA	702.91	695.2	742.64	594.19	502.09	584.76	135.44	146.45	125.1	713.583	560.347	135.663	K02894|1|5e-76|282|bdi:100826448|large subunit ribosomal protein L23e	GO:0030529//ribonucleoprotein complex	GO:0005198//structural molecule activity	GO:0010467//gene expression	gi|629094248|gb|KCW60243.1|/9.76272e-76/hypothetical protein EUGRSUZ_H02959 [Eucalyptus grandis]
sample1_00008179-RA	702.52	699.63	676.91	592.7	509.11	587.65	164.1	164.79	158.86	693.02	563.153	162.583	K02875|1|9e-59|224|vvi:100260208|large subunit ribosomal protein L14e	GO:0030529//ribonucleoprotein complex	GO:0005198//structural molecule activity	GO:0010467//gene expression	gi|695073608|ref|XP_009383974.1|/9.14227e-60/PREDICTED: 60S ribosomal protein L14-1 [Musa acuminata subsp. malaccensis]
sample1_00012343-RA	694.27	726.42	762.7	591.41	504.79	588.14	169.09	166.4	147.7	727.797	561.447	161.063	K02880|1|3e-76|283|rcu:RCOM_1506530|large subunit ribosomal protein L17e	GO:0030529//ribonucleoprotein complex	GO:0005198//structural molecule activity	GO:0010467//gene expression	gi|502141106|ref|XP_004504447.1|/3.99032e-75/PREDICTED: 60S ribosomal protein L17-1-like [Cicer arietinum]
sample1_00026354-RA	115.19	94.79	93.26	581.07	793.7	748.72	1915.27	1566.79	1780.87	101.08	707.83	1754.31	K01187|1|5e-176|617|pop:POPTR_569296|alpha-glucosidase [EC:3.2.1.20]	-	GO:0015926//glucosidase activity	-	gi|567912797|ref|XP_006448712.1|/0/hypothetical protein CICLE_v10014274mg [Citrus clementina]
sample1_00000172-RA	765.89	839.28	782.86	580.74	502.99	551.49	170.34	157.96	137.67	796.01	545.073	155.323	-	-	-	-	gi|702299035|ref|XP_010048598.1|/4.74466e-23/PREDICTED: 60S acidic ribosomal protein P3-like [Eucalyptus grandis]
sample1_00022433-RA	626.71	580.14	586.8	580.04	470.84	573.17	163.74	144.89	134.96	597.883	541.35	147.863	K02969|1|4e-58|223|gmx:100791874|small subunit ribosomal protein S20e	GO:0030529//ribonucleoprotein complex	GO:0003676//nucleic acid binding;GO:0005198//structural molecule activity	GO:0010467//gene expression	gi|502084522|ref|XP_004487705.1|/2.07168e-57/PREDICTED: 40S ribosomal protein S20-2-like [Cicer arietinum]
sample1_00011467-RA	84.11	62.7	58.08	576.56	519.21	579.87	1492.92	1159.05	1212.52	68.2967	558.547	1288.16	-	-	-	-	gi|15242860|ref|NP_201171.1|/3.14709e-07/defensin-like protein 6 [Arabidopsis thaliana]
sample1_00017293-RA	760.01	788.37	800.74	576.2	551.54	600.38	131.24	128.42	113.04	783.04	576.04	124.233	K02987|1|7e-128|455|mtr:MTR_4g014590|small subunit ribosomal protein S4e	GO:0030529//ribonucleoprotein complex	GO:0003676//nucleic acid binding;GO:0005198//structural molecule activity	GO:0010467//gene expression	gi|702441033|ref|XP_010023674.1|/6.42544e-128/PREDICTED: 40S ribosomal protein S4-3 [Eucalyptus grandis]
sample1_00007358-RA	727.03	749.34	769.72	576.04	562.91	597.67	175.68	186	173.89	748.697	578.873	178.523	K02885|1|3e-92|335|mtr:MTR_1g087910|large subunit ribosomal protein L19e	GO:0030529//ribonucleoprotein complex	GO:0005198//structural molecule activity	GO:0010467//gene expression	gi|657404550|gb|KEH43214.1|/7.14985e-91/60S ribosomal protein L19 [Medicago truncatula]
sample1_00021859-RA	774.25	820.37	830.7	575.59	521.75	554.45	180.21	150.35	135.72	808.44	550.597	155.427	K05863|1|6e-161|565|vvi:100262663|solute carrier family 25 (mitochondrial adenine nucleotide translocator), member 4/5/6/31	GO:0019866//organelle inner membrane;GO:0031224//intrinsic component of membrane	-	GO:0006810//transport	gi|147802592|emb|CAN66307.1|/2.20003e-159/hypothetical protein VITISV_009087 [Vitis vinifera]
sample1_00002000-RA	694.18	714.05	708.81	574.64	471.34	554.56	151.69	138.15	135.51	705.68	533.513	141.783	K02903|1|8e-62|234|vvi:100261817|large subunit ribosomal protein L28e	GO:0030529//ribonucleoprotein complex	GO:0005198//structural molecule activity	GO:0010467//gene expression	gi|225442353|ref|XP_002281233.1|/2.06679e-60/PREDICTED: 60S ribosomal protein L28-2 [Vitis vinifera]
sample1_00024766-RA	32.87	23.64	20.6	566.11	592.33	541.29	2095.1	1599.3	1856	25.7033	566.577	1850.13	K00975|1|0.0|681|rcu:RCOM_1447520|glucose-1-phosphate adenylyltransferase [EC:2.7.7.27]	GO:0009536//plastid	GO:0070566//adenylyltransferase activity	GO:0005977//glycogen metabolic process	gi|661899036|emb|CDO97030.1|/0/unnamed protein product [Coffea canephora]
sample1_00014879-RA	713.64	763.08	791.12	565.72	586.89	631.55	192.24	190.63	172.66	755.947	594.72	185.177	K14753|1|1e-160|564|gmx:100778205|guanine nucleotide-binding protein subunit beta-2-like 1 protein	-	-	-	gi|359806172|ref|NP_001241455.1|/4.05787e-159/uncharacterized protein LOC100778205 [Glycine max]
sample1_00013060-RA	841.39	794.94	869.37	563.85	441.97	476.89	195.42	146.65	163.67	835.233	494.237	168.58	-	-	-	-	gi|697098884|ref|XP_009629007.1|/4.47836e-43/PREDICTED: MLP-like protein 423 [Nicotiana tomentosiformis]
sample1_00003976-RA	699.9	674.69	683.15	563.41	535.32	607.65	213.64	176.46	170.06	685.913	568.793	186.72	K02894|1|5e-76|282|mtr:MTR_7g098290|large subunit ribosomal protein L23e	GO:0030529//ribonucleoprotein complex	GO:0005198//structural molecule activity	GO:0010467//gene expression	gi|629094248|gb|KCW60243.1|/2.82207e-75/hypothetical protein EUGRSUZ_H02959 [Eucalyptus grandis]
sample1_00018315-RA	1314.32	1430.91	1583.29	561.41	408.58	427.75	56.77	48.91	43.89	1442.84	465.913	49.8567	-	-	-	-	gi|223029889|gb|ACM78626.1|/5.75465e-14/non-specific lipid-transfer protein type 2 [Tamarix hispida]
sample1_00017176-RA	781.06	826.21	856.22	560.21	515.28	555.67	131.21	137.58	122.58	821.163	543.72	130.457	K02981|1|4e-118|422|mtr:MTR_8g105340|small subunit ribosomal protein S2e	-	-	-	gi|659121645|ref|XP_008460763.1|/1.22646e-116/PREDICTED: 40S ribosomal protein S2-4-like [Cucumis melo]
sample1_00019408-RA	536.87	564.72	643.23	555.66	473.22	515.97	134.26	128.02	137.33	581.607	514.95	133.203	K02960|1|1e-72|269|vvi:100250286|small subunit ribosomal protein S16e	GO:0030529//ribonucleoprotein complex	GO:0005198//structural molecule activity	GO:0010467//gene expression	gi|703134317|ref|XP_010105611.1|/1.3416e-71/40S ribosomal protein S16 [Morus notabilis]
sample1_00024935-RA	661.36	668.76	698.72	555.07	517.87	529.22	174.01	182.6	167.63	676.28	534.053	174.747	K02866|1|3e-117|419|vvi:100262228|large subunit ribosomal protein L10e	GO:0030529//ribonucleoprotein complex	GO:0005198//structural molecule activity	GO:0010467//gene expression	gi|18203270|sp|Q9M5M7.1|RL10_EUPES/4.96742e-117/RecName: Full=60S ribosomal protein L10 [Euphorbia esula]
sample1_00020580-RA	525.37	467.49	413.23	552.95	527.6	505.33	247.61	230.19	207.78	468.697	528.627	228.527	K00975|1|0.0|791|vvi:100253688|glucose-1-phosphate adenylyltransferase [EC:2.7.7.27]	GO:0009536//plastid	GO:0070566//adenylyltransferase activity	GO:0005977//glycogen metabolic process	gi|225428422|ref|XP_002283855.1|/0/PREDICTED: glucose-1-phosphate adenylyltransferase large subunit 1 [Vitis vinifera]
sample1_00021629-RA	387.09	321.24	300.15	552.5	539.95	557.73	172.92	162.16	135.81	336.16	550.06	156.963	K00847|1|5e-99|359|vvi:100245852|fructokinase [EC:2.7.1.4]	-	GO:0019200//carbohydrate kinase activity;GO:0016773//phosphotransferase activity, alcohol group as acceptor;GO:0000166//nucleotide binding	GO:0005975//carbohydrate metabolic process;GO:0044237//cellular metabolic process	gi|1052973|gb|AAA80675.1|/1.28805e-101/fructokinase [Beta vulgaris]
sample1_00009665-RA	550.17	523.74	550.06	544.52	503.57	502.3	171.53	183.53	166.6	541.323	516.797	173.887	K02932|1|7e-61|231|bdi:100833119|large subunit ribosomal protein L5e	-	-	-	gi|641826745|gb|KDO45956.1|/8.33626e-102/hypothetical protein CISIN_1g0225141mg [Citrus sinensis]
sample1_00020530-RA	590.85	580.11	597.05	543.93	452.5	556.06	211.36	184.48	172.19	589.337	517.497	189.343	K02891|1|1e-38|157|pop:POPTR_240547|large subunit ribosomal protein L22e	GO:0030529//ribonucleoprotein complex	GO:0005198//structural molecule activity	GO:0010467//gene expression	gi|658015582|ref|XP_008343134.1|/7.23151e-39/PREDICTED: 60S ribosomal protein L22-2-like [Malus domestica]
sample1_00010260-RA	690.73	786.01	795.72	543.78	501.13	527.04	93.64	97.68	90.28	757.487	523.983	93.8667	K02877|1|7e-102|367|pop:POPTR_676405|large subunit ribosomal protein L15e	GO:0030529//ribonucleoprotein complex	GO:0005198//structural molecule activity	GO:0010467//gene expression	gi|590671477|ref|XP_007038342.1|/8.01717e-101/Ribosomal protein L23/L15e family protein [Theobroma cacao]
sample1_00015641-RA	241.38	211.36	187.15	543.39	507.46	555.67	196.21	175.49	138.15	213.297	535.507	169.95	K00940|1|2e-68|257|aly:ARALYDRAFT_489792|nucleoside-diphosphate kinase [EC:2.7.4.6]	GO:0009536//plastid;GO:0042579//microbody;GO:0031090//organelle membrane;GO:0005576//extracellular region	GO:0043169//cation binding;GO:0016776//phosphotransferase activity, phosphate group as acceptor;GO:0032559	GO:0009209;GO:0010038//response to metal ion;GO:0006796//phosphate-containing compound metabolic process;GO:0009206;GO:0007602//phototransduction;GO:0006970//response to osmotic stress;GO:0009132//nucleoside diphosphate metabolic process	gi|2498076|sp|Q96559.1|NDK_HELAN/4.08063e-67/RecName: Full=Nucleoside diphosphate kinase; Short=NDK; Short=NDP kinase [Helianthus annuus]
sample1_00012974-RA	636.31	693.93	661.57	539	486.12	508.52	150.94	164.17	142.32	663.937	511.213	152.477	K02966|1|2e-53|205|rcu:RCOM_0524820|small subunit ribosomal protein S19e	GO:0030529//ribonucleoprotein complex	GO:0005198//structural molecule activity	GO:0010467//gene expression	gi|661893850|emb|CDP02291.1|/2.3778e-52/unnamed protein product [Coffea canephora]
sample1_00013498-RA	690.93	729.42	796.05	538.65	480.14	519.97	167.19	175.16	148.5	738.8	512.92	163.617	K02938|1|3e-138|489|vvi:100258586|large subunit ribosomal protein L8e	GO:0030529//ribonucleoprotein complex	GO:0005198//structural molecule activity	GO:0010467//gene expression	gi|225447408|ref|XP_002281476.1|/6.58283e-137/PREDICTED: 60S ribosomal protein L8 [Vitis vinifera]
sample1_00023200-RA	617.87	626.23	691.47	537.95	479.11	500.39	135.99	129.68	131.94	645.19	505.817	132.537	K02960|1|1e-71|266|vvi:100250286|small subunit ribosomal protein S16e	GO:0030529//ribonucleoprotein complex	GO:0005198//structural molecule activity	GO:0010467//gene expression	gi|6984222|gb|AAF34799.1|AF227979_1/8.66485e-71/40S ribosomal protein S16 [Euphorbia esula]
sample1_00010272-RA	672.99	639.28	723.72	537	406.06	446.55	238.59	231.11	239.07	678.663	463.203	236.257	K10802|1|3e-16|84.7|vvi:100257544|high mobility group protein B1	-	-	-	gi|700200475|gb|KGN55608.1|/7.5225e-19/hypothetical protein Csa_3G002290 [Cucumis sativus]
sample1_00021763-RA	660.23	675.66	666.99	531.73	468.64	537.01	165.42	151.06	143.71	667.627	512.46	153.397	K02896|1|1e-57|221|ath:AT2G36620|large subunit ribosomal protein L24e	GO:0015934//large ribosomal subunit;GO:0016020//membrane;GO:0009536//plastid	GO:0005198//structural molecule activity	GO:0010467//gene expression;GO:0022613//ribonucleoprotein complex biogenesis	gi|702389649|ref|XP_010065496.1|/8.86533e-57/PREDICTED: 60S ribosomal protein L24-like [Eucalyptus grandis]
sample1_00008567-RA	882.01	933.21	930.27	528.15	531.98	522.94	44.8	46.48	32.87	915.163	527.69	41.3833	K07374|1|0.0|733|mtr:MTR_3g110720|tubulin alpha	GO:0032991//macromolecular complex;GO:0015630//microtubule cytoskeleton	GO:0017111//nucleoside-triphosphatase activity;GO:0032561//guanyl ribonucleotide binding	GO:0043623//cellular protein complex assembly;GO:0009207;GO:0007017//microtubule-based process	gi|77745465|gb|ABB02631.1|/0/unknown [Solanum tuberosum]
sample1_00002295-RA	689.64	703.07	684.91	524.79	467.34	549.75	138.28	135.88	118.84	692.54	513.96	131	K02893|1|2e-54|209|vvi:100246504|large subunit ribosomal protein L23Ae	GO:0030529//ribonucleoprotein complex	GO:0003723//RNA binding	-	gi|672156460|ref|XP_008797929.1|/3.09467e-55/PREDICTED: 60S ribosomal protein L23A-like [Phoenix dactylifera]
sample1_00006462-RA	644.26	626.07	716.34	519.52	406.9	488.5	142.83	123.64	134.71	662.223	471.64	133.727	K02900|1|4e-75|277|rcu:RCOM_0024830|large subunit ribosomal protein L27Ae	GO:0030529//ribonucleoprotein complex	GO:0005198//structural molecule activity	GO:0010467//gene expression	gi|643720775|gb|KDP31039.1|/3.78556e-74/hypothetical protein JCGZ_11415 [Jatropha curcas]
sample1_00009970-RA	599.53	638.45	619.13	516.74	435.61	523.32	167.12	151.61	151.6	619.037	491.89	156.777	K02942|1|1e-25|112|rcu:RCOM_0969300|large subunit ribosomal protein LP1	-	-	-	gi|702489142|ref|XP_010035314.1|/7.14423e-25/PREDICTED: 60S acidic ribosomal protein P1-like [Eucalyptus grandis]
sample1_00006109-RA	590.84	520.58	511.96	516.11	480.16	481.83	212.94	195.76	219.51	541.127	492.7	209.403	K05933|1|6e-141|499|vvi:100232928|aminocyclopropanecarboxylate oxidase [EC:1.14.17.4]	-	GO:0003824//catalytic activity	GO:0008152//metabolic process	gi|117957299|gb|ABK59094.1|/1.25968e-139/1-amino-cyclopropane-1-carboxylic acid oxidase 3 [Manihot esculenta]
sample1_00000128-RA	245.83	206.3	193.67	513.56	423.61	466.04	302.14	276.41	307.72	215.267	467.737	295.423	K00522|1|2e-73|273|gmx:547476|ferritin heavy chain [EC:1.16.3.1]	-	GO:0046872//metal ion binding	-	gi|643738897|gb|KDP44711.1|/4.26487e-72/hypothetical protein JCGZ_01211 [Jatropha curcas]
sample1_00018118-RA	587.05	625.4	656.21	512.18	486.73	533.42	181.38	175.98	172.16	622.887	510.777	176.507	K02885|1|3e-87|320|mtr:MTR_1g087910|large subunit ribosomal protein L19e	GO:0030529//ribonucleoprotein complex	GO:0005198//structural molecule activity	GO:0010467//gene expression	gi|657404550|gb|KEH43214.1|/7.53774e-86/60S ribosomal protein L19 [Medicago truncatula]
sample1_00001362-RA	64.43	35.94	36.67	512.06	433.68	492.18	678.38	698.91	665.85	45.68	479.307	681.047	-	-	-	-	gi|359481111|ref|XP_002266746.2|/1.08134e-52/PREDICTED: universal stress protein A-like protein [Vitis vinifera]
sample1_00002598-RA	70.66	23.06	16.3	511.96	481.03	533.9	408.6	504.61	453.75	36.6733	508.963	455.653	-	-	-	-	gi|658035275|ref|XP_008353162.1|/7.32572e-111/PREDICTED: desiccation-related protein PCC13-62-like [Malus domestica]
sample1_00016082-RA	596.29	590.7	619.22	511.66	462.25	538.1	151.65	139.62	130.15	602.07	504.003	140.473	K02889|1|7e-85|311|sbi:SORBI_01g019840|large subunit ribosomal protein L21e	GO:0030529//ribonucleoprotein complex	GO:0005198//structural molecule activity	GO:0010467//gene expression	gi|242034227|ref|XP_002464508.1|/1.88113e-83/hypothetical protein SORBIDRAFT_01g019840 [Sorghum bicolor]
sample1_00025711-RA	215.64	208.69	168.6	507.65	517.04	527.91	258.03	219.98	207.18	197.643	517.533	228.397	K00814|1|0.0|803|aly:ARALYDRAFT_889133|alanine transaminase [EC:2.6.1.2]	GO:0009536//plastid	GO:0047635;GO:0016846//carbon-sulfur lyase activity;GO:0048037//cofactor binding;GO:0032559	GO:0010038//response to metal ion;GO:0042853//L-alanine catabolic process;GO:0008652//cellular amino acid biosynthetic process;GO:0006950//response to stress	gi|643733786|gb|KDP40629.1|/0/hypothetical protein JCGZ_24628 [Jatropha curcas]
sample1_00016683-RA	461.81	409.42	381.76	505.46	387.42	437.85	181.21	159.09	149.1	417.663	443.577	163.133	-	-	-	GO:0008152//metabolic process	gi|225451128|ref|XP_002269176.1|/1.34583e-28/PREDICTED: acyl carrier protein 1, chloroplastic isoform 1 [Vitis vinifera]
sample1_00022923-RA	836.89	851.72	894.48	503.74	500.25	488.98	83.45	77.74	63.21	861.03	497.657	74.8	K07375|1|8e-118|421|rcu:RCOM_1495920|tubulin beta	GO:0032991//macromolecular complex;GO:0015630//microtubule cytoskeleton	GO:0017111//nucleoside-triphosphatase activity;GO:0032561//guanyl ribonucleotide binding	GO:0043623//cellular protein complex assembly;GO:0009207;GO:0007017//microtubule-based process	gi|672173483|ref|XP_008806874.1|/9.57836e-117/PREDICTED: tubulin beta-2 chain [Phoenix dactylifera]
sample1_00015986-RA	595.66	634.57	591.79	500.52	438.76	482.94	135.55	130.43	116.64	607.34	474.073	127.54	K02873|1|3e-86|316|rcu:RCOM_1318700|large subunit ribosomal protein L13e	GO:0031090//organelle membrane;GO:0015934//large ribosomal subunit;GO:0030312//external encapsulating structure;GO:0031981//nuclear lumen	GO:0005198//structural molecule activity	GO:0010467//gene expression;GO:0022613//ribonucleoprotein complex biogenesis	gi|255576756|ref|XP_002529265.1|/7.85398e-85/60S ribosomal protein L13, putative [Ricinus communis]
sample1_00021381-RA	34.49	26.52	14.8	500.19	483.24	504.3	1651.32	1673.06	1685.08	25.27	495.91	1669.82	-	-	-	-	gi|470116082|ref|XP_004294215.1|/1.16661e-14/PREDICTED: uncharacterized protein LOC101306413 [Fragaria vesca subsp. vesca]
sample1_00013141-RA	543.39	565.46	566.05	498.85	489.93	537.08	116.62	114.45	100.72	558.3	508.62	110.597	K02941|1|6e-141|498|vvi:100250067|large subunit ribosomal protein LP0	GO:0030529//ribonucleoprotein complex	GO:0005198//structural molecule activity	GO:0022613//ribonucleoprotein complex biogenesis;GO:0006412//translation	gi|225448367|ref|XP_002268645.1|/1.6425e-139/PREDICTED: 60S acidic ribosomal protein P0 [Vitis vinifera]
sample1_00026111-RA	492.7	492.84	525.62	497.35	440.42	477.81	151.72	133.24	124.59	503.72	471.86	136.517	K02896|1|1e-59|228|ath:AT2G36620|large subunit ribosomal protein L24e	GO:0015934//large ribosomal subunit;GO:0016020//membrane;GO:0009536//plastid	GO:0005198//structural molecule activity	GO:0010467//gene expression;GO:0022613//ribonucleoprotein complex biogenesis	gi|702389649|ref|XP_010065496.1|/7.95588e-59/PREDICTED: 60S ribosomal protein L24-like [Eucalyptus grandis]
sample1_00005422-RA	49.03	42.78	30.6	495.33	504.11	541.9	1652.98	1737.96	1903.86	40.8033	513.78	1764.93	-	GO:0030312//external encapsulating structure	-	GO:0006950//response to stress	gi|590705460|ref|XP_007047444.1|/1.95542e-30/Gibberellin-regulated family protein, putative [Theobroma cacao]
sample1_00019540-RA	580.07	590.42	589.95	491.5	407.9	474.35	132.95	123.14	109.9	586.813	457.917	121.997	K02953|1|6e-79|292|pop:POPTR_666912|small subunit ribosomal protein S13e	GO:0030529//ribonucleoprotein complex	GO:0005198//structural molecule activity	GO:0010467//gene expression	gi|643706262|gb|KDP22394.1|/1.74482e-77/hypothetical protein JCGZ_26225 [Jatropha curcas]
sample1_00009406-RA	669.79	682.19	718.42	491.5	484.3	531.32	128.04	133.42	114.51	690.133	502.373	125.323	K02872|1|2e-94|343|aly:ARALYDRAFT_683042|large subunit ribosomal protein L13Ae	GO:0015934//large ribosomal subunit	GO:0005488//binding;GO:0005198//structural molecule activity	GO:0010467//gene expression	gi|702434461|ref|XP_010069656.1|/1.8177e-94/PREDICTED: 60S ribosomal protein L13a-2 [Eucalyptus grandis]
sample1_00017052-RA	283.63	272.27	262.3	484.24	547.94	500.62	224.25	194.5	177.92	272.733	510.933	198.89	K00688|1|0.0|1321|vvi:100245621|starch phosphorylase [EC:2.4.1.1]	GO:0009536//plastid	GO:0016757//transferase activity, transferring glycosyl groups	-	gi|720006874|ref|XP_010258124.1|/0/PREDICTED: alpha-1,4 glucan phosphorylase L-2 isozyme, chloroplastic/amyloplastic [Nelumbo nucifera]
sample1_00012381-RA	584.87	590.55	583.51	483.73	465.47	481.5	132.87	135.47	124.37	586.31	476.9	130.903	K02934|1|4e-84|309|rcu:RCOM_1526800|large subunit ribosomal protein L6e	GO:0030529//ribonucleoprotein complex	-	-	gi|720004630|ref|XP_010257392.1|/1.02843e-83/PREDICTED: 60S ribosomal protein L6-like [Nelumbo nucifera]
sample1_00003512-RA	84	50.44	44.39	483.69	470.77	502.2	579.37	607.17	567.73	59.61	485.553	584.757	-	-	-	-	gi|449464716|ref|XP_004150075.1|/4.65767e-15/PREDICTED: embryogenic cell protein 40-like [Cucumis sativus]
sample1_00007422-RA	563.44	577.62	599.67	480.85	418.38	466.51	157.62	158.67	151.93	580.243	455.247	156.073	K02873|1|7e-96|348|gmx:100805957|large subunit ribosomal protein L13e	GO:0031090//organelle membrane;GO:0015934//large ribosomal subunit;GO:0030312//external encapsulating structure;GO:0031981//nuclear lumen	GO:0005198//structural molecule activity	GO:0010467//gene expression;GO:0022613//ribonucleoprotein complex biogenesis	gi|356508216|ref|XP_003522855.1|/1.90519e-94/PREDICTED: 60S ribosomal protein L13-1-like isoform X1 [Glycine max]
sample1_00026289-RA	537.99	497.09	477.16	480.75	332.76	418.13	162.14	143.01	154.21	504.08	410.547	153.12	K02920|1|8e-52|201|pop:POPTR_713845|large subunit ribosomal protein L36e	GO:0030529//ribonucleoprotein complex	GO:0005198//structural molecule activity	GO:0010467//gene expression	gi|197312875|gb|ACH63218.1|/8.65085e-52/ribosomal protein L36 [Rheum australe]
sample1_00019133-RA	765.45	735.33	850.96	476.66	353.59	395.6	123.33	108.24	104.08	783.913	408.617	111.883	K11252|1|3e-45|178|ath:AT1G07790|histone H2B	GO:0000785//chromatin;GO:0009536//plastid	GO:0003676//nucleic acid binding	GO:0034728//nucleosome organization	gi|15223016|ref|NP_172258.1|/6.93836e-44/histone H2B [Arabidopsis thaliana]
sample1_00008261-RA	887.86	917.1	872.09	469.19	359.32	415.45	431.99	382.38	379.38	892.35	414.653	397.917	-	-	-	-	-
sample1_00008578-RA	512.05	519.05	554.03	464.91	375.78	463.43	134.09	124.01	119.66	528.377	434.707	125.92	K02918|1|6e-58|222|pop:POPTR_724828|large subunit ribosomal protein L35e	GO:0030529//ribonucleoprotein complex	GO:0005198//structural molecule activity	GO:0010467//gene expression	gi|388493232|gb|AFK34682.1|/1.9596e-57/unknown [Lotus japonicus]
sample1_00024405-RA	530.72	554.53	533.21	462.36	413.22	466.77	118.42	113.9	92.53	539.487	447.45	108.283	K02868|1|2e-90|330|aly:ARALYDRAFT_914805|large subunit ribosomal protein L11e	GO:0015934//large ribosomal subunit;GO:0009536//plastid;GO:0031981//nuclear lumen	GO:0005198//structural molecule activity	GO:0010467//gene expression	gi|674933982|emb|CDX99436.1|/7.19017e-90/BnaC01g11160D [Brassica napus]
sample1_00014006-RA	543.91	552.43	563.84	461.69	427.87	461.23	138.54	144.81	136.5	553.393	450.263	139.95	K02984|1|7e-118|422|rcu:RCOM_0911410|small subunit ribosomal protein S3Ae	GO:0030529//ribonucleoprotein complex	GO:0005198//structural molecule activity	GO:0010467//gene expression	gi|720010041|ref|XP_010259119.1|/8.127e-120/PREDICTED: 40S ribosomal protein S3a-1 [Nelumbo nucifera]
sample1_00025755-RA	520.92	531.84	544.88	457.5	383.74	481.76	148.95	149.48	138.17	532.547	441	145.533	K02912|1|8e-61|231|rcu:RCOM_0379000|large subunit ribosomal protein L32e	GO:0030529//ribonucleoprotein complex	GO:0005198//structural molecule activity	GO:0010467//gene expression	gi|313586537|gb|ADR71279.1|/7.38011e-60/60S ribosomal protein L32A [Hevea brasiliensis]
sample1_00023445-RA	646.68	706.94	744.95	456.59	382.55	429.62	149.74	162.97	156.99	699.523	422.92	156.567	-	-	-	-	gi|661892344|emb|CDP03502.1|/3.42994e-30/unnamed protein product [Coffea canephora]
sample1_00019901-RA	575.06	580.11	598.9	454.63	355.03	416.3	143.27	131.08	125.86	584.69	408.653	133.403	K02915|1|3e-48|189|pop:POPTR_823446|large subunit ribosomal protein L34e	GO:0030529//ribonucleoprotein complex	GO:0005198//structural molecule activity	GO:0010467//gene expression	gi|604328517|gb|EYU34076.1|/1.96746e-47/hypothetical protein MIMGU_mgv1a016461mg [Erythranthe guttata]
sample1_00018948-RA	557.13	545.88	562.36	452.83	386.18	434.16	168.92	148.15	149.8	555.123	424.39	155.623	K02971|1|3e-35|146|zma:542449|small subunit ribosomal protein S21e	GO:0015935//small ribosomal subunit	GO:0005198//structural molecule activity	GO:0010467//gene expression;GO:0022613//ribonucleoprotein complex biogenesis	gi|672171359|ref|XP_008805749.1|/9.98386e-35/PREDICTED: 40S ribosomal protein S21 [Phoenix dactylifera]
sample1_00018381-RA	483.73	455.87	487.7	451.43	437.27	463.43	141.83	130.44	126.39	475.767	450.71	132.887	K02903|1|7e-48|187|bdi:100823569|large subunit ribosomal protein L28e	GO:0005622//intracellular	-	-	gi|595808137|ref|XP_007202724.1|/1.48297e-46/hypothetical protein PRUPE_ppa012901mg [Prunus persica]
sample1_00006937-RA	459.67	468.7	447.84	447.34	389.57	409.42	147.7	157.69	142.42	458.737	415.443	149.27	K02865|1|9e-70|261|pop:POPTR_741797|large subunit ribosomal protein L10Ae	GO:0005622//intracellular	-	-	gi|222622725|gb|EEE56857.1|/1.22336e-70/hypothetical protein OsJ_06480 [Oryza sativa Japonica Group]
sample1_00023161-RA	60.62	49.62	38.91	446.23	376.97	432	2232.23	2412.93	2710.51	49.7167	418.4	2451.89	-	-	-	-	gi|698521521|ref|XP_009757567.1|/2.26176e-08/PREDICTED: 18 kDa seed maturation protein-like [Nicotiana sylvestris]
sample1_00018905-RA	458.64	482.36	510.26	443.69	384.39	455.04	154.62	136.5	121.2	483.753	427.707	137.44	K02894|1|5e-70|260|bdi:100826448|large subunit ribosomal protein L23e	GO:0030529//ribonucleoprotein complex	GO:0005198//structural molecule activity	GO:0010467//gene expression	gi|629094248|gb|KCW60243.1|/1.36058e-68/hypothetical protein EUGRSUZ_H02959 [Eucalyptus grandis]
sample1_00006713-RA	513.4	512.09	516.66	443.49	340.91	383.62	208.77	181.09	193.27	514.05	389.34	194.377	-	-	-	-	gi|586700080|ref|XP_006844730.1|/2.68187e-24/hypothetical protein AMTR_s00016p00253840 [Amborella trichopoda]
sample1_00010104-RA	513	561.36	542.51	442.24	390	442.44	138.2	133.22	124.63	538.957	424.893	132.017	K02872|1|1e-102|370|aly:ARALYDRAFT_494941|large subunit ribosomal protein L13Ae	GO:0015934//large ribosomal subunit	GO:0005488//binding;GO:0005198//structural molecule activity	GO:0010467//gene expression	gi|702434461|ref|XP_010069656.1|/8.4727e-102/PREDICTED: 60S ribosomal protein L13a-2 [Eucalyptus grandis]
sample1_00011767-RA	515.98	464.93	456.49	440.87	378.58	438.04	151.92	135.09	138.87	479.133	419.163	141.96	K02975|1|5e-33|137|ath:AT2G21580|small subunit ribosomal protein S25e	GO:0031090//organelle membrane;GO:0015935//small ribosomal subunit	-	GO:0010467//gene expression	gi|79322680|ref|NP_001031390.1|/1.75808e-31/40S ribosomal protein S25-2 [Arabidopsis thaliana]
sample1_00009141-RA	569.06	571.1	565.91	437.95	417.15	448.12	138.06	146.87	134.69	568.69	434.407	139.873	K02885|1|8e-92|335|mtr:MTR_1g087910|large subunit ribosomal protein L19e	GO:0030529//ribonucleoprotein complex	GO:0005198//structural molecule activity	GO:0010467//gene expression	gi|657404550|gb|KEH43214.1|/2.24287e-90/60S ribosomal protein L19 [Medicago truncatula]
sample1_00010105-RA	558.24	583.18	609.3	437.01	393.64	470.35	111.86	107.6	97.76	583.573	433.667	105.74	K02872|1|1e-102|370|ath:AT3G24830|large subunit ribosomal protein L13Ae	GO:0015934//large ribosomal subunit	GO:0005488//binding;GO:0005198//structural molecule activity	GO:0010467//gene expression	gi|702434461|ref|XP_010069656.1|/2.94268e-102/PREDICTED: 60S ribosomal protein L13a-2 [Eucalyptus grandis]
sample1_00018777-RA	91.67	59.97	51.14	433.82	401.55	441.93	1242.35	1230.86	1393.76	67.5933	425.767	1288.99	-	-	-	-	gi|586619711|gb|AHJ78646.1|/5.20443e-18/late embryogenesis abundant protein, partial [Tamarix hispida]
sample1_00024462-RA	508.35	523.4	539.02	433.75	409.25	436.33	108.32	111.19	111.98	523.59	426.443	110.497	K02991|1|3e-104|376|pop:POPTR_718718|small subunit ribosomal protein S6e	GO:0030529//ribonucleoprotein complex	GO:0005198//structural molecule activity	GO:0010467//gene expression	gi|313586561|gb|ADR71291.1|/5.49811e-103/40S ribosomal protein S6A [Hevea brasiliensis]
sample1_00009519-RA	523.05	545.42	574.63	433.38	410.76	449.03	126.08	128.26	115.36	547.7	431.057	123.233	K02976|1|1e-44|178|vvi:100265511|small subunit ribosomal protein S26e	-	-	-	gi|586688459|ref|XP_006842443.1|/1.52021e-44/hypothetical protein AMTR_s00077p00042770 [Amborella trichopoda]
sample1_00014816-RA	439.65	487.36	472.62	432.39	396.06	433.29	142.19	126.69	125.86	466.543	420.58	131.58	K02868|1|2e-90|330|aly:ARALYDRAFT_914805|large subunit ribosomal protein L11e	GO:0015934//large ribosomal subunit;GO:0009536//plastid;GO:0031981//nuclear lumen	GO:0005198//structural molecule activity	GO:0010467//gene expression	gi|674944319|emb|CDX88999.1|/6.71826e-90/BnaA04g01870D [Brassica napus]
sample1_00000817-RA	261.6	219.42	212.41	432.36	362.67	395.98	57.93	57.73	44.19	231.143	397.003	53.2833	K00799|1|8e-73|272|vvi:100245065|glutathione S-transferase [EC:2.5.1.18]	-	-	-	gi|702273170|ref|XP_010043849.1|/1.17081e-75/PREDICTED: glutathione S-transferase U17-like [Eucalyptus grandis]
sample1_00026971-RA	393.45	391.8	413.26	431.12	370.33	410.64	213.61	200.34	191.36	399.503	404.03	201.77	K05863|1|3e-169|592|vvi:100262663|solute carrier family 25 (mitochondrial adenine nucleotide translocator), member 4/5/6/31	GO:0019866//organelle inner membrane;GO:0031224//intrinsic component of membrane	-	GO:0006810//transport	gi|720052409|ref|XP_010272403.1|/2.08408e-168/PREDICTED: ADP,ATP carrier protein 3, mitochondrial-like isoform X2 [Nelumbo nucifera]
sample1_00008891-RA	475.54	496.98	495.31	430.87	384.43	425.76	105.82	105.43	97.74	489.277	413.687	102.997	K02920|1|1e-53|205|pop:POPTR_822944|large subunit ribosomal protein L36e	GO:0030529//ribonucleoprotein complex	GO:0005198//structural molecule activity	GO:0010467//gene expression	gi|698563161|ref|XP_009772617.1|/4.71742e-53/PREDICTED: 60S ribosomal protein L36-2-like [Nicotiana sylvestris]
sample1_00020559-RA	532.98	538.38	517.07	427.06	321.29	386.65	97.43	97.78	81.96	529.477	378.333	92.39	K02875|1|3e-54|209|vvi:100264927|large subunit ribosomal protein L14e	GO:0030529//ribonucleoprotein complex	GO:0005198//structural molecule activity	GO:0010467//gene expression	gi|296084563|emb|CBI25584.3|/9.27992e-54/unnamed protein product [Vitis vinifera]
sample1_00025444-RA	36.18	38.2	27.9	426.82	273.29	317.92	3555.32	3309.59	3953.33	34.0933	339.343	3606.08	-	-	-	GO:0009725//response to hormone;GO:0003006//developmental process involved in reproduction;GO:0009791//post-embryonic development	gi|604313635|gb|EYU26804.1|/2.29532e-38/hypothetical protein MIMGU_mgv1a025087mg [Erythranthe guttata]
sample1_00007475-RA	502.08	508.79	490.95	426.35	458.25	449.41	191.02	190.56	180.79	500.607	444.67	187.457	K13126|1|0.0|824|vvi:100255846|polyadenylate-binding protein	-	GO:0003676//nucleic acid binding	-	gi|720023891|ref|XP_010263472.1|/0/PREDICTED: polyadenylate-binding protein 2-like [Nelumbo nucifera]
sample1_00002252-RA	466.17	480.76	495.97	425.94	413	421.29	112.72	99.77	97	480.967	420.077	103.163	K03233|1|0.0|631|sbi:SORBI_04g007760|elongation factor 1-gamma	GO:0043234//protein complex	GO:0008135//translation factor activity, nucleic acid binding	GO:0006412//translation	gi|359493457|ref|XP_002278756.2|/1.92363e-179/PREDICTED: elongation factor 1-gamma-like [Vitis vinifera]
sample1_00011503-RA	528.16	568.68	534.45	425.49	321.1	367.32	97.87	86.18	81.23	543.763	371.303	88.4267	K01527|1|2e-60|229|vvi:100242819|nascent polypeptide-associated complex subunit beta	-	-	-	gi|225457458|ref|XP_002265041.1|/5.66899e-59/PREDICTED: transcription factor BTF3 [Vitis vinifera]
sample1_00013708-RA	452.03	476.92	441.6	422.25	391.64	408.12	114.67	100.42	91.86	456.85	407.337	102.317	K13081|1|5e-121|432|vvi:100232982|leucoanthocyanidin reductase [EC:1.17.1.3]	-	-	-	gi|373428662|gb|AEY62396.1|/1.65414e-136/leucoanthocyantin reductase [Fagopyrum dibotrys]
sample1_00011920-RA	617.45	625.71	644.66	415.75	414.07	409.07	153.61	144.42	133.61	629.273	412.963	143.88	K10355|1|0.0|742|ath:AT5G09810|actin, other eukaryote;K05692|2|0.0|740|bdi:100834364|actin beta/gamma 1	GO:0043232	GO:0032559	-	gi|590683441|ref|XP_007041601.1|/0/Actin 7 isoform 1 [Theobroma cacao]
sample1_00020001-RA	41.91	27.66	16.57	414.97	507.15	494.56	455.35	363.68	358.16	28.7133	472.227	392.397	K01507|1|0.0|1306|gmx:100803691|inorganic pyrophosphatase [EC:3.6.1.1]	GO:0016021//integral component of membrane	GO:0046872//metal ion binding;GO:0015405;GO:0016628//oxidoreductase activity, acting on the CH-CH group of donors, NAD or NADP as acceptor;GO:0016462//pyrophosphatase activity	GO:0006818//hydrogen transport;GO:0008152//metabolic process	gi|401728853|gb|AFQ00710.1|/0/pyrophosphate-energized vacuolar membrane proteon pump 1 [Ipomoea batatas]
sample1_00001217-RA	621.3	660.12	749.16	414.56	304.13	352.87	269.35	229.28	225.71	676.86	357.187	241.447	K07213|1|9e-23|105|aly:ARALYDRAFT_486064|copper chaperone	GO:0009536//plastid	GO:0005507//copper ion binding	GO:0006979//response to oxidative stress;GO:0032502//developmental process;GO:0030003//cellular cation homeostasis;GO:0006970//response to osmotic stress;GO:0034755//iron ion transmembrane transport	gi|685364249|ref|XP_009116322.1|/1.0659e-21/PREDICTED: copper transport protein CCH [Brassica rapa]
sample1_00000233-RA	824.45	862.67	879.62	408.94	364.43	379.91	79.01	89.19	66.72	855.58	384.427	78.3067	K03146|1|1e-147|521|rcu:RCOM_0184550|thiamine biosynthetic enzyme	GO:0009941//chloroplast envelope	-	GO:0006772//thiamine metabolic process	gi|590607577|ref|XP_007021022.1|/6.43298e-151/Thiazole biosynthetic enzyme, chloroplast (ARA6) (THI1) (THI4) [Theobroma cacao]
sample1_00008308-RA	491.61	476.75	488.72	407.61	296.12	338.73	189.02	179.25	189.62	485.693	347.487	185.963	K02183|1|8e-81|297|bdi:100839997|calmodulin	-	GO:0046872//metal ion binding	-	gi|565474928|ref|XP_006295105.1|/4.68067e-80/hypothetical protein CARUB_v10024180mg [Capsella rubella]
sample1_00022659-RA	482.04	500.43	512	407.23	328.6	389.79	95.75	91.88	82.34	498.157	375.207	89.99	K02889|1|2e-84|311|sbi:SORBI_01g019840|large subunit ribosomal protein L21e	GO:0030529//ribonucleoprotein complex	GO:0005198//structural molecule activity	GO:0010467//gene expression	gi|242034227|ref|XP_002464508.1|/6.4804e-83/hypothetical protein SORBIDRAFT_01g019840 [Sorghum bicolor]
sample1_00005680-RA	708.13	746.59	779.99	406.29	305.82	348.56	235.41	212.73	215.06	744.903	353.557	221.067	K11253|1|7e-72|267|ath:AT4G40030|histone H3	GO:0000785//chromatin;GO:0043231//intracellular membrane-bounded organelle	GO:0003676//nucleic acid binding	GO:0034728//nucleosome organization	gi|296083584|emb|CBI23573.3|/8.50015e-71/unnamed protein product [Vitis vinifera]
sample1_00006762-RA	78.58	51.12	32.33	403.61	498.19	534.59	1362.3	1515.52	1631.67	54.01	478.797	1503.16	-	-	-	-	gi|702253955|ref|XP_010069075.1|/1.92303e-68/PREDICTED: embryonic protein DC-8 [Eucalyptus grandis]
sample1_00019622-RA	447.34	459.76	432.83	401.68	379.29	407.33	108.81	100.9	99.18	446.643	396.1	102.963	K03232|1|9e-77|285|aly:ARALYDRAFT_473244|elongation factor 1-beta	GO:0043234//protein complex;GO:0016020//membrane	GO:0008135//translation factor activity, nucleic acid binding	GO:0006412//translation;GO:0010038//response to metal ion	gi|702442948|ref|XP_010024004.1|/8.86608e-78/PREDICTED: elongation factor 1-delta 1 [Eucalyptus grandis]
sample1_00001430-RA	502.59	544.54	596.04	401.16	334.4	398.37	117.37	120.04	104.28	547.723	377.977	113.897	K02997|1|6e-94|342|rcu:RCOM_0835620|small subunit ribosomal protein S9e	GO:0030529//ribonucleoprotein complex	GO:0003723//RNA binding;GO:0005198//structural molecule activity	GO:0010467//gene expression	gi|449434792|ref|XP_004135180.1|/9.3772e-94/PREDICTED: 40S ribosomal protein S9-2-like [Cucumis sativus]
sample1_00005805-RA	475.63	489.8	500.51	399.23	372.57	407.15	123.17	108.99	105.07	488.647	392.983	112.41	K02936|1|2e-106|384|zma:100191190|large subunit ribosomal protein L7Ae	GO:0030529//ribonucleoprotein complex	-	GO:0022613//ribonucleoprotein complex biogenesis	gi|645250161|ref|XP_008231080.1|/1.51098e-105/PREDICTED: 60S ribosomal protein L7a isoform X2 [Prunus mume]
sample1_00013559-RA	441.35	448.72	460.81	399.16	365.11	408.4	170.86	172.53	161.29	450.293	390.89	168.227	K02958|1|2e-71|268|pop:POPTR_818704|small subunit ribosomal protein S15e	GO:0030529//ribonucleoprotein complex	GO:0003676//nucleic acid binding;GO:0005198//structural molecule activity	GO:0010467//gene expression	gi|702432250|ref|XP_010069156.1|/1.24784e-71/PREDICTED: 40S ribosomal protein S15-4-like [Eucalyptus grandis]
sample1_00016067-RA	552.84	519.26	538.85	398.6	316.93	333.85	128.31	117.9	109.83	536.983	349.793	118.68	K11251|1|1e-36|150|gmx:100306579|histone H2A	-	-	-	gi|449516491|ref|XP_004165280.1|/1.37618e-36/PREDICTED: probable histone H2A.4-like [Cucumis sativus]
sample1_00005932-RA	451.81	464.41	454.86	397.54	358.14	371.76	85.3	90.35	78.11	457.027	375.813	84.5867	K02936|1|2e-106|384|zma:100282418|large subunit ribosomal protein L7Ae	GO:0030529//ribonucleoprotein complex	-	GO:0022613//ribonucleoprotein complex biogenesis	gi|645250161|ref|XP_008231080.1|/7.09415e-106/PREDICTED: 60S ribosomal protein L7a isoform X2 [Prunus mume]
sample1_00009010-RA	455.08	493.21	487.52	397.5	351.6	390.14	144.46	131.14	128.32	478.603	379.747	134.64	K07936|1|3e-127|451|vvi:100250818|GTP-binding nuclear protein Ran	GO:0043231//intracellular membrane-bounded organelle	GO:0017111//nucleoside-triphosphatase activity;GO:0032561//guanyl ribonucleotide binding	GO:0023052//signaling;GO:0009207;GO:0051169//nuclear transport;GO:0015031//protein transport	gi|563322841|gb|AHB38746.1|/3.48794e-127/GTP-binding nuclear protein Ran3 [Prunus salicina]
sample1_00019128-RA	187.17	122.21	121	395.49	453.65	519.94	107.77	130.39	102.73	143.46	456.36	113.63	-	-	-	-	gi|661887252|emb|CDP09032.1|/6.60521e-99/unnamed protein product [Coffea canephora]
sample1_00023575-RA	20.32	8.25	4.34	394.34	335.36	396.62	687.61	767.62	769.77	10.97	375.44	741.667	-	-	-	-	-
sample1_00004999-RA	554.93	526.71	571.23	393.28	450.29	457.6	131.36	148.84	128.62	550.957	433.723	136.273	K03234|1|0.0|1593|mtr:MTR_2g069310|elongation factor 2	-	-	-	gi|502145726|ref|XP_004506153.1|/0/PREDICTED: elongation factor 2-like isoform X1 [Cicer arietinum]
sample1_00012184-RA	172.88	115.58	134.17	391.08	369.26	413.62	206.59	206.62	170.85	140.877	391.32	194.687	-	-	-	-	gi|255547720|ref|XP_002514917.1|/7.82129e-50/Small rubber particle protein, putative [Ricinus communis]
sample1_00008824-RA	553.42	624.41	613.78	391.04	418.77	406.51	77.35	75.81	66.64	597.203	405.44	73.2667	K04079|1|1e-88|324|ath:AT5G56030|molecular chaperone HtpG	GO:0044424	GO:0005515//protein binding;GO:0032559	GO:0044267//cellular protein metabolic process;GO:0050896//response to stimulus	gi|350535224|ref|NP_001234439.1|/2.25246e-88/heat shock cognate protein 80 [Solanum lycopersicum]
sample1_00002211-RA	98.21	66.74	54.32	390.73	760.96	651.09	347.34	337.45	292.05	73.09	600.927	325.613	K09291|1|3e-20|100|smo:SELMODRAFT_444132|nucleoprotein TPR	-	-	-	gi|565383128|ref|XP_006357875.1|/4.20108e-131/PREDICTED: myosin-2 heavy chain-like [Solanum tuberosum]
sample1_00022130-RA	45.52	44.38	31.86	389.09	470.82	515.21	2237.48	2488.69	3059.88	40.5867	458.373	2595.35	-	-	-	-	gi|697185054|ref|XP_009601547.1|/2.19519e-16/PREDICTED: late embryogenesis abundant protein D-29-like [Nicotiana tomentosiformis]
sample1_00007708-RA	475.76	476.4	486.28	388.85	347.7	395.03	96.79	94.11	79.41	479.48	377.193	90.1033	K02991|1|3e-101|366|rcu:RCOM_0767670|small subunit ribosomal protein S6e	GO:0030529//ribonucleoprotein complex	GO:0005198//structural molecule activity	GO:0010467//gene expression	gi|460397815|ref|XP_004244462.1|/4.19264e-100/PREDICTED: 40S ribosomal protein S6-like [Solanum lycopersicum]
sample1_00019136-RA	707.68	651.07	658.63	388.75	241.54	284.59	65.58	59.25	52.94	672.46	304.96	59.2567	K11254|1|1e-40|162|mtr:MTR_2g096100|histone H4	GO:0000785//chromatin;GO:0043231//intracellular membrane-bounded organelle	GO:0003676//nucleic acid binding	GO:0034728//nucleosome organization	gi|721697114|ref|XP_003580388.2|/3.97702e-39/PREDICTED: uncharacterized protein LOC100841093 [Brachypodium distachyon]
sample1_00021338-RA	294.79	271.32	272.32	385.72	420.83	405.27	161.27	194.39	164.4	279.477	403.94	173.353	K11596|1|2e-136|485|sbi:SORBI_06g025560|argonaute	-	GO:0008135//translation factor activity, nucleic acid binding	GO:0006412//translation	gi|697166295|ref|XP_009591976.1|/0/PREDICTED: protein argonaute 4 [Nicotiana tomentosiformis]
sample1_00004846-RA	468.74	470.49	479.62	384.92	300.84	382.49	151.34	143.33	145.65	472.95	356.083	146.773	K02905|1|2e-26|117|vvi:100251756|large subunit ribosomal protein L29e	GO:0030529//ribonucleoprotein complex	GO:0005198//structural molecule activity	GO:0010467//gene expression	gi|661897073|emb|CDO98785.1|/1.10773e-26/unnamed protein product [Coffea canephora]
sample1_00010687-RA	45.06	47.58	42.28	382.13	163.13	194.49	6033.14	5365.8	6409.31	44.9733	246.583	5936.08	K01183|1|2e-16|82.0|gmx:547572|chitinase [EC:3.2.1.14]	-	GO:0016798//hydrolase activity, acting on glycosyl bonds	GO:0000272//polysaccharide catabolic process	gi|33414050|gb|AAP03087.1|/1.12734e-17/class Ib chitinase [Galega orientalis]
sample1_00025334-RA	491.2	508.39	516.55	380.77	318.65	364.83	106.24	89.87	93.34	505.38	354.75	96.4833	K02971|1|8e-35|145|zma:542449|small subunit ribosomal protein S21e	GO:0030529//ribonucleoprotein complex	GO:0005198//structural molecule activity	GO:0010467//gene expression	gi|672171359|ref|XP_008805749.1|/5.93068e-35/PREDICTED: 40S ribosomal protein S21 [Phoenix dactylifera]
sample1_00025798-RA	220.02	187.29	173.62	379.66	422.32	386.42	218.03	204.29	179.98	193.643	396.133	200.767	K00700|1|0.0|951|rcu:RCOM_0022940|1,4-alpha-glucan branching enzyme [EC:2.4.1.18]	-	-	-	gi|702243341|ref|XP_010049752.1|/0/PREDICTED: 1,4-alpha-glucan-branching enzyme 2-2, chloroplastic/amyloplastic isoform X1 [Eucalyptus grandis]
sample1_00023923-RA	393.34	394.12	379.92	378.88	324.78	367.83	138.83	134.45	120.77	389.127	357.163	131.35	K02955|1|3e-62|237|pop:POPTR_558193|small subunit ribosomal protein S14e	GO:0030529//ribonucleoprotein complex	GO:0005198//structural molecule activity	GO:0010467//gene expression	gi|296084888|emb|CBI28297.3|/9.52517e-61/unnamed protein product [Vitis vinifera]
sample1_00018979-RA	465.56	488.16	484.71	376.52	328.89	341.34	89.21	90.9	77.68	479.477	348.917	85.93	K02865|1|8e-93|338|osa:4329171|large subunit ribosomal protein L10Ae	GO:0030529//ribonucleoprotein complex	GO:0003676//nucleic acid binding;GO:0005198//structural molecule activity	GO:0010467//gene expression	gi|222622725|gb|EEE56857.1|/9.87321e-94/hypothetical protein OsJ_06480 [Oryza sativa Japonica Group]
sample1_00005003-RA	454.04	449.94	451.81	375.63	354.69	411.51	155.03	130.45	130.07	451.93	380.61	138.517	K02983|1|3e-23|105|mtr:MTR_4g100900|small subunit ribosomal protein S30e	GO:0043231//intracellular membrane-bounded organelle;GO:0030529//ribonucleoprotein complex	GO:0005198//structural molecule activity	GO:0010467//gene expression	gi|700205434|gb|KGN60553.1|/9.75699e-24/40S ribosomal protein S30-like [Cucumis sativus]
sample1_00006143-RA	171.69	172.89	160.46	373.99	331.09	362.96	700.27	704.95	715.67	168.347	356.013	706.963	K01759|1|9e-144|508|vvi:100257313|lactoylglutathione lyase [EC:4.4.1.5]	-	GO:0016846//carbon-sulfur lyase activity;GO:0043169//cation binding	-	gi|211906514|gb|ACJ11750.1|/1.06032e-143/lactoylglutathione lyase [Gossypium hirsutum]
sample1_00008392-RA	425.14	434.33	440.17	373.29	338.81	370.5	112.4	111.59	111.89	433.213	360.867	111.96	K02951|1|2e-60|230|pop:POPTR_551211|small subunit ribosomal protein S12e	-	-	-	gi|658003635|ref|XP_008336904.1|/2.58109e-60/PREDICTED: 40S ribosomal protein S12-like [Malus domestica]
sample1_00014920-RA	160.95	183.99	112.39	373.28	364.29	377.33	181.32	153.73	152.87	152.443	371.633	162.64	K03921|1|3e-157|554|vvi:100255873|acyl-[acyl-carrier-protein] desaturase [EC:1.14.19.2]	GO:0009536//plastid	GO:0046872//metal ion binding;GO:0016717//oxidoreductase activity, acting on paired donors, with oxidation of a pair of donors resulting in the reduction of molecular oxygen to two molecules of water	GO:0006631//fatty acid metabolic process	gi|225457781|ref|XP_002264795.1|/7.24341e-156/PREDICTED: acyl-[acyl-carrier-protein] desaturase 6, chloroplastic [Vitis vinifera]
sample1_00023925-RA	429.43	447.68	449.06	372.58	332.4	370.54	114.38	101.97	98.22	442.057	358.507	104.857	K02955|1|5e-57|219|pop:POPTR_558193|small subunit ribosomal protein S14e	GO:0030529//ribonucleoprotein complex	-	-	gi|674959167|emb|CDX73872.1|/2.5548e-56/BnaA03g31750D [Brassica napus]
sample1_00024306-RA	462.98	444.1	416.32	372.33	299.15	333.4	176.94	145.86	144.88	441.133	334.96	155.893	-	-	-	-	gi|387911068|emb|CCG06563.1|/1.24671e-09/TIP protein [Nicotiana tabacum]
sample1_00016941-RA	159.37	68	68.42	371.73	513.5	496.37	386.94	493.56	466.83	98.5967	460.533	449.11	-	-	-	-	gi|702453279|ref|XP_010026166.1|/5.23393e-117/PREDICTED: provicilin-like [Eucalyptus grandis]
sample1_00024414-RA	413.3	410.58	435.55	370.94	314.67	376.15	127.95	105.77	115.68	419.81	353.92	116.467	K02922|1|7e-47|185|rcu:RCOM_0803120|large subunit ribosomal protein L37e	GO:0030529//ribonucleoprotein complex	GO:0043169//cation binding;GO:0003723//RNA binding;GO:0005198//structural molecule activity	GO:0010467//gene expression	gi|604301866|gb|EYU21452.1|/2.56658e-46/hypothetical protein MIMGU_mgv1a017055mg [Erythranthe guttata]
sample1_00025261-RA	14.83	9.54	8.59	370.74	277.55	304.06	657.25	742.46	738	10.9867	317.45	712.57	K04565|1|3e-37|151|pop:POPTR_595511|Cu/Zn superoxide dismutase [EC:1.15.1.1]	-	GO:0003824//catalytic activity;GO:0016209//antioxidant activity	GO:0008152//metabolic process	gi|659070540|ref|XP_008455578.1|/4.01735e-36/PREDICTED: superoxide dismutase [Cu-Zn] isoform X2 [Cucumis melo]
sample1_00003465-RA	541.99	570.6	543.42	370.24	410.84	398.92	144.48	129.98	120.73	552.003	393.333	131.73	K02133|1|0.0|864|vvi:100261031|F-type H+-transporting ATPase subunit beta [EC:3.6.3.14]	GO:0033178//proton-transporting two-sector ATPase complex, catalytic domain;GO:0005753//mitochondrial proton-transporting ATP synthase complex	GO:0019829//cation-transporting ATPase activity;GO:0015078//hydrogen ion transmembrane transporter activity;GO:0032559;GO:0015662//ATPase activity, coupled to transmembrane movement of ions, phosphorylative mechanism	GO:0015988//energy coupled proton transmembrane transport, against electrochemical gradient;GO:0009207;GO:0015986//ATP synthesis coupled proton transport	gi|225424142|ref|XP_002283951.1|/0/PREDICTED: ATP synthase subunit beta, mitochondrial-like [Vitis vinifera]
sample1_00009371-RA	450.65	443.43	446.48	367.93	333.89	384.39	125.3	125.05	117.34	446.853	362.07	122.563	K02912|1|2e-60|231|rcu:RCOM_0379000|large subunit ribosomal protein L32e	GO:0030529//ribonucleoprotein complex	GO:0005198//structural molecule activity	GO:0010467//gene expression	gi|313586537|gb|ADR71279.1|/1.68212e-59/60S ribosomal protein L32A [Hevea brasiliensis]
sample1_00020323-RA	527.52	471.5	464.39	366.99	333.79	354.1	231.57	206.28	187.45	487.803	351.627	208.433	K01834|1|1e-48|191|vvi:100245371|2,3-bisphosphoglycerate-dependent phosphoglycerate mutase [EC:5.4.2.1];K03036|2|5e-19|93.2|aly:ARALYDRAFT_336019|26S proteasome regulatory subunit N6	-	-	-	gi|359492834|ref|XP_003634471.1|/6.4999e-47/PREDICTED: pollen-specific protein C13-like [Vitis vinifera]
sample1_00001519-RA	430	464.31	423.43	366.93	286.8	331.89	127.02	128.17	112.81	439.247	328.54	122.667	K02973|1|2e-76|282|zma:100192600|small subunit ribosomal protein S23e	GO:0030529//ribonucleoprotein complex	GO:0005198//structural molecule activity	GO:0010467//gene expression	gi|661889986|emb|CDP06706.1|/1.18015e-75/unnamed protein product [Coffea canephora]
sample1_00011919-RA	369.99	297.66	289.01	366.72	316.57	334.73	90.47	83.54	72.19	318.887	339.34	82.0667	K00083|1|2e-153|540|vvi:100245522|cinnamyl-alcohol dehydrogenase [EC:1.1.1.195]	GO:0005576//extracellular region	GO:0046914//transition metal ion binding;GO:0016616//oxidoreductase activity, acting on the CH-OH group of donors, NAD or NADP as acceptor	GO:0009699//phenylpropanoid biosynthetic process	gi|674875889|emb|CDY56752.1|/1.37671e-155/BnaA06g40660D [Brassica napus]
sample1_00009959-RA	54.44	47.5	42.57	363.31	423.35	394.96	651.47	556.36	529.81	48.17	393.873	579.213	K03283|1|7e-150|529|ath:AT4G24280|heat shock 70kDa protein 1/8	-	-	-	gi|697160173|ref|XP_009588865.1|/1.08597e-154/PREDICTED: stromal 70 kDa heat shock-related protein, chloroplastic-like [Nicotiana tomentosiformis]
sample1_00014960-RA	581.76	635.66	642.88	363.21	380.57	412.8	87.82	91.11	81.44	620.1	385.527	86.79	K02930|1|0.0|659|pop:POPTR_739311|large subunit ribosomal protein L4e	GO:0030529//ribonucleoprotein complex	GO:0005198//structural molecule activity	GO:0010467//gene expression	gi|645220851|ref|XP_008242143.1|/0/PREDICTED: 60S ribosomal protein L4 [Prunus mume]
sample1_00026909-RA	226.01	174.81	173.89	362.59	325.79	370.73	134.64	142.26	134.31	191.57	353.037	137.07	K13249|1|1e-89|328|vvi:100250330|translocon-associated protein subunit alpha	GO:0043231//intracellular membrane-bounded organelle	-	-	gi|645261240|ref|XP_008236199.1|/6.86475e-89/PREDICTED: translocon-associated protein subunit alpha [Prunus mume]
sample1_00002939-RA	197.35	184.23	172.62	361.81	451.12	436.64	170.68	167.44	159.39	184.733	416.523	165.837	K00660|1|0.0|641|pop:POPTR_572875|chalcone synthase [EC:2.3.1.74]	-	GO:0016747//transferase activity, transferring acyl groups other than amino-acyl groups	GO:0008152//metabolic process	gi|269856498|gb|ACZ51475.1|/0/chalcone synthase [Fagopyrum tataricum]
sample1_00012887-RA	449.5	462.55	469.93	354.64	282.78	334.14	107.82	103.06	89.5	460.66	323.853	100.127	K02915|1|3e-48|189|pop:POPTR_823446|large subunit ribosomal protein L34e	GO:0030529//ribonucleoprotein complex	GO:0005198//structural molecule activity	GO:0010467//gene expression	gi|604328517|gb|EYU34076.1|/2.28668e-47/hypothetical protein MIMGU_mgv1a016461mg [Erythranthe guttata]
sample1_00008766-RA	378.36	388.76	404.06	352.71	296.83	341.79	142.04	143.59	120.49	390.393	330.443	135.373	K03232|1|8e-59|226|rcu:RCOM_0783980|elongation factor 1-beta	-	-	-	gi|255564428|ref|XP_002523210.1|/2.1594e-57/elongation factor 1-beta, putative [Ricinus communis]
sample1_00027183-RA	466.77	457.33	421.67	351.84	311.85	326.56	122.66	114.38	117.88	448.59	330.083	118.307	K02997|1|9e-90|328|rcu:RCOM_0835620|small subunit ribosomal protein S9e	GO:0030529//ribonucleoprotein complex	GO:0003723//RNA binding;GO:0005198//structural molecule activity	GO:0010467//gene expression	gi|703082817|ref|XP_010092050.1|/1.68404e-89/40S ribosomal protein S9-2 [Morus notabilis]
sample1_00018924-RA	431.28	424.14	412.41	350.98	330.72	376.98	128.85	123.89	112.26	422.61	352.893	121.667	K02993|1|4e-87|320|mtr:MTR_6g021670|small subunit ribosomal protein S7e	GO:0030529//ribonucleoprotein complex	GO:0005198//structural molecule activity	GO:0010467//gene expression	gi|586713363|ref|XP_006847231.1|/1.31614e-87/hypothetical protein AMTR_s00017p00257730 [Amborella trichopoda]
sample1_00017424-RA	444.97	453.26	469.43	349.96	310.4	335.51	222.12	196.34	179.48	455.887	331.957	199.313	K06630|1|4e-126|448|pop:POPTR_580782|tyrosine 3-monooxygenase/tryptophan 5-monooxygenase activation protein	-	GO:0005515//protein binding	-	gi|481048335|gb|AGJ98232.1|/7.29507e-128/PIB41 14-3-3 protein [Petunia x hybrida]
sample1_00022777-RA	176.4	150.71	150.54	349.22	345.43	354.44	336.27	298.25	285.94	159.217	349.697	306.82	-	-	-	-	gi|590622923|ref|XP_007025182.1|/3.71368e-39/Cold regulated 314 thylakoid membrane 2 isoform 1 [Theobroma cacao]
sample1_00022985-RA	483.48	479.86	492.75	349.1	307.59	335.48	102.48	92.55	79.32	485.363	330.723	91.45	K02872|1|1e-104|377|aly:ARALYDRAFT_683042|large subunit ribosomal protein L13Ae	GO:0015934//large ribosomal subunit	GO:0005198//structural molecule activity	GO:0010467//gene expression	gi|702434461|ref|XP_010069656.1|/1.03681e-103/PREDICTED: 60S ribosomal protein L13a-2 [Eucalyptus grandis]
sample1_00006237-RA	650.39	650.39	671.48	348.77	310.68	309.51	271.76	198.01	214.02	657.42	322.987	227.93	-	-	-	-	gi|661867246|emb|CDP21817.1|/1.22376e-53/unnamed protein product [Coffea canephora]
sample1_00006780-RA	550.07	606.14	618.47	347.77	343.75	349.15	147.37	136.26	138	591.56	346.89	140.543	K01623|1|4e-177|619|rcu:RCOM_0383870|fructose-bisphosphate aldolase, class I [EC:4.1.2.13]	-	GO:0016832//aldehyde-lyase activity	GO:0006007//glucose catabolic process	gi|721750686|gb|AIX10949.1|/7.46177e-178/fructose-bisphosphate aldolase-like protein [Gardenia jasminoides]
sample1_00011139-RA	399.52	432.01	417.68	347.43	314.74	356.45	137.44	132.35	123.74	416.403	339.54	131.177	K07936|1|6e-127|451|vvi:100250818|GTP-binding nuclear protein Ran	GO:0043231//intracellular membrane-bounded organelle	GO:0017111//nucleoside-triphosphatase activity;GO:0032561//guanyl ribonucleotide binding	GO:0023052//signaling;GO:0009207;GO:0051169//nuclear transport;GO:0015031//protein transport	gi|563322841|gb|AHB38746.1|/8.73273e-127/GTP-binding nuclear protein Ran3 [Prunus salicina]
sample1_00008989-RA	416.79	408.79	392.86	346.83	287.54	319.61	96.09	97.98	91.46	406.147	317.993	95.1767	K02929|1|1e-46|184|pop:POPTR_749327|large subunit ribosomal protein L44e	GO:0030529//ribonucleoprotein complex	GO:0005198//structural molecule activity	GO:0010467//gene expression	gi|604304271|gb|EYU23604.1|/3.16898e-45/hypothetical protein MIMGU_mgv1a016834mg [Erythranthe guttata]
sample1_00001803-RA	26.27	19.81	13.9	345.32	287.82	318.46	860.54	888.33	1013.81	19.9933	317.2	920.893	-	-	-	-	gi|659104203|ref|XP_008452845.1|/3.81574e-34/PREDICTED: uncharacterized protein LOC103493743 [Cucumis melo]
sample1_00021318-RA	416.76	412.49	371.05	344.51	271.55	302.33	102.94	92.82	80.78	400.1	306.13	92.18	-	-	-	-	gi|523712980|gb|AGQ56696.1|/2.90851e-70/cotton annexin 5 [Gossypium hirsutum]
sample1_00015882-RA	467.35	466.31	463.03	343.26	310.35	329.09	104.89	102.68	87.04	465.563	327.567	98.2033	K02898|1|2e-49|192|vvi:100267018|large subunit ribosomal protein L26e	GO:0030529//ribonucleoprotein complex	GO:0005198//structural molecule activity	GO:0010467//gene expression	gi|694368827|ref|XP_009362558.1|/1.10516e-49/PREDICTED: 60S ribosomal protein L26-1 [Pyrus x bretschneideri]
sample1_00005703-RA	570.72	658.67	665.85	339.82	270.25	306.52	160.88	137.03	135.29	631.747	305.53	144.4	-	-	-	-	gi|719995699|ref|XP_010254584.1|/1.73352e-39/PREDICTED: hemiasterlin resistant protein 1-like [Nelumbo nucifera]
sample1_00002345-RA	481.25	476.66	496.37	337.28	321.22	364.31	111.32	115.18	109.38	484.76	340.937	111.96	K03626|1|7e-53|205|osa:4338602|nascent polypeptide-associated complex subunit alpha	-	-	-	gi|566147678|ref|XP_006368649.1|/9.03439e-54/hypothetical protein POPTR_0001s07160g [Populus trichocarpa]
sample1_00002858-RA	722.08	839.1	1355.61	335.66	344.3	340.43	259.94	262.63	296.81	972.263	340.13	273.127	K01611|1|8e-134|476|pop:POPTR_566714|S-adenosylmethionine decarboxylase [EC:4.1.1.50]	-	GO:0016831//carboxy-lyase activity	GO:0006596//polyamine biosynthetic process	gi|3913414|sp|Q39677.1|DCAM2_DIACA/1.36822e-135/RecName: Full=S-adenosylmethionine decarboxylase proenzyme 2; Short=AdoMetDC 2; Short=SAMDC 2; Contains: RecName: Full=S-adenosylmethionine decarboxylase 2 alpha chain; Contains: RecName: Full=S-adenosylmethionine decarboxylase 2 beta chain; Flags: Precursor [Dianthus caryophyllus]
sample1_00014216-RA	363.08	407.39	409.08	335.38	328.01	357.01	106.69	108.22	101.66	393.183	340.133	105.523	K02976|1|5e-44|173|vvi:100265511|small subunit ribosomal protein S26e	-	-	-	gi|586688459|ref|XP_006842443.1|/9.0642e-44/hypothetical protein AMTR_s00077p00042770 [Amborella trichopoda]
sample1_00018605-RA	421.78	411.82	422	335.05	257.5	333.22	96.8	92.84	97.67	418.533	308.59	95.77	K02918|1|7e-57|218|gmx:100305671|large subunit ribosomal protein L35e	GO:0030529//ribonucleoprotein complex	GO:0005198//structural molecule activity	GO:0010467//gene expression	gi|71535092|gb|AAZ32938.1|/1.60248e-56/putative 60S ribosomal protein L35 [Rheum australe]
sample1_00024471-RA	326.76	323.87	318.56	334.07	336.95	345.9	150.4	134.42	122.51	323.063	338.973	135.777	K00873|1|0.0|927|vvi:100255934|pyruvate kinase [EC:2.7.1.40]	GO:0044424	GO:0031420;GO:0016301//kinase activity;GO:0032559	GO:0006796//phosphate-containing compound metabolic process;GO:0006007//glucose catabolic process	gi|643733615|gb|KDP40458.1|/0/hypothetical protein JCGZ_24457 [Jatropha curcas]
sample1_00004403-RA	400.57	416.18	398.23	333.77	304.76	322.88	70.98	68.02	71.68	404.993	320.47	70.2267	K02997|1|3e-96|348|rcu:RCOM_0835620|small subunit ribosomal protein S9e	GO:0030529//ribonucleoprotein complex	GO:0003723//RNA binding;GO:0005198//structural molecule activity	GO:0010467//gene expression	gi|449434792|ref|XP_004135180.1|/2.09982e-95/PREDICTED: 40S ribosomal protein S9-2-like [Cucumis sativus]
sample1_00002676-RA	553.65	555.04	541.65	331.48	300.39	321.96	98.25	107.48	94.53	550.113	317.943	100.087	K03231|1|0.0|863|aly:ARALYDRAFT_311847|elongation factor 1-alpha	GO:0031981//nuclear lumen;GO:0009536//plastid;GO:0031090//organelle membrane	GO:0017111//nucleoside-triphosphatase activity;GO:0008135//translation factor activity, nucleic acid binding;GO:0032561//guanyl ribonucleotide binding;GO:0005515//protein binding	GO:0006412//translation;GO:0010038//response to metal ion;GO:0009207	gi|698531838|ref|XP_009762748.1|/0/PREDICTED: elongation factor 1-alpha-like [Nicotiana sylvestris]
sample1_00002675-RA	553.65	555.04	541.65	331.48	300.39	321.96	98.25	107.48	94.53	550.113	317.943	100.087	K03231|1|0.0|863|aly:ARALYDRAFT_311847|elongation factor 1-alpha	GO:0031981//nuclear lumen;GO:0009536//plastid;GO:0031090//organelle membrane	GO:0017111//nucleoside-triphosphatase activity;GO:0008135//translation factor activity, nucleic acid binding;GO:0032561//guanyl ribonucleotide binding;GO:0005515//protein binding	GO:0006412//translation;GO:0010038//response to metal ion;GO:0009207	gi|698531838|ref|XP_009762748.1|/0/PREDICTED: elongation factor 1-alpha-like [Nicotiana sylvestris]
sample1_00013095-RA	329.86	361.2	368	331.16	285.42	314.9	132.57	150.36	139.26	353.02	310.493	140.73	K15040|1|2e-125|447|vvi:100248362|voltage-dependent anion channel protein 2	GO:0016021//integral component of membrane;GO:0031966//mitochondrial membrane	GO:0005244//voltage-gated ion channel activity;GO:0022829//wide pore channel activity	GO:0043269//regulation of ion transport	gi|567892199|ref|XP_006438620.1|/3.2091e-127/hypothetical protein CICLE_v10032366mg [Citrus clementina]
sample1_00009142-RA	391.94	403.04	393.3	330.9	288.04	308.88	97.88	99.63	91.17	396.093	309.273	96.2267	K02885|1|4e-91|333|mtr:MTR_1g087910|large subunit ribosomal protein L19e	GO:0030529//ribonucleoprotein complex	GO:0005198//structural molecule activity	GO:0010467//gene expression	gi|657404550|gb|KEH43214.1|/1.12206e-89/60S ribosomal protein L19 [Medicago truncatula]
sample1_00025870-RA	371.75	376.2	369.68	330.72	282.72	296.69	89.72	92.04	75.41	372.543	303.377	85.7233	K02949|1|7e-72|269|pop:POPTR_738092|small subunit ribosomal protein S11e	GO:0030529//ribonucleoprotein complex;GO:0009536//plastid	GO:0003723//RNA binding	-	gi|224144055|ref|XP_002325170.1|/1.91056e-70/40S ribosomal protein S11-2 [Populus trichocarpa]
sample1_00009011-RA	360.98	412.66	388.82	329.96	281.31	332.98	130.68	127.43	119.56	387.487	314.75	125.89	K07936|1|7e-127|451|vvi:100250818|GTP-binding nuclear protein Ran	GO:0043231//intracellular membrane-bounded organelle	GO:0017111//nucleoside-triphosphatase activity;GO:0032561//guanyl ribonucleotide binding	GO:0023052//signaling;GO:0009207;GO:0051169//nuclear transport;GO:0015031//protein transport	gi|595806574|ref|XP_007202468.1|/6.00128e-127/hypothetical protein PRUPE_ppa010188mg [Prunus persica]
sample1_00022640-RA	101.23	75.3	70.36	329.9	327.05	323.98	559.29	670.29	641.65	82.2967	326.977	623.743	-	-	-	-	gi|643733437|gb|KDP40384.1|/1.03219e-100/hypothetical protein JCGZ_02382 [Jatropha curcas]
sample1_00001237-RA	384.16	376.86	395.78	329.89	248.83	307.29	159.73	133.71	101.08	385.6	295.337	131.507	-	-	GO:0015078//hydrogen ion transmembrane transporter activity	-	gi|697164195|ref|XP_009590906.1|/2.53913e-30/PREDICTED: cytochrome b-c1 complex subunit 8-like [Nicotiana tomentosiformis]
sample1_00006842-RA	470.99	487.65	455.53	329.85	276.57	315.99	87.79	80.27	77.55	471.39	307.47	81.87	K02949|1|7e-77|286|mtr:MTR_8g076830|small subunit ribosomal protein S11e	GO:0030529//ribonucleoprotein complex;GO:0009536//plastid	GO:0003723//RNA binding;GO:0005198//structural molecule activity	GO:0010467//gene expression	gi|357518203|ref|XP_003629390.1|/2.10808e-75/40S ribosomal protein S11 [Medicago truncatula]
sample1_00017099-RA	316.86	327.34	320.21	329.22	302.46	336.14	103.48	102.08	80.02	321.47	322.607	95.1933	K00940|1|3e-71|268|aly:ARALYDRAFT_489792|nucleoside-diphosphate kinase [EC:2.7.4.6]	GO:0009536//plastid;GO:0042579//microbody;GO:0031090//organelle membrane;GO:0005576//extracellular region	GO:0043169//cation binding;GO:0016776//phosphotransferase activity, phosphate group as acceptor;GO:0032559	GO:0009209;GO:0010038//response to metal ion;GO:0006796//phosphate-containing compound metabolic process;GO:0009206;GO:0006970//response to osmotic stress;GO:0009132//nucleoside diphosphate metabolic process	gi|470142572|ref|XP_004306978.1|/4.36305e-70/PREDICTED: nucleoside diphosphate kinase 1-like [Fragaria vesca subsp. vesca]
sample1_00017733-RA	486.92	401.12	446.16	328.46	288.21	312.71	126.89	130.49	106.49	444.733	309.793	121.29	-	-	-	-	-
sample1_00007026-RA	389.69	410.01	415.73	327.85	293.64	316.58	165.42	152.72	150.88	405.143	312.69	156.34	K05759|1|1e-50|198|pop:POPTR_548926|profilin	GO:0005856//cytoskeleton	GO:0008092//cytoskeletal protein binding	GO:0007010//cytoskeleton organization	gi|565346415|ref|XP_006340251.1|/1.98646e-50/PREDICTED: profilin-like [Solanum tuberosum]
sample1_00009366-RA	641.05	583.6	604.73	327.38	216.57	244.52	62.07	57.59	61.59	609.793	262.823	60.4167	K11254|1|3e-40|161|mtr:MTR_2g096100|histone H4	GO:0000785//chromatin;GO:0043231//intracellular membrane-bounded organelle	GO:0003676//nucleic acid binding	GO:0034728//nucleosome organization	gi|723710790|ref|XP_010322955.1|/3.97702e-39/PREDICTED: uncharacterized protein LOC101252889 [Solanum lycopersicum]
sample1_00021050-RA	360.41	380.83	381.37	325.46	312.33	327.1	80.86	83.39	75.13	374.203	321.63	79.7933	K02947|1|3e-49|193|vvi:100257720|small subunit ribosomal protein S10e	GO:0030529//ribonucleoprotein complex	-	-	gi|302143790|emb|CBI22651.3|/1.19874e-47/unnamed protein product [Vitis vinifera]
sample1_00025993-RA	435.99	453.4	444.93	325.19	298.12	309.08	74.76	81.81	69.01	444.773	310.797	75.1933	K02985|1|1e-116|417|pop:POPTR_835145|small subunit ribosomal protein S3e	GO:0030529//ribonucleoprotein complex	GO:0003676//nucleic acid binding;GO:0005198//structural molecule activity	GO:0010467//gene expression	gi|359476269|ref|XP_002281141.2|/3.77982e-116/PREDICTED: 40S ribosomal protein S3-3-like [Vitis vinifera]
sample1_00011617-RA	619.27	566.58	517.2	325.1	215.68	231.41	189.27	159.54	173.5	567.683	257.397	174.103	-	-	-	GO:0050896//response to stimulus	gi|2055384|gb|AAB53203.1|/3.81367e-15/cold-stress inducible protein [Solanum tuberosum]
sample1_00027241-RA	401.94	416.36	401.6	324.06	266.94	291	84.82	73.89	69.44	406.633	294	76.05	K02934|1|5e-105|379|rcu:RCOM_1526800|large subunit ribosomal protein L6e	GO:0015934//large ribosomal subunit;GO:0016020//membrane;GO:0009536//plastid	GO:0005198//structural molecule activity	GO:0010467//gene expression	gi|255544260|ref|XP_002513192.1|/1.33809e-103/60S ribosomal protein L6, putative [Ricinus communis]
sample1_00018535-RA	383.46	406.97	418.74	323.39	265.15	289.44	80.51	77.15	75.46	403.057	292.66	77.7067	K02955|1|8e-59|224|pop:POPTR_558193|small subunit ribosomal protein S14e	GO:0030529//ribonucleoprotein complex	-	-	gi|449462944|ref|XP_004149195.1|/1.09619e-57/PREDICTED: 40S ribosomal protein S14-2-like [Cucumis sativus]
sample1_00017010-RA	750.66	861.94	869.91	322.55	262.87	271.42	82.14	77.79	64.52	827.503	285.613	74.8167	K09250|1|6e-29|125|bdi:100837495|cellular nucleic acid-binding protein	-	GO:0046914//transition metal ion binding;GO:0003676//nucleic acid binding	GO:0006351//transcription, DNA-templated	gi|326491571|dbj|BAJ94263.1|/2.18088e-29/predicted protein [Hordeum vulgare subsp. vulgare]
sample1_00004478-RA	355.85	369.98	391.24	322.43	306.29	297.1	79.06	59.7	60.03	372.357	308.607	66.2633	K02962|1|2e-61|232|aly:ARALYDRAFT_487263|small subunit ribosomal protein S17e	GO:0015935//small ribosomal subunit	GO:0005198//structural molecule activity	GO:0010467//gene expression	gi|297806461|ref|XP_002871114.1|/4.03176e-60/40S ribosomal protein S17 [Arabidopsis lyrata subsp. lyrata]
sample1_00002700-RA	323.07	341.88	338.74	322.13	258.81	309.12	82.3	79.19	80.64	334.563	296.687	80.71	K02893|1|7e-51|199|gmx:100785534|large subunit ribosomal protein L23Ae	-	-	-	gi|700195349|gb|KGN50526.1|/1.39724e-52/hypothetical protein Csa_5G180850 [Cucumis sativus]
sample1_00006336-RA	482.11	509.6	537.55	321.19	261.73	285.48	89.63	87.14	77.04	509.753	289.467	84.6033	K02965|1|6e-30|129|ath:AT5G47320|small subunit ribosomal protein S19;K13195|2|3e-22|103|pop:POPTR_712972|cold-inducible RNA-binding protein;K11294|3|2e-19|94.7|smo:SELMODRAFT_15428|nucleolin	GO:0043231//intracellular membrane-bounded organelle	GO:0046914//transition metal ion binding;GO:0043566//structure-specific DNA binding;GO:0032559	GO:0032501//multicellular organismal process;GO:0006970//response to osmotic stress	gi|567158783|ref|XP_006418832.1|/1.91867e-42/hypothetical protein EUTSA_v10002711mg [Eutrema salsugineum]
sample1_00019258-RA	80.74	61.98	52.89	320.7	381.96	390.09	1597.9	1717.9	1784.79	65.2033	364.25	1700.2	K12811|1|9e-11|67.0|rcu:RCOM_0075460|ATP-dependent RNA helicase DDX46/PRP5 [EC:3.6.4.13]	-	-	-	gi|698480227|ref|XP_009787169.1|/2.86204e-50/PREDICTED: seed biotin-containing protein SBP65-like isoform X2 [Nicotiana sylvestris]
sample1_00001506-RA	444.94	459.84	444.07	320.44	254.62	295.41	64.92	57.31	55.41	449.617	290.157	59.2133	K02917|1|2e-56|217|aly:ARALYDRAFT_470729|large subunit ribosomal protein L35Ae	GO:0015934//large ribosomal subunit	GO:0005198//structural molecule activity	GO:0010467//gene expression;GO:0022613//ribonucleoprotein complex biogenesis	gi|567121593|ref|XP_006390443.1|/3.12855e-55/hypothetical protein EUTSA_v10019342mg [Eutrema salsugineum]
sample1_00026942-RA	330.54	311.83	304.83	319.91	252.67	301.76	101.89	102.07	93.41	315.733	291.447	99.1233	K02978|1|1e-37|154|gmx:100306318|small subunit ribosomal protein S27e	GO:0030529//ribonucleoprotein complex	GO:0043169//cation binding;GO:0005198//structural molecule activity	GO:0010467//gene expression	gi|565468388|ref|XP_006292074.1|/1.54951e-36/hypothetical protein CARUB_v10018269mg, partial [Capsella rubella]
sample1_00022212-RA	328.77	342.39	341.03	319.35	285.31	337.55	83.94	82.35	78.76	337.397	314.07	81.6833	K02957|1|8e-69|258|pop:POPTR_656057|small subunit ribosomal protein S15Ae	GO:0031090//organelle membrane;GO:0043231//intracellular membrane-bounded organelle;GO:0015935//small ribosomal subunit;GO:0030312//external encapsulating structure	GO:0005198//structural molecule activity	GO:0010467//gene expression	gi|593782249|ref|XP_007154165.1|/1.52318e-67/hypothetical protein PHAVU_003G095800g [Phaseolus vulgaris]
sample1_00024192-RA	131.92	142.42	103.81	319.12	290.96	297.77	324.11	307.02	315.93	126.05	302.617	315.687	K00001|1|0.0|648|rcu:RCOM_0138590|alcohol dehydrogenase [EC:1.1.1.1]	-	GO:0016616//oxidoreductase activity, acting on the CH-OH group of donors, NAD or NADP as acceptor;GO:0046914//transition metal ion binding	GO:0008152//metabolic process	gi|700189273|gb|KGN44506.1|/0/hypothetical protein Csa_7G320050 [Cucumis sativus]
sample1_00007407-RA	425.44	434.04	428.97	318.59	274.03	325.38	87.43	79.57	75.94	429.483	306	80.98	K02912|1|5e-61|230|rcu:RCOM_0379000|large subunit ribosomal protein L32e	GO:0030529//ribonucleoprotein complex	GO:0005198//structural molecule activity	GO:0010467//gene expression	gi|590622969|ref|XP_007025196.1|/5.1822e-60/Ribosomal protein L32e isoform 1 [Theobroma cacao]
sample1_00005345-RA	378.62	426.29	410.97	318.35	283.75	308.24	65.52	67.45	67.27	405.293	303.447	66.7467	K02936|1|1e-112|404|zma:100282418|large subunit ribosomal protein L7Ae	GO:0030529//ribonucleoprotein complex	GO:0046914//transition metal ion binding;GO:0005198//structural molecule activity	GO:0010467//gene expression;GO:0022613//ribonucleoprotein complex biogenesis	gi|567888726|ref|XP_006436885.1|/1.75872e-112/hypothetical protein CICLE_v10032494mg [Citrus clementina]
sample1_00018593-RA	508.14	500.34	482.95	315.88	213.6	247.41	25.1	24.94	16.54	497.143	258.963	22.1933	K11251|1|4e-37|153|sbi:SORBI_01g039240|histone H2A	GO:0000785//chromatin;GO:0043231//intracellular membrane-bounded organelle	GO:0003676//nucleic acid binding	GO:0034728//nucleosome organization	gi|470116850|ref|XP_004294587.1|/4.21913e-36/PREDICTED: histone H2A-like [Fragaria vesca subsp. vesca]
sample1_00023777-RA	247.53	230.56	229.69	311.87	369.8	355.73	156.97	150.43	132.68	235.927	345.8	146.693	K15979|1|0.0|1423|vvi:100244222|staphylococcal nuclease domain-containing protein 1	GO:0031332	GO:0016787//hydrolase activity;GO:0005488//binding	GO:0016458//gene silencing	gi|719982410|ref|XP_010250439.1|/0/PREDICTED: staphylococcal nuclease domain-containing protein 1 [Nelumbo nucifera]
sample1_00010072-RA	344.27	361.22	353.92	311.09	292	321.78	90.13	89.83	79.35	353.137	308.29	86.4367	K02989|1|2e-94|344|rcu:RCOM_0037210|small subunit ribosomal protein S5e	GO:0030529//ribonucleoprotein complex	GO:0003676//nucleic acid binding;GO:0005198//structural molecule activity	GO:0010467//gene expression	gi|567874753|ref|XP_006429966.1|/1.68615e-93/hypothetical protein CICLE_v10012779mg [Citrus clementina]
sample1_00021443-RA	96.13	48.31	37.37	309.74	268.56	287.73	377.3	392.32	391.53	60.6033	288.677	387.05	K01373|1|3e-138|490|pop:POPTR_886026|cathepsin F [EC:3.4.22.41];K01376|2|1e-123|442|osa:4343231|[EC:3.4.22.-]	-	GO:0004175//endopeptidase activity	GO:0019538//protein metabolic process	gi|596001124|ref|XP_007218137.1|/8.96128e-146/hypothetical protein PRUPE_ppa007240mg [Prunus persica]
sample1_00020531-RA	390.29	412.22	405.68	309.65	252.54	301.78	71.35	69.84	58.89	402.73	287.99	66.6933	K02875|1|1e-49|194|vvi:100264927|large subunit ribosomal protein L14e	GO:0030529//ribonucleoprotein complex	GO:0005198//structural molecule activity	GO:0010467//gene expression	gi|296084563|emb|CBI25584.3|/9.25013e-49/unnamed protein product [Vitis vinifera]
sample1_00021882-RA	330.23	337.67	330.1	308.95	255.95	274.59	117.65	112.38	99.76	332.667	279.83	109.93	K02138|1|2e-70|265|rcu:RCOM_0713220|F-type H+-transporting ATPase subunit d [EC:3.6.3.14]	GO:0005753//mitochondrial proton-transporting ATP synthase complex	GO:0015077//monovalent inorganic cation transmembrane transporter activity;GO:0003824//catalytic activity	GO:0006754//ATP biosynthetic process	gi|657943430|ref|XP_008368918.1|/2.39061e-71/PREDICTED: ATP synthase subunit d, mitochondrial [Malus domestica]
sample1_00021664-RA	239.52	238.73	222.12	308.36	273.64	296.61	145.94	135.06	126.57	233.457	292.87	135.857	K09481|1|2e-18|90.1|vvi:100241050|protein transport protein SEC61 subunit beta	-	-	-	gi|297734549|emb|CBI16600.3|/5.95705e-17/unnamed protein product [Vitis vinifera]
sample1_00013059-RA	467.51	444.49	458	305.67	240.53	264.62	104.63	84.36	90.89	456.667	270.273	93.2933	K14496|1|6e-07|55.1|bdi:100821488|abscisic acid receptor PYR/PYL family	-	-	-	gi|694372453|ref|XP_009363570.1|/1.35152e-103/PREDICTED: uncharacterized protein LOC103953544 [Pyrus x bretschneideri]
sample1_00001532-RA	31.15	27.14	26.72	304.25	437.55	385.72	1584.42	1328.71	1463.96	28.3367	375.84	1459.03	K02438|1|1e-22|107|ppp:PHYPADRAFT_177616|glycogen operon protein GlgX [EC:3.2.1.-]	-	GO:0004553//hydrolase activity, hydrolyzing O-glycosyl compounds	GO:0008152//metabolic process	gi|296085954|emb|CBI31395.3|/0/unnamed protein product [Vitis vinifera]
sample1_00004006-RA	464.53	426.84	443.86	300.74	215.95	234.01	21.47	14.44	13.81	445.077	250.233	16.5733	K11251|1|9e-38|153|sbi:SORBI_01g039240|histone H2A	GO:0000785//chromatin;GO:0043231//intracellular membrane-bounded organelle	GO:0003676//nucleic acid binding	GO:0034728//nucleosome organization	gi|670415027|ref|XP_008648632.1|/1.05755e-36/PREDICTED: histone H2A.2.1-like [Zea mays]
sample1_00022924-RA	542.26	530.77	533.56	300.25	278.99	268.51	50.42	54.53	48.02	535.53	282.583	50.99	K07375|1|8e-28|119|bdi:100843456|tubulin beta	GO:0032991//macromolecular complex;GO:0043231//intracellular membrane-bounded organelle;GO:0015630//microtubule cytoskeleton	GO:0017111//nucleoside-triphosphatase activity;GO:0032561//guanyl ribonucleotide binding	GO:0009314//response to radiation;GO:0000902//cell morphogenesis;GO:0043623//cellular protein complex assembly;GO:0009207;GO:0007017//microtubule-based process	gi|720040722|ref|XP_010268682.1|/2.91329e-26/PREDICTED: tubulin beta chain [Nelumbo nucifera]
sample1_00019029-RA	211.06	153.91	141.33	300.01	342.99	355.16	113.6	134.67	102.63	168.767	332.72	116.967	K10956|1|0.0|897|pop:POPTR_828572|protein transport protein SEC61 subunit alpha	GO:0044464	GO:0008320//protein transmembrane transporter activity	GO:0006810//transport	gi|661890531|emb|CDP06028.1|/0/unnamed protein product [Coffea canephora]
sample1_00000435-RA	93.37	99.32	47.5	299.82	199.45	228.68	481.47	339.95	379.3	80.0633	242.65	400.24	-	-	-	-	gi|719981057|ref|XP_010250010.1|/1.78373e-31/PREDICTED: early nodulin-93-like [Nelumbo nucifera]
sample1_00020177-RA	185.96	183.25	160.27	299.27	279.52	275.65	108.84	99.79	81.49	176.493	284.813	96.7067	K01835|1|0.0|872|pop:POPTR_570540|phosphoglucomutase [EC:5.4.2.2]	GO:0009536//plastid	GO:0046872//metal ion binding;GO:0016868//intramolecular transferase activity, phosphotransferases	GO:0019318//hexose metabolic process	gi|224120174|ref|XP_002318262.1|/0/Phosphoglucomutase family protein [Populus trichocarpa]
sample1_00018915-RA	319.65	348.74	344.01	298.28	261.95	313.3	49.23	47.38	37.71	337.467	291.177	44.7733	K02883|1|1e-92|337|pop:POPTR_581899|large subunit ribosomal protein L18e	GO:0030529//ribonucleoprotein complex	GO:0005198//structural molecule activity	GO:0010467//gene expression	gi|502117080|ref|XP_004495692.1|/8.03229e-92/PREDICTED: 60S ribosomal protein L18-like [Cicer arietinum]
sample1_00001130-RA	324.52	315.58	306.65	297.43	262.99	298.69	114.51	110.28	96.21	315.583	286.37	107	K02979|1|4e-22|102|rcu:RCOM_0687370|small subunit ribosomal protein S28e	GO:0030529//ribonucleoprotein complex	GO:0005198//structural molecule activity	GO:0010467//gene expression	gi|661891636|emb|CDP04901.1|/1.21909e-22/unnamed protein product [Coffea canephora]
sample1_00000006-RA	413.15	510.95	519.73	295.91	316.62	317.54	169.38	157.25	162.66	481.277	310.023	163.097	K09553|1|2e-105|380|pop:POPTR_837084|stress-induced-phosphoprotein 1	-	-	-	gi|643712193|gb|KDP25621.1|/1.10684e-105/hypothetical protein JCGZ_20777 [Jatropha curcas]
sample1_00007427-RA	351.51	378.59	372.61	292.8	287.81	271.05	69.18	70.54	67.06	367.57	283.887	68.9267	K02932|1|2e-96|350|rcu:RCOM_1211400|large subunit ribosomal protein L5e	GO:0005622//intracellular	-	-	gi|641826745|gb|KDO45956.1|/1.17139e-106/hypothetical protein CISIN_1g0225141mg [Citrus sinensis]
sample1_00013768-RA	331.05	335.65	330.4	292.67	232.98	261.14	86.43	88.77	73.12	332.367	262.263	82.7733	K02969|1|1e-58|224|vvi:100258347|small subunit ribosomal protein S20e	GO:0030529//ribonucleoprotein complex	GO:0003676//nucleic acid binding;GO:0005198//structural molecule activity	GO:0010467//gene expression	gi|702499562|ref|XP_010038001.1|/6.17448e-59/PREDICTED: 40S ribosomal protein S20-2 [Eucalyptus grandis]
sample1_00001740-RA	302.83	335.87	332.96	292	312.3	296.37	96.98	89.2	80.08	323.887	300.223	88.7533	K04077|1|3e-129|460|cme:CMB021C|chaperonin GroEL	GO:0044424	GO:0032559	GO:0006457//protein folding	gi|297734943|emb|CBI17177.3|/0/unnamed protein product [Vitis vinifera]
sample1_00017944-RA	354.16	340.84	360.53	290.83	274.81	285.3	116.19	102.06	90.16	351.843	283.647	102.803	K15104|1|6e-142|502|rcu:RCOM_1361330|solute carrier family 25 (mitochondrial oxoglutarate transporter), member 11	GO:0019866//organelle inner membrane;GO:0031224//intrinsic component of membrane	-	GO:0006810//transport	gi|643735512|gb|KDP42085.1|/1.77258e-142/hypothetical protein JCGZ_01873 [Jatropha curcas]
sample1_00005430-RA	456.05	419.34	431.93	290.01	243.25	253.17	89.3	87.3	70.93	435.773	262.143	82.51	K02980|1|8e-28|119|aly:ARALYDRAFT_491293|small subunit ribosomal protein S29e	GO:0015935//small ribosomal subunit	GO:0005198//structural molecule activity	GO:0010467//gene expression	gi|15229840|ref|NP_189984.1|/2.9598e-26/40S ribosomal protein S29 [Arabidopsis thaliana]
sample1_00002401-RA	343.81	346.82	349.1	289.94	231.89	248.85	81.47	76.6	75.75	346.577	256.893	77.94	K02920|1|7e-51|197|pop:POPTR_713845|large subunit ribosomal protein L36e	GO:0030529//ribonucleoprotein complex	GO:0005198//structural molecule activity	GO:0010467//gene expression	gi|703144736|ref|XP_010108357.1|/1.53108e-51/60S ribosomal protein L36-2 [Morus notabilis]
sample1_00027519-RA	108.6	99.27	93.78	289.4	296.19	271.67	273.7	250.54	234.85	100.55	285.753	253.03	K00963|1|0.0|644|vvi:100253896|UTP--glucose-1-phosphate uridylyltransferase [EC:2.7.7.9]	-	GO:0016779//nucleotidyltransferase activity	-	gi|706714699|ref|NP_001289663.1|/0/UTP--glucose-1-phosphate uridylyltransferase-like [Eucalyptus grandis]
sample1_00004668-RA	373.19	355.38	335.39	288.47	223.7	250.89	78.69	75.09	64.32	354.653	254.353	72.7	K03263|1|3e-80|296|pop:POPTR_717121|translation initiation factor 5A	-	GO:0043021//ribonucleoprotein complex binding;GO:0008135//translation factor activity, nucleic acid binding	GO:0006448//regulation of translational elongation;GO:0006449//regulation of translational termination;GO:0018205//peptidyl-lysine modification	gi|350536367|ref|NP_001234499.1|/2.01182e-81/eukaryotic translation initiation factor 5A-1 [Solanum lycopersicum]
sample1_00003033-RA	368.87	425.53	391.52	287.97	277.93	270.53	85.07	83.16	77.5	395.307	278.81	81.91	K02978|1|4e-37|150|gmx:100306318|small subunit ribosomal protein S27e	GO:0030529//ribonucleoprotein complex	GO:0043169//cation binding;GO:0005198//structural molecule activity	GO:0010467//gene expression	gi|590711507|ref|XP_007049127.1|/1.53826e-35/Ribosomal protein S27 [Theobroma cacao]
sample1_00004225-RA	21.37	19.09	15.76	285.12	191.45	217.29	1491.88	1429.79	1601.06	18.74	231.287	1507.58	K15078|1|1e-103|375|vvi:100250139|structure-specific endonuclease subunit SLX1 [EC:3.6.1.-];K15271|2|1e-82|306|rcu:RCOM_1095670|ATP-dependent DNA helicase HFM1/MER3 [EC:3.6.4.12];K03798|5|9e-76|283|rcu:RCOM_0340700|cell division protease FtsH [EC:3.4.24.-]	-	-	-	gi|225431281|ref|XP_002268784.1|/0/PREDICTED: pentatricopeptide repeat-containing protein At5g44230-like [Vitis vinifera]
sample1_00005496-RA	57.79	34.5	32.04	285.04	250.63	281	524.28	415.94	457.11	41.4433	272.223	465.777	-	-	GO:0046872//metal ion binding;GO:0016491//oxidoreductase activity	-	gi|225454914|ref|XP_002276644.1|/5.56407e-82/PREDICTED: putative germin-like protein 2-1 [Vitis vinifera]
sample1_00021883-RA	328.87	359.08	365.63	284.4	241.35	268.91	107.06	75	91.86	351.193	264.887	91.3067	K02983|1|1e-23|105|mtr:MTR_4g100900|small subunit ribosomal protein S30e	GO:0043231//intracellular membrane-bounded organelle;GO:0030529//ribonucleoprotein complex	GO:0005198//structural molecule activity	GO:0010467//gene expression	gi|700205434|gb|KGN60553.1|/4.29494e-22/40S ribosomal protein S30-like [Cucumis sativus]
sample1_00024221-RA	357.64	358.98	369.09	283.75	257.31	299.94	93.25	79.4	78.14	361.903	280.333	83.5967	K02973|1|9e-75|278|zma:100192600|small subunit ribosomal protein S23e	GO:0030529//ribonucleoprotein complex	GO:0005198//structural molecule activity	GO:0010467//gene expression	gi|586692509|ref|XP_006843238.1|/3.88025e-74/hypothetical protein AMTR_s00080p00080700 [Amborella trichopoda]
sample1_00003055-RA	319.28	346.61	365.15	282.79	245.14	274.06	54.93	60.63	56.3	343.68	267.33	57.2867	K02880|1|8e-84|307|gmx:100499784|large subunit ribosomal protein L17e	GO:0030529//ribonucleoprotein complex	GO:0005198//structural molecule activity	GO:0010467//gene expression	gi|702278021|ref|XP_010044796.1|/1.23057e-82/PREDICTED: 60S ribosomal protein L17-2 [Eucalyptus grandis]
sample1_00001443-RA	322.85	342.27	372.28	281.99	311.48	315.64	77.24	78.96	70.27	345.8	303.037	75.49	K02930|1|0.0|681|vvi:100255110|large subunit ribosomal protein L4e	GO:0015934//large ribosomal subunit;GO:0016020//membrane;GO:0030312//external encapsulating structure;GO:0009536//plastid;GO:0031981//nuclear lumen	GO:0005198//structural molecule activity	GO:0010467//gene expression	gi|595824681|ref|XP_007205280.1|/0/hypothetical protein PRUPE_ppa006524mg [Prunus persica]
sample1_00013626-RA	373.27	370.52	368.19	279.69	214.99	266.2	105.93	91.85	94.29	370.66	253.627	97.3567	K02929|1|4e-47|186|pop:POPTR_749327|large subunit ribosomal protein L44e	GO:0030529//ribonucleoprotein complex	GO:0005198//structural molecule activity	GO:0010467//gene expression	gi|590689679|ref|XP_007043295.1|/3.35206e-46/Zinc-binding ribosomal family protein [Theobroma cacao]
sample1_00004951-RA	17.16	11.71	13.27	277.61	266.17	281.83	788.83	692.25	735.17	14.0467	275.203	738.75	-	-	-	-	gi|697174669|ref|XP_009596267.1|/1.08975e-46/PREDICTED: putative ripening-related protein 5 [Nicotiana tomentosiformis]
sample1_00002576-RA	207.21	210.04	196.04	275.8	301.75	295.46	109.82	105.54	85.04	204.43	291.003	100.133	K00895|1|0.0|775|gmx:100782857|pyrophosphate--fructose-6-phosphate 1-phosphotransferase [EC:2.7.1.90]	-	-	-	gi|703108887|ref|XP_010099150.1|/0/Pyrophosphate--fructose 6-phosphate 1-phosphotransferase subunit beta [Morus notabilis]
sample1_00022114-RA	339.14	327.31	364.98	275.75	262.75	282.43	83.68	73.34	59.94	343.81	273.643	72.32	K02898|1|3e-55|211|pop:POPTR_819845|large subunit ribosomal protein L26e	GO:0030529//ribonucleoprotein complex	GO:0005198//structural molecule activity	GO:0010467//gene expression	gi|658000815|ref|XP_008392865.1|/1.032e-55/PREDICTED: 60S ribosomal protein L26-1 [Malus domestica]
sample1_00024058-RA	202.86	165.4	160.87	275	245.4	266.68	521.56	395.99	399.71	176.377	262.36	439.087	-	GO:0030312//external encapsulating structure	-	-	gi|567134465|ref|XP_006393505.1|/5.17539e-18/hypothetical protein EUTSA_v10011825mg [Eutrema salsugineum]
sample1_00019088-RA	16.49	13.7	10.68	272.96	240.97	249.63	1321.35	1011.36	1124.76	13.6233	254.52	1152.49	-	-	-	-	gi|470117829|ref|XP_004295050.1|/6.27407e-111/PREDICTED: desiccation-related protein PCC13-62-like [Fragaria vesca subsp. vesca]
sample1_00016247-RA	428.62	434.03	427.74	272.29	229.37	264.71	205.41	213.99	205.91	430.13	255.457	208.437	K09872|1|2e-150|529|aly:ARALYDRAFT_912203|aquaporin PIP	-	-	-	gi|590722031|ref|XP_007051783.1|/6.00225e-155/Plasma membrane intrinsic protein 1B [Theobroma cacao]
sample1_00022993-RA	287.48	259.76	281.76	269.49	239.69	250.14	84.92	83.92	61.56	276.333	253.107	76.8	K02929|1|4e-47|184|pop:POPTR_749327|large subunit ribosomal protein L44e	GO:0030529//ribonucleoprotein complex	GO:0005198//structural molecule activity	GO:0010467//gene expression	gi|604304271|gb|EYU23604.1|/1.27239e-45/hypothetical protein MIMGU_mgv1a016834mg [Erythranthe guttata]
sample1_00009590-RA	268.53	270.52	253.85	268.43	229.08	246.67	126.63	128.96	107.32	264.3	248.06	120.97	K02266|1|5e-35|146|vvi:100250749|cytochrome c oxidase subunit 6a	GO:0005743//mitochondrial inner membrane	-	-	gi|470103754|ref|XP_004288295.1|/9.78551e-36/PREDICTED: cytochrome c oxidase subunit 6a, mitochondrial-like isoform 2 [Fragaria vesca subsp. vesca]
sample1_00026777-RA	326.91	357.87	361.7	267.64	249.53	280.13	71.41	59.92	58.17	348.827	265.767	63.1667	K02882|1|1e-96|350|pop:POPTR_728108|large subunit ribosomal protein L18Ae	GO:0031090//organelle membrane;GO:0015934//large ribosomal subunit	GO:0005488//binding;GO:0005198//structural molecule activity	GO:0010467//gene expression;GO:0022613//ribonucleoprotein complex biogenesis	gi|629110969|gb|KCW75929.1|/2.34302e-95/hypothetical protein EUGRSUZ_D00304 [Eucalyptus grandis]
sample1_00010112-RA	1566.77	1642.12	1698.54	266.44	182.5	229.94	170.74	115.61	153.29	1635.81	226.293	146.547	-	-	-	-	gi|472269323|gb|AGI36543.1|/2.64516e-22/trypsin inhibitor [Fagopyrum tataricum]
sample1_00007511-RA	328.45	309.91	311.12	266.33	218.52	222.98	153.1	127.59	156.33	316.493	235.943	145.673	-	-	-	-	gi|115470305|ref|NP_001058751.1|/1.54426e-35/Os07g0114300 [Oryza sativa Japonica Group]
sample1_00018147-RA	306.07	336.86	328.29	265.44	241.62	255.04	63.72	67.62	64.56	323.74	254.033	65.3	K02958|1|8e-71|263|pop:POPTR_818704|small subunit ribosomal protein S15e	GO:0030529//ribonucleoprotein complex	GO:0003676//nucleic acid binding;GO:0005198//structural molecule activity	GO:0010467//gene expression	gi|702432250|ref|XP_010069156.1|/3.81555e-71/PREDICTED: 40S ribosomal protein S15-4-like [Eucalyptus grandis]
sample1_00008462-RA	336.94	353.56	352.46	265.06	211.5	247.37	65.58	59.13	60.26	347.653	241.31	61.6567	K02943|1|2e-20|66.6|pop:POPTR_832971|large subunit ribosomal protein LP2	-	-	-	gi|297734823|emb|CBI17057.3|/8.80756e-20/unnamed protein product [Vitis vinifera]
sample1_00001666-RA	145.88	127.1	125.11	264.54	230	236.05	449.86	357.15	360.96	132.697	243.53	389.323	-	-	-	-	gi|604321267|gb|EYU31855.1|/5.02052e-34/hypothetical protein MIMGU_mgv1a013180mg [Erythranthe guttata]
sample1_00018594-RA	278.05	288.93	286.47	264.43	239.87	273.41	96.83	88.96	80.17	284.483	259.237	88.6533	K02957|1|3e-55|213|bdi:100837176|small subunit ribosomal protein S15Ae	GO:0031090//organelle membrane;GO:0043231//intracellular membrane-bounded organelle;GO:0015935//small ribosomal subunit;GO:0030312//external encapsulating structure	GO:0005198//structural molecule activity	GO:0010467//gene expression	gi|568215132|ref|NP_001275136.1|/7.968e-54/uncharacterized protein LOC102577793 [Solanum tuberosum]
sample1_00007977-RA	320.79	323.41	302.97	264.2	250.29	252.4	110.82	120.68	116.08	315.723	255.63	115.86	K13199|1|9e-28|123|vvi:100265608|plasminogen activator inhibitor 1 RNA-binding protein	-	-	-	gi|225469850|ref|XP_002266051.1|/2.44701e-26/PREDICTED: uncharacterized protein LOC100265608 [Vitis vinifera]
sample1_00003205-RA	350.06	364.64	365.03	263.31	258.45	257.56	74.38	75.71	58.37	359.91	259.773	69.4867	K02998|1|3e-109|393|gmx:100805318|small subunit ribosomal protein SAe	GO:0030529//ribonucleoprotein complex	GO:0005198//structural molecule activity	GO:0010467//gene expression	gi|659120752|ref|XP_008460336.1|/1.06637e-108/PREDICTED: 40S ribosomal protein SA-like isoform X2 [Cucumis melo]
sample1_00014686-RA	578.96	509.94	490.47	263.06	176.66	179.82	100.79	63.59	71.58	526.457	206.513	78.6533	-	-	-	-	gi|225432286|ref|XP_002272904.1|/1.64235e-30/PREDICTED: uncharacterized protein LOC100242678 [Vitis vinifera]
sample1_00024660-RA	316.62	328.56	322.54	262.08	245.26	257.8	72.95	74.5	63.21	322.573	255.047	70.22	K02947|1|5e-48|189|vvi:100257720|small subunit ribosomal protein S10e	-	-	-	gi|571490540|ref|XP_003538302.2|/3.32984e-48/PREDICTED: uncharacterized protein LOC100797787 [Glycine max]
sample1_00008496-RA	298.84	306.2	321.2	261.19	258.93	262.55	112.3	98.78	90.48	308.747	260.89	100.52	K01623|1|0.0|635|rcu:RCOM_0577600|fructose-bisphosphate aldolase, class I [EC:4.1.2.13]	-	GO:0016832//aldehyde-lyase activity	GO:0006007//glucose catabolic process	gi|255570707|ref|XP_002526308.1|/1.58105e-180/fructose-bisphosphate aldolase, putative [Ricinus communis]
sample1_00014974-RA	924.16	1160.14	1339.45	260.6	191.81	225.25	85.33	73.23	73.8	1141.25	225.887	77.4533	-	-	-	-	gi|166204109|gb|ABY84855.1|/7.61932e-11/Asr2 [Solanum chilense]
sample1_00015826-RA	436.16	461.04	468.97	260.52	272.85	287.14	69.18	71.13	61.3	455.39	273.503	67.2033	K02930|1|0.0|661|vvi:100255110|large subunit ribosomal protein L4e	GO:0030529//ribonucleoprotein complex	GO:0005198//structural molecule activity	GO:0010467//gene expression	gi|645220851|ref|XP_008242143.1|/0/PREDICTED: 60S ribosomal protein L4 [Prunus mume]
sample1_00025202-RA	289.45	316.05	336.07	259.14	241.33	267.05	78.06	81.24	76.97	313.857	255.84	78.7567	K02998|1|1e-113|408|pop:POPTR_415156|small subunit ribosomal protein SAe	GO:0030529//ribonucleoprotein complex	GO:0005198//structural molecule activity	GO:0010467//gene expression	gi|659126207|ref|XP_008463065.1|/6.26154e-115/PREDICTED: 40S ribosomal protein SA-like [Cucumis melo]
sample1_00012459-RA	335.02	340.55	378.72	258.81	298.55	295.06	81.23	106.25	83.28	351.43	284.14	90.2533	K03234|1|0.0|1593|mtr:MTR_2g069310|elongation factor 2	-	-	-	gi|703086634|ref|XP_010093058.1|/0/Elongation factor 2 [Morus notabilis]
sample1_00008711-RA	342.96	329.38	320.77	257.78	223.24	260.51	75.51	66.97	71.68	331.037	247.177	71.3867	K00940|1|4e-73|271|aly:ARALYDRAFT_489792|nucleoside-diphosphate kinase [EC:2.7.4.6]	GO:0044424	GO:0043169//cation binding;GO:0016776//phosphotransferase activity, phosphate group as acceptor;GO:0032559	GO:0009209;GO:0006796//phosphate-containing compound metabolic process;GO:0009206;GO:0007602//phototransduction;GO:0009132//nucleoside diphosphate metabolic process	gi|720008816|ref|XP_010258739.1|/5.40781e-73/PREDICTED: nucleoside diphosphate kinase B [Nelumbo nucifera]
sample1_00005083-RA	304.46	307.07	307.47	256.89	271.37	289.53	117.87	129.44	113.23	306.333	272.597	120.18	K00053|1|0.0|920|vvi:100262542|ketol-acid reductoisomerase [EC:1.1.1.86]	GO:0030312//external encapsulating structure;GO:0009532//plastid stroma;GO:0009526//plastid envelope;GO:0005576//extracellular region	GO:0046914//transition metal ion binding;GO:0016616//oxidoreductase activity, acting on the CH-OH group of donors, NAD or NADP as acceptor;GO:0042802//identical protein binding;GO:0050661//NADP binding	GO:0010038//response to metal ion;GO:0008652//cellular amino acid biosynthetic process	gi|590709865|ref|XP_007048671.1|/0/Ketol-acid reductoisomerase [Theobroma cacao]
sample1_00021970-RA	281.66	308.96	307.29	255.89	208.18	239.8	89.21	89.86	85.06	299.303	234.623	88.0433	K02947|1|7e-49|192|vvi:100257720|small subunit ribosomal protein S10e	GO:0030529//ribonucleoprotein complex	-	-	gi|302143790|emb|CBI22651.3|/1.35047e-48/unnamed protein product [Vitis vinifera]
sample1_00020869-RA	315.56	321.58	319.88	255.17	197.56	227.78	62.9	68.63	58.93	319.007	226.837	63.4867	K02880|1|1e-74|278|rcu:RCOM_1506530|large subunit ribosomal protein L17e	GO:0030529//ribonucleoprotein complex	GO:0005198//structural molecule activity	GO:0010467//gene expression	gi|502141106|ref|XP_004504447.1|/1.35615e-73/PREDICTED: 60S ribosomal protein L17-1-like [Cicer arietinum]
sample1_00019313-RA	976.18	1036.81	1041.8	254.88	197.1	200.31	66.24	52.24	57.84	1018.26	217.43	58.7733	K16040|1|3e-55|214|vvi:100233030|trans-resveratrol di-O-methyltransferase [EC:2.1.1.240];K05279|2|2e-54|211|aly:ARALYDRAFT_495497|flavonol 3-O-methyltransferase [EC:2.1.1.76];K13066|5|3e-52|204|pop:POPTR_824484|caffeic acid 3-O-methyltransferase [EC:2.1.1.68]	-	GO:0008168//methyltransferase activity	-	gi|255553833|ref|XP_002517957.1|/1.69584e-95/o-methyltransferase, putative [Ricinus communis]
sample1_00011520-RA	178.57	163.18	121.53	254.88	292.16	320.88	79.85	64.72	48.14	154.427	289.307	64.2367	-	-	-	-	gi|470101642|ref|XP_004287279.1|/3.93281e-27/PREDICTED: uncharacterized protein LOC101309478 [Fragaria vesca subsp. vesca]
sample1_00016541-RA	126.12	96.2	91.83	254.3	229.67	237.38	679.07	576.97	624.11	104.717	240.45	626.717	K08059|1|6e-60|229|osa:4332535|interferon, gamma-inducible protein 30	-	-	-	gi|225434492|ref|XP_002275283.1|/2.77288e-83/PREDICTED: gamma-interferon-inducible lysosomal thiol reductase isoform 2 [Vitis vinifera]
sample1_00004863-RA	259.46	266.5	270.56	253.04	229.2	236.95	95.95	81.83	87.64	265.507	239.73	88.4733	K02924|1|4e-24|109|mtr:MTR_3g106310|large subunit ribosomal protein L39e	GO:0030529//ribonucleoprotein complex	GO:0005198//structural molecule activity	GO:0010467//gene expression	gi|661893890|emb|CDP02331.1|/5.47436e-24/unnamed protein product [Coffea canephora]
sample1_00005177-RA	313.04	335.42	336.86	252.5	228.42	255.08	70.06	72.71	77.39	328.44	245.333	73.3867	K02934|1|8e-93|338|rcu:RCOM_1526800|large subunit ribosomal protein L6e	GO:0030529//ribonucleoprotein complex	GO:0005198//structural molecule activity	GO:0010467//gene expression	gi|255544260|ref|XP_002513192.1|/2.19296e-91/60S ribosomal protein L6, putative [Ricinus communis]
sample1_00017169-RA	339.3	336.19	346.82	252.3	209.08	225.78	119.82	116.25	130.38	340.77	229.053	122.15	K13199|1|8e-57|219|vvi:100265608|plasminogen activator inhibitor 1 RNA-binding protein	-	-	-	gi|225469850|ref|XP_002266051.1|/2.27307e-55/PREDICTED: uncharacterized protein LOC100265608 [Vitis vinifera]
sample1_00026913-RA	23.99	7.71	4.47	250.57	198.38	241.25	284.91	239.81	298.43	12.0567	230.067	274.383	-	-	-	-	gi|145286478|gb|ABP52092.1|/2.20124e-18/proteinase inhibitor, partial [Fagopyrum esculentum]
sample1_00017859-RA	277.38	254.87	251.18	249.65	230.54	271.62	104.66	88.74	80.09	261.143	250.603	91.1633	K02921|1|7e-46|183|vvi:100254103|large subunit ribosomal protein L37Ae	-	-	-	gi|641866750|gb|KDO85434.1|/5.39302e-45/hypothetical protein CISIN_1g045338mg [Citrus sinensis]
sample1_00004410-RA	260.01	271.55	289.47	249.37	250.49	259.68	54.06	59.52	47.25	273.677	253.18	53.61	K02901|1|2e-64|241|vvi:100261052|large subunit ribosomal protein L27e	-	-	-	gi|697166484|ref|XP_009592072.1|/5.14171e-63/PREDICTED: 60S ribosomal protein L27-3-like [Nicotiana tomentosiformis]
sample1_00005009-RA	100.58	86.76	80.87	248.2	206.36	235.13	104.54	89.32	81.58	89.4033	229.897	91.8133	-	-	-	-	-
sample1_00009204-RA	310.32	309.95	323.37	248.19	232.71	253.26	66.88	73.79	64.42	314.547	244.72	68.3633	K02898|1|2e-45|182|pop:POPTR_819845|large subunit ribosomal protein L26e	GO:0005622//intracellular	-	-	gi|658000815|ref|XP_008392865.1|/8.56338e-46/PREDICTED: 60S ribosomal protein L26-1 [Malus domestica]
sample1_00001727-RA	27.61	12.34	8.67	247.28	256.52	257.95	218.73	253.05	221.59	16.2067	253.917	231.123	K01637|1|0.0|861|pop:POPTR_562291|isocitrate lyase [EC:4.1.3.1]	GO:0005777//peroxisome	GO:0016833//oxo-acid-lyase activity	GO:0009060//aerobic respiration;GO:0043436;GO:0044262//cellular carbohydrate metabolic process	gi|702490023|ref|XP_010035569.1|/0/PREDICTED: isocitrate lyase [Eucalyptus grandis]
sample1_00020991-RA	300.01	322.07	317.18	246.52	193.21	208.79	109.57	96.7	92.02	313.087	216.173	99.43	K02735|1|1e-105|381|gmx:100306084|20S proteasome subunit beta 3 [EC:3.4.25.1]	GO:0031090//organelle membrane;GO:0043231//intracellular membrane-bounded organelle;GO:0000502//proteasome complex	GO:0004175//endopeptidase activity	GO:0019941//modification-dependent protein catabolic process	gi|661885434|emb|CDP10945.1|/3.19329e-106/unnamed protein product [Coffea canephora]
sample1_00004105-RA	301.78	293.23	272.11	244.66	209.19	204.8	46.63	49.94	44.58	289.04	219.55	47.05	K02932|1|1e-55|214|gmx:100818819|large subunit ribosomal protein L5e	-	-	-	gi|641826745|gb|KDO45956.1|/4.39086e-99/hypothetical protein CISIN_1g0225141mg [Citrus sinensis]
sample1_00003057-RA	339.42	366.22	368.29	243.87	231.61	246.8	117.67	109.85	119.18	357.977	240.76	115.567	K02737|1|4e-136|483|vvi:100261458|20S proteasome subunit beta 5 [EC:3.4.25.1]	GO:0043231//intracellular membrane-bounded organelle;GO:0000502//proteasome complex	GO:0004175//endopeptidase activity	GO:0006508//proteolysis	gi|703135045|ref|XP_010105786.1|/8.86425e-135/Proteasome subunit beta type-5 [Morus notabilis]
sample1_00001314-RA	241.67	258.89	251.21	242.13	220.65	243.38	45.49	45.6	39.62	250.59	235.387	43.57	K03232|1|1e-70|264|rcu:RCOM_0783980|elongation factor 1-beta	-	-	-	gi|255564428|ref|XP_002523210.1|/3.14064e-69/elongation factor 1-beta, putative [Ricinus communis]
sample1_00007474-RA	247.39	252.81	224.98	238.82	255.23	233.91	102.12	104.31	105.47	241.727	242.653	103.967	K13126|1|0.0|837|mtr:MTR_4g085540|polyadenylate-binding protein	-	GO:0003676//nucleic acid binding	-	gi|720023891|ref|XP_010263472.1|/0/PREDICTED: polyadenylate-binding protein 2-like [Nelumbo nucifera]
sample1_00022460-RA	355.98	377.24	378.47	238.56	215.77	220.38	72.78	57.36	58.11	370.563	224.903	62.75	K00856|1|1e-169|594|vvi:100241094|adenosine kinase [EC:2.7.1.20]	-	GO:0019206//nucleoside kinase activity	GO:0043101//purine-containing compound salvage;GO:0006796//phosphate-containing compound metabolic process	gi|590565172|ref|XP_007009874.1|/8.20643e-169/Adenosine kinase 2 [Theobroma cacao]
sample1_00012798-RA	48.01	40.5	43.74	237.9	214.82	226.84	357.7	275.82	292.69	44.0833	226.52	308.737	-	-	-	-	gi|674935618|emb|CDX97868.1|/2.02439e-38/BnaC04g40710D [Brassica napus]
sample1_00025048-RA	298.62	317.05	316.95	237.2	194	203.98	102.06	99.79	91.97	310.873	211.727	97.94	K02732|1|6e-115|412|vvi:100266090|20S proteasome subunit beta 6 [EC:3.4.25.1]	GO:0043231//intracellular membrane-bounded organelle;GO:0000502//proteasome complex	GO:0004175//endopeptidase activity	GO:0006508//proteolysis	gi|225453909|ref|XP_002279266.1|/1.66476e-113/PREDICTED: proteasome subunit beta type-1 [Vitis vinifera]
sample1_00008644-RA	205.56	212.33	177.53	237.03	195.71	218.64	124.2	102.89	94.46	198.473	217.127	107.183	-	-	-	-	gi|641858464|gb|KDO77186.1|/1.28933e-34/hypothetical protein CISIN_1g034827mg [Citrus sinensis]
sample1_00006978-RA	263.65	224.97	239.94	235.55	178.9	215.85	125.7	92.51	100.77	242.853	210.1	106.327	K00419|1|1e-29|127|gmx:100792906|ubiquinol-cytochrome c reductase subunit 9	GO:0031967	GO:0015078//hydrogen ion transmembrane transporter activity	GO:0022904//respiratory electron transport chain	gi|703103828|ref|XP_010097831.1|/5.24924e-30/Cytochrome b-c1 complex subunit 9 [Morus notabilis]
sample1_00003018-RA	333.52	364.19	380.13	234.69	216.7	226.59	78.31	75.79	74.45	359.28	225.993	76.1833	K02866|1|2e-118|424|mtr:MTR_006s0025|large subunit ribosomal protein L10e	GO:0030529//ribonucleoprotein complex	GO:0005198//structural molecule activity	GO:0010467//gene expression	gi|388501178|gb|AFK38655.1|/1.62194e-118/unknown [Lotus japonicus]
sample1_00002300-RA	354.98	351.83	339.5	233.81	192.93	221.63	58.69	59.51	52.08	348.77	216.123	56.76	K02957|1|1e-68|258|bdi:100837176|small subunit ribosomal protein S15Ae	GO:0031090//organelle membrane;GO:0043231//intracellular membrane-bounded organelle;GO:0015935//small ribosomal subunit;GO:0030312//external encapsulating structure	GO:0005198//structural molecule activity	GO:0010467//gene expression	gi|568215132|ref|NP_001275136.1|/3.29669e-67/uncharacterized protein LOC102577793 [Solanum tuberosum]
sample1_00010403-RA	257.43	222.99	272.59	233.67	193.98	216.64	103.96	107.66	93.32	251.003	214.763	101.647	K11275|1|1e-17|89.4|vvi:100259836|histone H1/5	GO:0005694//chromosome	-	-	gi|629095589|gb|KCW61584.1|/7.67732e-18/hypothetical protein EUGRSUZ_H04318 [Eucalyptus grandis]
sample1_00010358-RA	324.11	338.99	349.57	233.23	197.18	204.53	82.35	79.34	78.22	337.557	211.647	79.97	K02728|1|3e-120|429|pop:POPTR_818935|20S proteasome subunit alpha 3 [EC:3.4.25.1]	GO:0005839//proteasome core complex;GO:0043231//intracellular membrane-bounded organelle	GO:0004175//endopeptidase activity	GO:0019941//modification-dependent protein catabolic process	gi|697140412|ref|XP_009624308.1|/9.47178e-122/PREDICTED: proteasome subunit alpha type-4 [Nicotiana tomentosiformis]
sample1_00019132-RA	450.13	448.6	500.88	233.09	227.89	215.91	80.39	93.56	68.16	466.537	225.63	80.7033	K11252|1|3e-45|178|ath:AT1G07790|histone H2B	GO:0000785//chromatin;GO:0009536//plastid	GO:0003676//nucleic acid binding	GO:0034728//nucleosome organization	gi|15223016|ref|NP_172258.1|/6.93836e-44/histone H2B [Arabidopsis thaliana]
sample1_00005447-RA	313.13	350.22	316.14	232.79	212.71	229.66	63.34	64.66	67.43	326.497	225.053	65.1433	K02991|1|4e-106|382|pop:POPTR_716478|small subunit ribosomal protein S6e	GO:0030529//ribonucleoprotein complex	GO:0005198//structural molecule activity	GO:0010467//gene expression	gi|460397815|ref|XP_004244462.1|/2.80514e-105/PREDICTED: 40S ribosomal protein S6-like [Solanum lycopersicum]
sample1_00009321-RA	253.51	266.91	252.68	232.13	205.13	203.71	113	101.7	75.73	257.7	213.657	96.81	-	-	-	-	gi|659094714|ref|XP_008448206.1|/4.23082e-30/PREDICTED: uncharacterized protein LOC103490467 [Cucumis melo]
sample1_00016115-RA	25.64	17.64	15.18	232.05	301.6	273.82	304	312.59	350.3	19.4867	269.157	322.297	K03283|1|2e-47|184|mtr:MTR_4g130540|heat shock 70kDa protein 1/8	-	GO:0032559	GO:0050896//response to stimulus	gi|698560566|ref|XP_009771888.1|/6.70095e-47/PREDICTED: heat shock 70 kDa protein-like [Nicotiana sylvestris]
sample1_00024676-RA	245.79	240.15	254.33	230.24	162.8	196.81	137.82	108.36	117.63	246.757	196.617	121.27	-	-	-	-	gi|694408543|ref|XP_009378949.1|/3.4208e-52/PREDICTED: NADH dehydrogenase [ubiquinone] 1 beta subcomplex subunit 8, mitochondrial [Pyrus x bretschneideri]
sample1_00006085-RA	342.18	335.36	350.51	229.83	206.99	221.81	82.67	75.86	63.99	342.683	219.543	74.1733	K12845|1|3e-53|206|rcu:RCOM_0222550|U4/U6 small nuclear ribonucleoprotein SNU13	GO:0030529//ribonucleoprotein complex;GO:0031981//nuclear lumen	GO:0003676//nucleic acid binding	GO:0022613//ribonucleoprotein complex biogenesis	gi|255566991|ref|XP_002524478.1|/7.97616e-52/ribosomal protein l7ae, putative [Ricinus communis]
sample1_00008679-RA	324.16	306.25	312.86	229.13	179.48	197.7	112.29	95.31	93.66	314.423	202.103	100.42	-	-	-	-	gi|357491619|ref|XP_003616097.1|/3.67124e-79/Cbs domain protein [Medicago truncatula]
sample1_00025492-RA	338.06	381.21	414.65	228.66	175.23	199.28	182.82	155.13	141.33	377.973	201.057	159.76	-	-	-	GO:0050896//response to stimulus	gi|720043400|ref|XP_010269548.1|/2.61369e-66/PREDICTED: universal stress protein A-like protein isoform X2 [Nelumbo nucifera]
sample1_00010019-RA	267.46	277.36	291.06	228.61	223.06	216.49	143.73	127.55	123.89	278.627	222.72	131.723	K03236|1|1e-63|239|pop:POPTR_732377|translation initiation factor 1A	-	GO:0008135//translation factor activity, nucleic acid binding	GO:0006412//translation	gi|197312901|gb|ACH63231.1|/1.88984e-65/translation initiation factor [Rheum australe]
sample1_00002940-RA	110.94	106.73	108.8	227	229.55	250.63	107.12	117.5	99.31	108.823	235.727	107.977	K00660|1|0.0|641|pop:POPTR_572875|chalcone synthase [EC:2.3.1.74]	-	GO:0016747//transferase activity, transferring acyl groups other than amino-acyl groups	GO:0008152//metabolic process	gi|269856498|gb|ACZ51475.1|/0/chalcone synthase [Fagopyrum tataricum]
sample1_00021691-RA	345.71	330.22	325.27	226.88	186.89	184.29	111.59	111.8	99.56	333.733	199.353	107.65	K09503|1|2e-108|390|aly:ARALYDRAFT_905503|DnaJ homolog subfamily A member 2	GO:0044424	GO:0043169//cation binding;GO:0005515//protein binding;GO:0032559	GO:0006950//response to stress;GO:0044267//cellular protein metabolic process	gi|643705689|gb|KDP22008.1|/3.35472e-128/hypothetical protein JCGZ_03128 [Jatropha curcas]
sample1_00008574-RA	461.22	363.23	376.88	226.85	137.19	180.86	42.08	43.94	33.91	400.443	181.633	39.9767	K11254|1|1e-40|162|mtr:MTR_2g096100|histone H4	GO:0000785//chromatin;GO:0043231//intracellular membrane-bounded organelle	GO:0003676//nucleic acid binding	GO:0034728//nucleosome organization	gi|721697114|ref|XP_003580388.2|/3.97702e-39/PREDICTED: uncharacterized protein LOC100841093 [Brachypodium distachyon]
sample1_00026876-RA	25.19	23.46	18.85	226.81	175.82	192.53	787.37	866.19	973.74	22.5	198.387	875.767	-	-	-	-	gi|697106036|ref|XP_009606851.1|/9.50176e-30/PREDICTED: uncharacterized protein LOC104101135 [Nicotiana tomentosiformis]
sample1_00015868-RA	350.55	348.57	309.76	226.74	191.06	205.19	70.69	59.12	69.41	336.293	207.663	66.4067	K02921|1|1e-41|166|vvi:100244425|large subunit ribosomal protein L37Ae	-	-	-	gi|604340927|gb|EYU40336.1|/7.1335e-41/hypothetical protein MIMGU_mgv1a017136mg [Erythranthe guttata]
sample1_00010384-RA	243.86	252.73	256.09	226.32	226.6	227.44	65.63	66.4	53.76	250.893	226.787	61.93	K03232|1|1e-75|281|aly:ARALYDRAFT_473244|elongation factor 1-beta	-	-	-	gi|643720666|gb|KDP30930.1|/1.53083e-77/hypothetical protein JCGZ_11306 [Jatropha curcas]
sample1_00026129-RA	258.39	287.94	277.69	225.54	180.06	211.84	46.66	47.69	42.31	274.673	205.813	45.5533	K02991|1|4e-106|382|pop:POPTR_716478|small subunit ribosomal protein S6e	GO:0030529//ribonucleoprotein complex	GO:0005198//structural molecule activity	GO:0010467//gene expression	gi|460397815|ref|XP_004244462.1|/3.41463e-106/PREDICTED: 40S ribosomal protein S6-like [Solanum lycopersicum]
sample1_00005488-RA	302.82	312.91	323.88	224.26	203.27	214.09	48.8	41.43	40.41	313.203	213.873	43.5467	K02940|1|6e-94|342|vvi:100252127|large subunit ribosomal protein L9e	GO:0030529//ribonucleoprotein complex	GO:0003723//RNA binding;GO:0005198//structural molecule activity	GO:0010467//gene expression	gi|225455175|ref|XP_002268859.1|/1.49515e-92/PREDICTED: 60S ribosomal protein L9 [Vitis vinifera]
sample1_00000762-RA	266.21	263.7	256.37	224.1	175.88	194.61	42.94	33.61	37.48	262.093	198.197	38.01	K02974|1|2e-63|238|gmx:100802918|small subunit ribosomal protein S24e	GO:0030529//ribonucleoprotein complex	GO:0005198//structural molecule activity;GO:0005488//binding	GO:0010467//gene expression	gi|590642855|ref|XP_007030636.1|/1.45201e-62/Ribosomal protein S24e family protein [Theobroma cacao]
sample1_00014547-RA	54.01	52.34	43.8	224.03	192.59	209.45	1020.07	1003.38	1111.41	50.05	208.69	1044.95	-	-	-	GO:0009725//response to hormone;GO:0006972//hyperosmotic response	gi|674235480|gb|KFK28245.1|/1.58436e-34/hypothetical protein AALP_AA8G491100 [Arabis alpina]
sample1_00025680-RA	202.33	203.4	204.34	223.8	226.69	236.82	127.3	112.84	102.18	203.357	229.103	114.107	K00026|1|6e-152|536|vvi:100232859|malate dehydrogenase [EC:1.1.1.37]	GO:0044429//mitochondrial part	GO:0016615//malate dehydrogenase activity	GO:0009060//aerobic respiration;GO:0005975//carbohydrate metabolic process;GO:0043648//dicarboxylic acid metabolic process	gi|502155344|ref|XP_004510039.1|/2.63301e-152/PREDICTED: malate dehydrogenase, mitochondrial-like [Cicer arietinum]
sample1_00018566-RA	261.82	280.13	279.39	221.9	212.24	234.11	53.03	52.47	51.43	273.78	222.75	52.31	K02993|1|5e-86|316|osa:4332545|small subunit ribosomal protein S7e	-	-	-	gi|586713363|ref|XP_006847231.1|/4.62333e-86/hypothetical protein AMTR_s00017p00257730 [Amborella trichopoda]
sample1_00010218-RA	302.81	506.77	508.73	221.55	284.27	282.32	72.82	70.35	84.34	439.437	262.713	75.8367	K04079|1|7e-87|318|mtr:MTR_5g096430|molecular chaperone HtpG	GO:0044424	GO:0005515//protein binding;GO:0032559	GO:0044267//cellular protein metabolic process;GO:0050896//response to stimulus	gi|357495169|ref|XP_003617873.1|/2.05816e-85/Heat shock protein [Medicago truncatula]
sample1_00005172-RA	247.16	215.64	209.6	220.36	218.88	226.21	83.72	83.84	69.15	224.133	221.817	78.9033	K10256|1|0.0|685|rcu:RCOM_0503360|omega-6 fatty acid desaturase (delta-12 desaturase) [EC:1.14.19.-]	-	GO:0016705//oxidoreductase activity, acting on paired donors, with incorporation or reduction of molecular oxygen	GO:0044238	gi|554595733|gb|AGZ02023.1|/0/microsomal omega-6-desaturase [Millettia pinnata]
sample1_00006808-RA	299.59	292.19	276.29	219.35	177.35	170.84	11.02	3.95	4.46	289.357	189.18	6.47667	K04125|1|3e-21|100|vvi:100244543|gibberellin 2-oxidase [EC:1.14.11.13];K05933|5|1e-19|95.1|bdi:100838946|aminocyclopropanecarboxylate oxidase [EC:1.14.17.4]	-	-	-	gi|449437998|ref|XP_004136777.1|/7.8391e-53/PREDICTED: feruloyl CoA ortho-hydroxylase 1-like [Cucumis sativus]
sample1_00024864-RA	102.05	65.89	65.82	219.18	246.08	242.94	200.99	263.26	242.85	77.92	236.067	235.7	-	-	-	-	gi|470132550|ref|XP_004302143.1|/2.82326e-20/PREDICTED: uncharacterized protein LOC101307804 isoform 2 [Fragaria vesca subsp. vesca]
sample1_00023908-RA	313.95	327.2	328.86	218.82	192.57	205.68	47.75	41.13	39.15	323.337	205.69	42.6767	K02883|1|4e-93|339|pop:POPTR_552462|large subunit ribosomal protein L18e	GO:0030529//ribonucleoprotein complex	GO:0003676//nucleic acid binding;GO:0005198//structural molecule activity	GO:0010467//gene expression	gi|595798035|ref|XP_007201344.1|/2.25453e-92/hypothetical protein PRUPE_ppa012001mg [Prunus persica]
sample1_00022835-RA	312.05	330.69	342.36	217.5	210.61	208.38	78.83	70.66	65.37	328.367	212.163	71.62	K09494|1|0.0|935|vvi:100257518|T-complex protein 1 subunit beta	GO:0044424	GO:0005515//protein binding;GO:0032559	GO:0044267//cellular protein metabolic process	gi|449446604|ref|XP_004141061.1|/0/PREDICTED: T-complex protein 1 subunit beta-like [Cucumis sativus]
sample1_00016853-RA	207.26	223.45	211.58	217.46	208.78	214.29	90.94	77.26	70.91	214.097	213.51	79.7033	-	GO:0031966//mitochondrial membrane	-	GO:0015031//protein transport	gi|702492204|ref|XP_010036163.1|/8.94817e-28/PREDICTED: mitochondrial import receptor subunit TOM9-2-like [Eucalyptus grandis]
sample1_00014015-RA	28.36	39.87	53.23	216.42	228.06	247.4	862.25	866.87	998.93	40.4867	230.627	909.35	-	-	-	-	gi|643736443|gb|KDP42762.1|/3.08818e-36/hypothetical protein JCGZ_23702 [Jatropha curcas]
sample1_00005995-RA	269.53	320.03	284.44	215.56	178.99	198.75	61.41	62.6	68.92	291.333	197.767	64.31	K02969|1|5e-55|210|gmx:100500179|small subunit ribosomal protein S20e	GO:0030529//ribonucleoprotein complex	GO:0003676//nucleic acid binding;GO:0005198//structural molecule activity	GO:0010467//gene expression	gi|657969465|ref|XP_008376452.1|/7.31895e-54/PREDICTED: 40S ribosomal protein S20-2 [Malus domestica]
sample1_00017427-RA	267.81	274.13	284.63	215.47	207.62	210.28	88.87	79.14	68.15	275.523	211.123	78.72	K15102|1|3e-158|556|rcu:RCOM_1445550|solute carrier family 25 (mitochondrial phosphate transporter), member 3	GO:0031224//intrinsic component of membrane	-	GO:0051234//establishment of localization	gi|595937067|ref|XP_007215557.1|/2.29329e-157/hypothetical protein PRUPE_ppa007340mg [Prunus persica]
sample1_00002341-RA	156.43	151.61	119.24	215.35	184.2	178.92	70.37	63.21	57.89	142.427	192.823	63.8233	K02639|1|1e-58|223|vvi:100251971|ferredoxin	-	GO:0051536//iron-sulfur cluster binding;GO:0043169//cation binding	GO:0006091//generation of precursor metabolites and energy	gi|586677091|ref|XP_006838828.1|/6.83204e-60/hypothetical protein AMTR_s00002p00263090 [Amborella trichopoda]
sample1_00011427-RA	32.56	28.5	20.6	215.01	193.95	188.68	2790.61	2798.57	3304.29	27.22	199.213	2964.49	-	-	-	-	-
sample1_00003908-RA	138.55	139.67	134.52	214.81	208.97	214.47	38.52	38.83	31.18	137.58	212.75	36.1767	K00475|1|2e-164|577|vvi:100233079|naringenin 3-dioxygenase [EC:1.14.11.9]	-	GO:0016491//oxidoreductase activity;GO:0005488//binding	GO:0008152//metabolic process	gi|333362482|gb|AEF30420.1|/0/flavones 3-hydroxylase [Fagopyrum tataricum]
sample1_00022423-RA	242.17	250.81	242.78	214.75	183.47	208.09	58.99	54.88	44.17	245.253	202.103	52.68	K02873|1|3e-86|316|gmx:100805957|large subunit ribosomal protein L13e	GO:0031090//organelle membrane;GO:0015934//large ribosomal subunit;GO:0030312//external encapsulating structure;GO:0031981//nuclear lumen	GO:0005198//structural molecule activity	GO:0010467//gene expression;GO:0022613//ribonucleoprotein complex biogenesis	gi|643731611|gb|KDP38855.1|/5.98017e-85/hypothetical protein JCGZ_05012 [Jatropha curcas]
sample1_00006217-RA	325.31	335.44	354.38	214.7	177.69	188.86	60.26	57.43	61.06	338.377	193.75	59.5833	K15040|1|2e-123|440|vvi:100248362|voltage-dependent anion channel protein 2	GO:0016021//integral component of membrane;GO:0031966//mitochondrial membrane	GO:0005244//voltage-gated ion channel activity;GO:0022829//wide pore channel activity	GO:0043269//regulation of ion transport	gi|702421950|ref|XP_010066951.1|/2.62827e-126/PREDICTED: mitochondrial outer membrane protein porin of 36 kDa [Eucalyptus grandis]
sample1_00024270-RA	346.71	352.83	369.45	214.5	209.32	223.93	42.43	37.7	36.71	356.33	215.917	38.9467	K14753|1|2e-169|592|mtr:MTR_8g106790|guanine nucleotide-binding protein subunit beta-2-like 1 protein	GO:0031234//extrinsic component of cytoplasmic side of plasma membrane;GO:0031981//nuclear lumen	-	GO:0048513//organ development	gi|357521565|ref|XP_003631071.1|/6.18261e-168/Guanine nucleotide-binding protein subunit beta-like protein [Medicago truncatula]
sample1_00027152-RA	272.72	284	317.04	214.32	204.94	223.48	110.29	93.35	95.08	291.253	214.247	99.5733	K02734|1|3e-103|373|gmx:100499738|20S proteasome subunit beta 4 [EC:3.4.25.1]	GO:0043231//intracellular membrane-bounded organelle;GO:0000502//proteasome complex	GO:0004175//endopeptidase activity	GO:0006508//proteolysis	gi|255552111|ref|XP_002517100.1|/7.81711e-102/proteasome subunit beta type, putative [Ricinus communis]
sample1_00003702-RA	206.38	188.33	165.3	213.85	186.75	203.76	103.28	90.1	88.42	186.67	201.453	93.9333	K01802|1|1e-83|308|ath:AT5G58710|peptidylprolyl isomerase [EC:5.2.1.8];K03767|5|5e-60|230|osa:4347707|peptidyl-prolyl cis-trans isomerase A (cyclophilin A) [EC:5.2.1.8]	-	GO:0016859//cis-trans isomerase activity	GO:0044267//cellular protein metabolic process	gi|388513449|gb|AFK44786.1|/8.46332e-85/unknown [Lotus japonicus]
sample1_00012073-RA	410.21	407.48	354.08	213.72	184.41	198.01	55.82	42.51	46.94	390.59	198.713	48.4233	K09872|1|1e-146|517|ath:AT4G35100|aquaporin PIP	GO:0031225//anchored component of membrane;GO:0043231//intracellular membrane-bounded organelle	GO:0005372//water transmembrane transporter activity	GO:0009725//response to hormone;GO:0006810//transport	gi|702463773|ref|XP_010028741.1|/2.48009e-147/PREDICTED: uncharacterized protein LOC104418957 [Eucalyptus grandis]
sample1_00003224-RA	234.56	220.04	210.09	213.62	171.35	190.38	113.61	96.67	94.83	221.563	191.783	101.703	K03966|1|4e-40|163|gmx:100500620|NADH dehydrogenase (ubiquinone) 1 beta subcomplex 10 [EC:1.6.5.3 1.6.99.3]	-	-	-	gi|590664619|ref|XP_007036521.1|/6.35087e-40/Complex I subunit NDUFS6 isoform 2, partial [Theobroma cacao]
sample1_00001891-RA	448.07	380.89	425.55	212.62	154.69	179.73	69.23	70.01	64.07	418.17	182.347	67.77	K11252|1|9e-48|186|mtr:MTR_4g063200|histone H2B	GO:0000785//chromatin;GO:0043231//intracellular membrane-bounded organelle	GO:0003676//nucleic acid binding	GO:0034728//nucleosome organization	gi|659095075|ref|XP_008448382.1|/8.75672e-47/PREDICTED: histone H2B [Cucumis melo]
sample1_00004361-RA	251.87	268.06	258.17	212.33	191.28	195.18	107.2	91.43	87.71	259.367	199.597	95.4467	-	-	-	-	gi|225438529|ref|XP_002279389.1|/5.60172e-93/PREDICTED: probable ATP synthase 24 kDa subunit, mitochondrial [Vitis vinifera]
sample1_00005267-RA	261.47	241.34	199.64	211.91	229.44	229.27	85.63	80.41	78.6	234.15	223.54	81.5467	K09487|1|0.0|1055|gmx:100779976|heat shock protein 90kDa beta	-	GO:0005488//binding	-	gi|698490000|ref|XP_009791518.1|/0/PREDICTED: endoplasmin homolog [Nicotiana sylvestris]
sample1_00004026-RA	237.98	240.43	239.17	211.47	181.91	205.95	65.91	55.98	50.21	239.193	199.777	57.3667	K02924|1|7e-25|112|rcu:RCOM_0701310|large subunit ribosomal protein L39e	GO:0030529//ribonucleoprotein complex	GO:0005198//structural molecule activity	GO:0010467//gene expression	gi|661893890|emb|CDP02331.1|/1.75878e-24/unnamed protein product [Coffea canephora]
sample1_00025774-RA	431.79	458.66	473.31	210.53	107.55	136.3	15.78	20.64	16.96	454.587	151.46	17.7933	K11254|1|3e-40|161|mtr:MTR_2g096100|histone H4	GO:0000785//chromatin;GO:0043231//intracellular membrane-bounded organelle	GO:0003676//nucleic acid binding	GO:0034728//nucleosome organization	gi|723710790|ref|XP_010322955.1|/3.97702e-39/PREDICTED: uncharacterized protein LOC101252889 [Solanum lycopersicum]
sample1_00021862-RA	483.83	539.08	457.71	210.17	169.45	185.06	132.82	113.33	126.67	493.54	188.227	124.273	-	-	-	-	gi|590690850|ref|XP_007043621.1|/1.96397e-41/Early nodulin-like protein 3, putative [Theobroma cacao]
sample1_00025420-RA	24.81	10.29	9.28	209.66	189.78	207.42	372.61	378.7	374.44	14.7933	202.287	375.25	-	-	-	-	gi|590703713|ref|XP_007046953.1|/7.20648e-24/Uncharacterized protein TCM_000398 [Theobroma cacao]
sample1_00026623-RA	312.58	329.08	310.7	209.31	169.83	182.24	46.7	40.03	32.22	317.453	187.127	39.65	K02912|1|2e-61|231|rcu:RCOM_0379000|large subunit ribosomal protein L32e	GO:0030529//ribonucleoprotein complex	GO:0005198//structural molecule activity	GO:0010467//gene expression	gi|313586537|gb|ADR71279.1|/2.32618e-60/60S ribosomal protein L32A [Hevea brasiliensis]
sample1_00021207-RA	232.07	232.66	226.96	207.98	188.55	200.3	132.19	111	93.35	230.563	198.943	112.18	-	-	GO:0005488//binding	GO:0051234//establishment of localization;GO:0010876//lipid localization	gi|297746438|emb|CBI16494.3|/3.46041e-27/unnamed protein product [Vitis vinifera]
sample1_00012633-RA	303.03	297.93	304.14	206.7	160.82	193.46	70.59	57.93	64.6	301.7	186.993	64.3733	K02730|1|1e-126|450|mtr:MTR_2g060830|20S proteasome subunit alpha 1 [EC:3.4.25.1]	GO:0005839//proteasome core complex;GO:0043231//intracellular membrane-bounded organelle	GO:0004175//endopeptidase activity	GO:0019941//modification-dependent protein catabolic process	gi|502087264|ref|XP_004488480.1|/1.52112e-125/PREDICTED: proteasome subunit alpha type-6-like isoform X1 [Cicer arietinum]
sample1_00019978-RA	188.56	210.02	205.15	206.55	234.08	216.56	93.74	90.41	85.64	201.243	219.063	89.93	K04079|1|0.0|1189|pop:POPTR_564455|molecular chaperone HtpG	GO:0044424	GO:0005515//protein binding;GO:0032559	GO:0044267//cellular protein metabolic process;GO:0050896//response to stimulus	gi|702275748|ref|XP_010044352.1|/0/PREDICTED: heat shock protein 90-1 [Eucalyptus grandis]
sample1_00018850-RA	336.2	326.02	324.74	205.94	164.39	176.47	101.96	83.98	77.72	328.987	182.267	87.8867	-	-	-	-	-
sample1_00015658-RA	189.85	201.99	205.64	205.44	173.22	202.91	66.45	65.52	63.91	199.16	193.857	65.2933	K02908|1|4e-52|204|rcu:RCOM_0855600|large subunit ribosomal protein L30e	GO:0030529//ribonucleoprotein complex	GO:0005198//structural molecule activity	GO:0010467//gene expression	gi|255552912|ref|XP_002517499.1|/1.19803e-50/60S ribosomal protein L30, putative [Ricinus communis]
sample1_00025651-RA	246.37	273.58	276.16	205.02	159.61	188.97	48.75	44.71	44.79	265.37	184.533	46.0833	K02891|1|4e-39|159|pop:POPTR_240547|large subunit ribosomal protein L22e	GO:0030529//ribonucleoprotein complex	GO:0005198//structural molecule activity	GO:0010467//gene expression	gi|118482052|gb|ABK92957.1|/2.71674e-38/unknown [Populus trichocarpa]
sample1_00019129-RA	438.58	407.09	404.99	204.98	163.91	176.74	37.87	36.62	25.61	416.887	181.877	33.3667	K11254|1|1e-40|162|mtr:MTR_2g096100|histone H4	GO:0000785//chromatin;GO:0043231//intracellular membrane-bounded organelle	GO:0003676//nucleic acid binding	GO:0034728//nucleosome organization	gi|721697114|ref|XP_003580388.2|/3.97702e-39/PREDICTED: uncharacterized protein LOC100841093 [Brachypodium distachyon]
sample1_00012013-RA	286.99	297.76	309.81	204.38	179.4	200	63.07	62.27	53.43	298.187	194.593	59.59	K02877|1|3e-101|365|pop:POPTR_676405|large subunit ribosomal protein L15e	GO:0030529//ribonucleoprotein complex	GO:0005198//structural molecule activity	GO:0010467//gene expression	gi|590671477|ref|XP_007038342.1|/3.82953e-100/Ribosomal protein L23/L15e family protein [Theobroma cacao]
sample1_00025070-RA	249.35	275.88	248.24	204.21	180.44	193.57	48.44	43.67	40.62	257.823	192.74	44.2433	K02977|1|4e-30|127|vvi:100247863|small subunit ribosomal protein S27Ae	GO:0030529//ribonucleoprotein complex	GO:0005198//structural molecule activity	GO:0010467//gene expression	gi|702434814|ref|XP_010069740.1|/1.40135e-28/PREDICTED: ubiquitin-40S ribosomal protein S27a-like [Eucalyptus grandis]
sample1_00011776-RA	242.5	250.6	226.33	203.77	168.72	186.83	120.79	108.97	103	239.81	186.44	110.92	K01955|1|5e-06|50.4|vvi:100262205|carbamoyl-phosphate synthase large subunit [EC:6.3.5.5]	-	-	-	gi|255581647|ref|XP_002531627.1|/4.07244e-50/LOB domain-containing protein, putative [Ricinus communis]
sample1_00017078-RA	245.59	267.36	246.65	203.65	223.35	216.92	63.98	58.94	59.58	253.2	214.64	60.8333	K04077|1|0.0|914|bdi:100842360|chaperonin GroEL	GO:0009536//plastid	GO:0005515//protein binding;GO:0032559	GO:0006457//protein folding	gi|225435794|ref|XP_002285746.1|/0/PREDICTED: ruBisCO large subunit-binding protein subunit beta, chloroplastic [Vitis vinifera]
sample1_00003046-RA	246.98	268.15	260.51	203.23	169.92	184.46	55.83	54.14	53.08	258.547	185.87	54.35	K12669|1|6e-38|155|aly:ARALYDRAFT_334448|oligosaccharyltransferase complex subunit gamma	GO:0044464	-	GO:0051234//establishment of localization	gi|590692101|ref|XP_007043966.1|/2.43108e-53/Nuclear transport factor 2B [Theobroma cacao]
sample1_00007827-RA	243.68	232.5	227.53	203.07	175.42	181.08	99.09	92.88	91.03	234.57	186.523	94.3333	K12449|1|0.0|751|gmx:100792879|UDP-apiose/xylose synthase	GO:0005576//extracellular region	GO:0016831//carboxy-lyase activity;GO:0048037//cofactor binding	GO:0009225//nucleotide-sugar metabolic process	gi|356543530|ref|XP_003540213.1|/0/PREDICTED: UDP-D-apiose/UDP-D-xylose synthase 2-like [Glycine max]
sample1_00024269-RA	336.14	341.88	343.48	202.95	201.91	194.48	36.78	41.14	34.99	340.5	199.78	37.6367	K14753|1|3e-170|595|mtr:MTR_8g106790|guanine nucleotide-binding protein subunit beta-2-like 1 protein	-	-	-	gi|357521565|ref|XP_003631071.1|/9.5384e-169/Guanine nucleotide-binding protein subunit beta-like protein [Medicago truncatula]
sample1_00007835-RA	339.58	356.18	357.92	202.35	175.34	191.72	32.7	32.21	30.59	351.227	189.803	31.8333	K11276|1|8e-24|109|gmx:100792094|nucleophosmin 1	-	-	-	gi|590587404|ref|XP_007015955.1|/5.52966e-31/Histone deacetylase 2C, putative isoform 3 [Theobroma cacao]
sample1_00022016-RA	394.51	471.37	453.91	202.07	216.28	208.9	141.6	127.04	102.99	439.93	209.083	123.877	K05933|1|8e-50|196|gmx:100808025|aminocyclopropanecarboxylate oxidase [EC:1.14.17.4];K06892|2|2e-49|194|pop:POPTR_550478|;K05278|5|7e-49|192|osa:4330843|flavonol synthase [EC:1.14.11.23]	-	-	-	gi|225462507|ref|XP_002269087.1|/7.96193e-118/PREDICTED: protein SRG1 [Vitis vinifera]
sample1_00006318-RA	65.13	30.77	30.72	201.88	218.85	229.15	164.93	168.19	178.09	42.2067	216.627	170.403	-	-	-	-	gi|590656052|ref|XP_007034159.1|/3.33054e-20/Cystatin [Theobroma cacao]
sample1_00020576-RA	309.1	358.66	285.16	201.75	204.27	212.87	115.69	91.51	98.64	317.64	206.297	101.947	K00224|1|2e-125|447|aly:ARALYDRAFT_476671|[EC:1.3.1.-];K13081|3|2e-69|261|vvi:100233112|leucoanthocyanidin reductase [EC:1.17.1.3]	-	-	-	gi|526118006|ref|NP_001268171.1|/3.53675e-144/uncharacterized protein LOC100260557 [Vitis vinifera]
sample1_00005445-RA	288.19	296.46	304.16	201.62	146.73	171.51	108.52	95.14	98.26	296.27	173.287	100.64	K11253|1|9e-71|266|mtr:MTR_4g097170|histone H3	GO:0000785//chromatin;GO:0043231//intracellular membrane-bounded organelle	GO:0003676//nucleic acid binding	GO:0034728//nucleosome organization	gi|296083584|emb|CBI23573.3|/8.59085e-70/unnamed protein product [Vitis vinifera]
sample1_00019982-RA	65.69	39.63	34.33	201.14	210.04	218.21	71.48	85.51	72.82	46.55	209.797	76.6033	K13691|1|1e-29|130|pop:POPTR_582116|pathogen-inducible salicylic acid glucosyltransferase [EC:2.4.1.-];K13496|2|1e-29|130|ath:AT2G36750|UDP-glucosyl transferase 73C [EC:2.4.1.-];K12356|5|4e-28|125|ath:AT3G50740|coniferyl-alcohol glucosyltransferase [EC:2.4.1.111]	-	GO:0016758//transferase activity, transferring hexosyl groups	-	gi|567856596|ref|XP_006421028.1|/1.30315e-146/hypothetical protein CICLE_v10004868mg [Citrus clementina]
sample1_00015107-RA	241.05	237.71	228.73	200.89	166.77	177.78	100.57	104.71	105.78	235.83	181.813	103.687	-	-	-	-	gi|595926770|ref|XP_007215046.1|/8.79293e-10/hypothetical protein PRUPE_ppa012096mg [Prunus persica]
sample1_00027228-RA	338.85	326.16	306.37	200.8	181.81	183	64.7	54.31	53.42	323.793	188.537	57.4767	K13065|1|5e-23|106|sbi:SORBI_06g021640|shikimate O-hydroxycinnamoyltransferase [EC:2.3.1.133]	-	GO:0016747//transferase activity, transferring acyl groups other than amino-acyl groups	-	gi|590673007|ref|XP_007038770.1|/1.54425e-105/HXXXD-type acyl-transferase family protein [Theobroma cacao]
sample1_00020787-RA	365.11	405.98	446.71	200.65	195.55	214.14	57.66	50.88	56.61	405.933	203.447	55.05	K11294|1|4e-61|234|vvi:100262769|nucleolin	-	-	-	gi|359472731|ref|XP_002277195.2|/1.33642e-60/PREDICTED: uncharacterized protein LOC100262769 [Vitis vinifera]
sample1_00007589-RA	387.12	416.05	360.74	200.32	133.71	161.17	13.15	12.53	12.21	387.97	165.067	12.63	K11253|1|2e-70|261|mtr:MTR_1g105310|histone H3	GO:0000785//chromatin;GO:0043231//intracellular membrane-bounded organelle	GO:0003676//nucleic acid binding	GO:0034728//nucleosome organization	gi|460414483|ref|XP_004252600.1|/4.78474e-69/PREDICTED: histone H3.2-like [Solanum lycopersicum]
sample1_00025830-RA	225.71	256.22	235.06	199.94	224.3	209.7	85.61	79.78	73.33	238.997	211.313	79.5733	K03283|1|1e-68|259|ath:AT4G24280|heat shock 70kDa protein 1/8	-	GO:0016628//oxidoreductase activity, acting on the CH-CH group of donors, NAD or NADP as acceptor;GO:0005515//protein binding;GO:0032559	GO:0044267//cellular protein metabolic process;GO:0050896//response to stimulus	gi|571495497|ref|XP_006593240.1|/1.54979e-100/PREDICTED: stromal 70 kDa heat shock-related protein, chloroplastic-like [Glycine max]
sample1_00003182-RA	280.81	278.29	257.85	199.12	168.29	207.82	95.26	83.05	74.46	272.317	191.743	84.2567	K02135|1|4e-25|113|aly:ARALYDRAFT_474279|F-type H+-transporting ATPase subunit epsilon [EC:3.6.3.14]	GO:0005753//mitochondrial proton-transporting ATP synthase complex	GO:0015078//hydrogen ion transmembrane transporter activity;GO:0019829//cation-transporting ATPase activity	GO:0006754//ATP biosynthetic process	gi|449515835|ref|XP_004164953.1|/1.15557e-24/PREDICTED: ATP synthase subunit epsilon, mitochondrial-like [Cucumis sativus]
sample1_00006333-RA	527.94	536.01	532.32	198.94	176.64	189.37	42.92	37.98	32.43	532.09	188.317	37.7767	K01251|1|0.0|838|vvi:100253872|adenosylhomocysteinase [EC:3.3.1.1]	GO:0044424	GO:0016802	GO:0044237//cellular metabolic process	gi|661885227|emb|CDP11183.1|/0/unnamed protein product [Coffea canephora]
sample1_00018489-RA	83.89	84.39	84.48	198.89	233.06	215.63	170.11	151.25	143.45	84.2533	215.86	154.937	K00895|1|0.0|689|gmx:100800863|pyrophosphate--fructose-6-phosphate 1-phosphotransferase [EC:2.7.1.90]	GO:0043234//protein complex	GO:0008443//phosphofructokinase activity;GO:0032559	GO:0006796//phosphate-containing compound metabolic process;GO:0006007//glucose catabolic process	gi|590597542|ref|XP_007018640.1|/0/Pyrophosphate--fructose 6-phosphate 1-phosphotransferase subunit alpha [Theobroma cacao]
sample1_00019282-RA	30.28	17.3	16.64	198.78	191.35	210	232.12	281.21	254.93	21.4067	200.043	256.087	K15172|1|3e-28|124|vcn:VOLCADRAFT_106802|transcription elongation factor SPT5	-	-	-	gi|566211356|ref|XP_006372730.1|/1.85501e-68/zinc finger family protein [Populus trichocarpa]
sample1_00009678-RA	511.58	502.2	508.28	198.77	176.26	182.26	57.18	46.34	47.56	507.353	185.763	50.36	-	-	-	-	gi|698523335|ref|XP_009758474.1|/5.52966e-31/PREDICTED: uncharacterized protein At5g48480-like [Nicotiana sylvestris]
sample1_00013349-RA	283.41	278.94	252.91	197.53	139.05	156.22	73.9	65.56	55.11	271.753	164.267	64.8567	K02183|1|6e-81|298|vvi:100232908|calmodulin	-	GO:0046872//metal ion binding	GO:0019932//second-messenger-mediated signaling;GO:0009640//photomorphogenesis;GO:0009593//detection of chemical stimulus	gi|565474632|ref|XP_006294957.1|/9.49931e-80/hypothetical protein CARUB_v10024013mg [Capsella rubella]
sample1_00020512-RA	25.78	19.18	17.52	197.15	187.62	200.9	1286.32	1354.38	1454.51	20.8267	195.223	1365.07	-	-	-	-	gi|657404861|gb|KEH43462.1|/1.28382e-49/ABA induced plasma membrane protein [Medicago truncatula]
sample1_00004099-RA	10.51	12.01	8.88	196.49	182.78	197.34	1364.8	1500.51	1578.87	10.4667	192.203	1481.39	K10779|1|7e-12|70.1|smo:SELMODRAFT_443867|transcriptional regulator ATRX [EC:3.6.4.12]	-	-	-	gi|659100915|ref|XP_008451333.1|/5.58832e-80/PREDICTED: late embryogenesis abundant protein D-34-like [Cucumis melo]
sample1_00002268-RA	822.25	881.23	861.29	196.12	161.62	179.99	67.88	65.97	67.11	854.923	179.243	66.9867	-	-	GO:0016747//transferase activity, transferring acyl groups other than amino-acyl groups	-	gi|643738442|gb|KDP44395.1|/6.58405e-53/hypothetical protein JCGZ_20075 [Jatropha curcas]
sample1_00003941-RA	263.3	246.09	237.47	195.96	159.56	186.14	78.45	69.05	61.75	248.953	180.553	69.75	K02873|1|9e-98|355|rcu:RCOM_1318700|large subunit ribosomal protein L13e	GO:0031090//organelle membrane;GO:0015934//large ribosomal subunit;GO:0030312//external encapsulating structure;GO:0031981//nuclear lumen	GO:0005198//structural molecule activity	GO:0010467//gene expression;GO:0022613//ribonucleoprotein complex biogenesis	gi|255576756|ref|XP_002529265.1|/2.51434e-96/60S ribosomal protein L13, putative [Ricinus communis]
sample1_00005392-RA	264.47	250.03	248.4	195.39	195.13	193.6	73.74	74.47	70.49	254.3	194.707	72.9	K13126|1|0.0|877|vvi:100255846|polyadenylate-binding protein	-	GO:0003676//nucleic acid binding	-	gi|225458678|ref|XP_002284923.1|/0/PREDICTED: polyadenylate-binding protein 2 [Vitis vinifera]
sample1_00025268-RA	258.06	262	273.02	195.33	180.1	191.34	45.08	44.49	40.36	264.36	188.923	43.31	K02925|1|0.0|685|rcu:RCOM_0959710|large subunit ribosomal protein L3e	GO:0030529//ribonucleoprotein complex	GO:0005198//structural molecule activity	GO:0010467//gene expression	gi|255566636|ref|XP_002524302.1|/0/60S ribosomal protein L3, putative [Ricinus communis]
sample1_00001255-RA	273.66	264.87	280.95	194.64	167.28	185.78	64.18	71.18	56.87	273.16	182.567	64.0767	K03626|1|4e-53|206|vvi:100245825|nascent polypeptide-associated complex subunit alpha	-	-	-	gi|645251261|ref|XP_008231597.1|/1.80137e-53/PREDICTED: nascent polypeptide-associated complex subunit alpha-like protein 1 [Prunus mume]
sample1_00023890-RA	403.72	419.14	416.59	193.45	218.35	194.75	110.91	95.92	100.44	413.15	202.183	102.423	K01187|1|0.0|1472|rcu:RCOM_0866510|alpha-glucosidase [EC:3.2.1.20]	-	GO:0004558//alpha-1,4-glucosidase activity;GO:0005488//binding	GO:0044238	gi|296088485|emb|CBI37476.3|/0/unnamed protein product [Vitis vinifera]
sample1_00005409-RA	67.7	72.6	68.47	193.15	175.85	177.07	146.52	117	128.32	69.59	182.023	130.613	K09422|1|1e-43|174|zma:100284969|myb proto-oncogene protein, plant	-	-	-	gi|694326473|ref|XP_009354151.1|/3.84476e-47/PREDICTED: transcription factor MYB44-like [Pyrus x bretschneideri]
sample1_00013004-RA	223.02	215.32	216.73	192.31	160.1	187.17	61.33	50.08	55.58	218.357	179.86	55.6633	K02915|1|3e-48|189|pop:POPTR_823446|large subunit ribosomal protein L34e	GO:0030529//ribonucleoprotein complex	GO:0005198//structural molecule activity	GO:0010467//gene expression	gi|604328517|gb|EYU34076.1|/1.95106e-47/hypothetical protein MIMGU_mgv1a016461mg [Erythranthe guttata]
sample1_00000257-RA	504.61	554.19	552.14	191.5	207.15	212.02	51.06	45.32	45.4	536.98	203.557	47.26	K00549|1|0.0|1331|aly:ARALYDRAFT_488656|5-methyltetrahydropteroyltriglutamate--homocysteine methyltransferase [EC:2.1.1.14]	GO:0009532//plastid stroma;GO:0042579//microbody;GO:0031090//organelle membrane;GO:0005576//extracellular region	GO:0008172//S-methyltransferase activity;GO:0046914//transition metal ion binding	GO:0000097//sulfur amino acid biosynthetic process;GO:0010038//response to metal ion;GO:0006730//one-carbon metabolic process;GO:0006970//response to osmotic stress	gi|567901962|ref|XP_006443469.1|/0/hypothetical protein CICLE_v10018965mg [Citrus clementina]
sample1_00024021-RA	27.96	14.29	12.45	191.34	213.74	206.57	310.56	364.85	343.7	18.2333	203.883	339.703	K10798|1|1e-98|360|aly:ARALYDRAFT_902162|poly [ADP-ribose] polymerase [EC:2.4.2.30]	GO:0043231//intracellular membrane-bounded organelle	GO:0016628//oxidoreductase activity, acting on the CH-CH group of donors, NAD or NADP as acceptor;GO:0016763//transferase activity, transferring pentosyl groups	GO:0006464//cellular protein modification process	gi|595832220|ref|XP_007206433.1|/0/hypothetical protein PRUPE_ppa001509mg [Prunus persica]
sample1_00026459-RA	226.19	227.04	224.61	190.67	177.59	177.65	66.41	63.46	59.74	225.947	181.97	63.2033	K02989|1|2e-96|351|rcu:RCOM_0037210|small subunit ribosomal protein S5e	GO:0030529//ribonucleoprotein complex	GO:0003676//nucleic acid binding;GO:0005198//structural molecule activity	GO:0010467//gene expression	gi|567874753|ref|XP_006429966.1|/2.7143e-95/hypothetical protein CICLE_v10012779mg [Citrus clementina]
sample1_00003947-RA	231.44	247.64	259.8	190.61	162.35	170.99	84.77	77.03	73.96	246.293	174.65	78.5867	K02729|1|4e-127|452|osa:4350922|20S proteasome subunit alpha 5 [EC:3.4.25.1]	GO:0005839//proteasome core complex;GO:0043231//intracellular membrane-bounded organelle	GO:0004175//endopeptidase activity	GO:0019941//modification-dependent protein catabolic process	gi|590621352|ref|XP_007024766.1|/6.49736e-127/Proteasome subunit alpha type-5-A isoform 1 [Theobroma cacao]
sample1_00022427-RA	325.91	306.2	340.15	190.18	179.11	178.77	88.49	91.5	81.8	324.087	182.687	87.2633	K12823|1|4e-60|231|bdi:100840811|ATP-dependent RNA helicase DDX5/DBP2 [EC:3.6.4.13]	GO:0043231//intracellular membrane-bounded organelle	GO:0003676//nucleic acid binding;GO:0032559;GO:0042623//ATPase activity, coupled	-	gi|359490274|ref|XP_002269873.2|/0/PREDICTED: DEAD-box ATP-dependent RNA helicase 7-like [Vitis vinifera]
sample1_00003647-RA	255.2	271.69	253.83	189.58	151.85	188.54	41.86	29.76	30.02	260.24	176.657	33.88	K02942|1|9e-22|101|rcu:RCOM_0969300|large subunit ribosomal protein LP1	-	-	-	gi|661893159|emb|CDP02968.1|/2.52302e-21/unnamed protein product [Coffea canephora]
sample1_00026517-RA	245.96	260.96	248.62	189.19	202.59	195.47	67.3	66.91	57.52	251.847	195.75	63.91	K02133|1|0.0|931|vvi:100261031|F-type H+-transporting ATPase subunit beta [EC:3.6.3.14]	GO:0033178//proton-transporting two-sector ATPase complex, catalytic domain;GO:0005753//mitochondrial proton-transporting ATP synthase complex	GO:0019829//cation-transporting ATPase activity;GO:0015078//hydrogen ion transmembrane transporter activity;GO:0032559;GO:0015662//ATPase activity, coupled to transmembrane movement of ions, phosphorylative mechanism	GO:0015988//energy coupled proton transmembrane transport, against electrochemical gradient;GO:0009207;GO:0015986//ATP synthesis coupled proton transport	gi|225424142|ref|XP_002283951.1|/0/PREDICTED: ATP synthase subunit beta, mitochondrial-like [Vitis vinifera]
sample1_00008172-RA	260.35	239.64	247.57	189.04	158.98	166.49	43.49	45.91	47.28	249.187	171.503	45.56	K02891|1|8e-40|159|pop:POPTR_240547|large subunit ribosomal protein L22e	GO:0030529//ribonucleoprotein complex	GO:0005198//structural molecule activity	GO:0010467//gene expression	gi|502113235|ref|XP_004494584.1|/1.15437e-38/PREDICTED: 60S ribosomal protein L22-2-like [Cicer arietinum]
sample1_00001326-RA	228.79	245.87	251.67	188.84	167.41	181.54	83.51	72.99	59.68	242.11	179.263	72.06	K03955|1|7e-51|199|rcu:RCOM_1077670|NADH dehydrogenase (ubiquinone) 1 alpha/beta subcomplex 1 [EC:1.6.5.3 1.6.99.3]	GO:0044429//mitochondrial part	GO:0046914//transition metal ion binding;GO:0019842//vitamin binding;GO:0022892	GO:0006631//fatty acid metabolic process	gi|255547518|ref|XP_002514816.1|/1.94935e-49/acyl carrier protein, putative [Ricinus communis]
sample1_00009228-RA	250.39	259.47	267.6	188.66	170.92	172.77	87.07	84.17	77.66	259.153	177.45	82.9667	K00234|1|0.0|1108|rcu:RCOM_0566460|succinate dehydrogenase (ubiquinone) flavoprotein subunit [EC:1.3.5.1]	-	GO:0000104//succinate dehydrogenase activity;GO:0050662//coenzyme binding	GO:0009060//aerobic respiration	gi|659107561|ref|XP_008453738.1|/0/PREDICTED: succinate dehydrogenase [ubiquinone] flavoprotein subunit 1, mitochondrial [Cucumis melo]
sample1_00005170-RA	23.17	25.75	19.25	187.96	152.74	198.15	1474.37	1544.46	1865.29	22.7233	179.617	1628.04	-	-	-	-	gi|571032305|gb|AHF21585.1|/2.82704e-31/late embryogenesis abundant protein [Tamarix hispida]
sample1_00000788-RA	197.89	184.6	201.97	187.94	161.5	163.6	101.38	80.61	76.94	194.82	171.013	86.31	K10573|1|2e-84|308|gmx:100499698|ubiquitin-conjugating enzyme E2 A [EC:6.3.2.19]	-	GO:0016879//ligase activity, forming carbon-nitrogen bonds;GO:0032559	GO:0006464//cellular protein modification process	gi|323482816|gb|ADX86831.1|/3.89616e-84/ubiquitin-conjugating enzyme [Paeonia suffruticosa]
sample1_00024767-RA	255.57	247	266.04	187.93	166.11	200.02	57.2	57.75	50.24	256.203	184.687	55.0633	K02975|1|2e-25|111|rcu:RCOM_1447530|small subunit ribosomal protein S25e	GO:0031090//organelle membrane;GO:0015935//small ribosomal subunit	-	GO:0010467//gene expression	gi|255543727|ref|XP_002512926.1|/7.98001e-24/40S ribosomal protein S25-1, putative [Ricinus communis]
sample1_00022084-RA	217.28	228.73	226.33	187.91	151.62	166.06	75.78	58.88	65.51	224.113	168.53	66.7233	K02726|1|3e-125|446|gmx:100807110|20S proteasome subunit alpha 2 [EC:3.4.25.1]	GO:0005839//proteasome core complex;GO:0043231//intracellular membrane-bounded organelle	GO:0004175//endopeptidase activity	GO:0019941//modification-dependent protein catabolic process	gi|571469078|ref|XP_006584582.1|/3.16303e-124/PREDICTED: uncharacterized protein LOC100799108 isoform X2 [Glycine max]
sample1_00007244-RA	292.72	281.79	275.85	187.31	197.46	194.3	74.77	63.13	64.76	283.453	193.023	67.5533	K13379|1|0.0|678|zma:542592|reversibly glycosylated polypeptide / UDP-arabinopyranose mutase [EC:2.4.1.- 5.4.99.30]	GO:0005911//cell-cell junction;GO:0043231//intracellular membrane-bounded organelle;GO:0030312//external encapsulating structure	GO:0035251//UDP-glucosyltransferase activity	GO:0045229//external encapsulating structure organization;GO:0009250//glucan biosynthetic process	gi|414871693|tpg|DAA50250.1|/0/TPA: alpha-1,4-glucan-protein synthase [UDP-forming] [Zea mays]
sample1_00007351-RA	245.43	264.59	260.62	186.96	168.58	182.06	72.09	66.94	59.49	256.88	179.2	66.1733	K02731|1|5e-114|409|vvi:100257349|20S proteasome subunit alpha 4 [EC:3.4.25.1]	GO:0005839//proteasome core complex;GO:0043231//intracellular membrane-bounded organelle	GO:0004175//endopeptidase activity	GO:0019941//modification-dependent protein catabolic process	gi|593786271|ref|XP_007156176.1|/6.18917e-113/hypothetical protein PHAVU_003G264700g [Phaseolus vulgaris]
sample1_00012928-RA	26.23	17.44	16.99	186.56	138.67	148.51	1427.94	1329.83	1445.3	20.22	157.913	1401.02	-	-	-	-	gi|255584110|ref|XP_002532797.1|/5.774e-30/conserved hypothetical protein [Ricinus communis]
sample1_00009117-RA	233.49	235.54	247.17	186.36	165.52	179.5	59.74	59.35	50.88	238.733	177.127	56.6567	K00121|1|0.0|689|rcu:RCOM_0996200|S-(hydroxymethyl)glutathione dehydrogenase / alcohol dehydrogenase [EC:1.1.1.284 1.1.1.1]	-	GO:0046914//transition metal ion binding;GO:0016616//oxidoreductase activity, acting on the CH-OH group of donors, NAD or NADP as acceptor	GO:0006067//ethanol metabolic process	gi|694314313|ref|XP_009370644.1|/0/PREDICTED: alcohol dehydrogenase class-3 [Pyrus x bretschneideri]
sample1_00022478-RA	274.14	289.1	304.37	185.79	140.7	157.24	132.02	115.85	128.15	289.203	161.243	125.34	K09264|1|4e-73|272|aly:ARALYDRAFT_486333|MADS-box transcription factor, plant	GO:0043231//intracellular membrane-bounded organelle	GO:0003677//DNA binding;GO:0001071//nucleic acid binding transcription factor activity	GO:0006351//transcription, DNA-templated	gi|657973838|ref|XP_008378733.1|/1.90186e-85/PREDICTED: agamous-like MADS-box protein AGL11 isoform X2 [Malus domestica]
sample1_00000594-RA	279.79	233.36	250.66	185.73	126.71	122.8	87.2	72.33	75.03	254.603	145.08	78.1867	K01365|1|9e-152|535|pop:POPTR_666563|cathepsin L [EC:3.4.22.15]	GO:0044432;GO:0016023//cytoplasmic membrane-bounded vesicle	GO:0004175//endopeptidase activity;GO:0016628//oxidoreductase activity, acting on the CH-CH group of donors, NAD or NADP as acceptor	GO:0019538//protein metabolic process	gi|595847210|ref|XP_007209277.1|/9.98523e-153/hypothetical protein PRUPE_ppa007566mg [Prunus persica]
sample1_00011972-RA	303.06	290.78	322	185.7	162.19	169.68	25.28	29.17	21	305.28	172.523	25.15	K07375|1|1e-118|423|gmx:100788253|tubulin beta	GO:0032991//macromolecular complex;GO:0015630//microtubule cytoskeleton	GO:0017111//nucleoside-triphosphatase activity;GO:0032561//guanyl ribonucleotide binding	GO:0043623//cellular protein complex assembly;GO:0009207;GO:0007017//microtubule-based process	gi|694391649|ref|XP_009371335.1|/3.94336e-117/PREDICTED: tubulin beta-1 chain [Pyrus x bretschneideri]
sample1_00003233-RA	201.3	232.72	232.22	184.57	176.46	190.01	51.95	46.85	41.78	222.08	183.68	46.86	K02951|1|8e-59|224|pop:POPTR_551211|small subunit ribosomal protein S12e	GO:0030529//ribonucleoprotein complex	GO:0005198//structural molecule activity	GO:0010467//gene expression	gi|568880921|ref|XP_006493344.1|/1.04206e-57/PREDICTED: 40S ribosomal protein S12-like isoform X1 [Citrus sinensis]
sample1_00008576-RA	349.36	351.22	388.38	184.49	122.45	148.68	14.45	15.47	8.71	362.987	151.873	12.8767	K11252|1|3e-45|178|aly:ARALYDRAFT_470811|histone H2B	GO:0000785//chromatin;GO:0043231//intracellular membrane-bounded organelle	GO:0003676//nucleic acid binding	GO:0034728//nucleosome organization	gi|694394173|ref|XP_009372489.1|/4.0222e-44/PREDICTED: histone H2B.7-like [Pyrus x bretschneideri]
sample1_00006165-RA	276.01	267.85	264.48	184.42	160.55	155.72	85.69	91.77	77.59	269.447	166.897	85.0167	K13201|1|4e-18|90.1|aly:ARALYDRAFT_474538|nucleolysin TIA-1/TIAR	-	-	-	gi|593694428|ref|XP_007147735.1|/7.66744e-81/hypothetical protein PHAVU_006G150400g [Phaseolus vulgaris]
sample1_00018358-RA	253.86	274.04	290.08	184.36	156.91	167.42	114.01	114.68	99.36	272.66	169.563	109.35	K03386|1|9e-72|268|ath:AT1G60740|peroxiredoxin (alkyl hydroperoxide reductase subunit C) [EC:1.11.1.15];K11187|2|8e-44|175|cre:CHLREDRAFT_196639|peroxiredoxin 5, atypical 2-Cys peroxiredoxin [EC:1.11.1.15]	-	GO:0005506//iron ion binding;GO:0003824//catalytic activity;GO:0016209//antioxidant activity	GO:0008152//metabolic process;GO:0006950//response to stress;GO:0019725//cellular homeostasis	gi|568214762|ref|NP_001275255.1|/6.7503e-78/peroxiredoxin-2B-like [Solanum tuberosum]
sample1_00004749-RA	218.38	223.8	231.82	184.18	195.5	193.46	69.53	63.57	51.51	224.667	191.047	61.5367	K01623|1|2e-177|620|gmx:100527532|fructose-bisphosphate aldolase, class I [EC:4.1.2.13]	-	GO:0016832//aldehyde-lyase activity	GO:0006007//glucose catabolic process	gi|697127672|ref|XP_009617881.1|/1.25328e-180/PREDICTED: fructose-bisphosphate aldolase cytoplasmic isozyme [Nicotiana tomentosiformis]
sample1_00003628-RA	314.38	318.58	389.49	183.95	177.09	182.76	90.49	93.59	88.51	340.817	181.267	90.8633	K01583|1|0.0|910|vvi:100233080|arginine decarboxylase [EC:4.1.1.19]	-	-	-	gi|720025304|ref|XP_010263903.1|/0/PREDICTED: arginine decarboxylase-like [Nelumbo nucifera]
sample1_00004537-RA	226.15	253.52	231.25	183.78	145.09	157.45	89.01	76.84	77.53	236.973	162.107	81.1267	K11599|1|8e-57|218|rcu:RCOM_0596990|proteasome maturation protein	GO:0043234//protein complex;GO:0009534//chloroplast thylakoid	-	-	gi|643723348|gb|KDP32927.1|/1.0227e-55/hypothetical protein JCGZ_12958 [Jatropha curcas]
sample1_00005048-RA	364.18	402.61	400.96	183.72	161.23	162.61	38.64	39.09	34.1	389.25	169.187	37.2767	K05863|1|6e-162|568|vvi:100262663|solute carrier family 25 (mitochondrial adenine nucleotide translocator), member 4/5/6/31	GO:0019866//organelle inner membrane;GO:0031224//intrinsic component of membrane	-	GO:0006810//transport	gi|643709697|gb|KDP24106.1|/3.76121e-162/hypothetical protein JCGZ_25763 [Jatropha curcas]
sample1_00018747-RA	153.45	164.53	156.22	183.48	180.49	180.37	45.98	42.56	38.54	158.067	181.447	42.36	K00873|1|0.0|885|aly:ARALYDRAFT_906680|pyruvate kinase [EC:2.7.1.40]	GO:0044464	GO:0031420;GO:0016301//kinase activity	GO:0006796//phosphate-containing compound metabolic process;GO:0010038//response to metal ion;GO:0006007//glucose catabolic process	gi|590631491|ref|XP_007027579.1|/0/Pyruvate kinase family protein [Theobroma cacao]
sample1_00019192-RA	383.05	405.51	419.2	181.82	163.9	177.55	74.21	49.36	44.41	402.587	174.423	55.9933	K01602|1|8e-70|260|rcu:RCOM_1571640|ribulose-bisphosphate carboxylase small chain [EC:4.1.1.39]	GO:0009536//plastid	GO:0016491//oxidoreductase activity;GO:0016831//carboxy-lyase activity	GO:0043094;GO:0015977//carbon fixation	gi|18413570|emb|CAD21856.1|/1.77806e-84/putative ribulose 1,5 biphosphate carboxylase small subunit percursor [Rumex obtusifolius]
sample1_00005211-RA	201.85	203.1	211.95	181.44	176.64	182.66	55.24	56.3	46.59	205.633	180.247	52.71	K00033|1|0.0|837|vvi:100241717|6-phosphogluconate dehydrogenase [EC:1.1.1.44]	-	GO:0016616//oxidoreductase activity, acting on the CH-OH group of donors, NAD or NADP as acceptor;GO:0048037//cofactor binding;GO:0000166//nucleotide binding	GO:0006007//glucose catabolic process	gi|75306666|sp|Q94KU2.1|6PGD2_SPIOL/0/RecName: Full=6-phosphogluconate dehydrogenase, decarboxylating 2, chloroplastic; Flags: Precursor [Spinacia oleracea]
sample1_00019593-RA	31.72	24.79	20.57	181.2	160.72	162.97	359.77	372.45	405.58	25.6933	168.297	379.267	-	GO:0031224//intrinsic component of membrane	-	GO:0006972//hyperosmotic response	gi|674914703|emb|CDY18362.1|/3.99184e-18/BnaA04g22250D [Brassica napus]
sample1_00018313-RA	37.18	26.67	27.95	181.01	191.32	207.98	157.8	177.12	166.25	30.6	193.437	167.057	K11252|1|1e-34|144|gmx:100786873|histone H2B	GO:0043229//intracellular organelle	-	-	gi|604331260|gb|EYU36118.1|/7.26516e-36/hypothetical protein MIMGU_mgv1a011789mg [Erythranthe guttata]
sample1_00000454-RA	326.02	334.43	348.93	180.76	203.89	196.99	79.78	78.03	75.64	336.46	193.88	77.8167	K13525|1|0.0|1440|gmx:100791603|transitional endoplasmic reticulum ATPase	-	GO:0032559;GO:0042623//ATPase activity, coupled	-	gi|657403356|gb|KEH42206.1|/0/ATPase, AAA-type, CDC48 protein [Medicago truncatula]
sample1_00005670-RA	223.02	206.2	210	180.47	155.26	172.71	52.42	52.79	49.96	213.073	169.48	51.7233	K02908|1|6e-53|205|pop:POPTR_648993|large subunit ribosomal protein L30e	GO:0030529//ribonucleoprotein complex	GO:0005198//structural molecule activity	GO:0010467//gene expression	gi|460365162|ref|XP_004228473.1|/9.35574e-52/PREDICTED: 60S ribosomal protein L30 [Solanum lycopersicum]
sample1_00003172-RA	277.02	302.25	314.9	179.75	141.91	163.33	34.03	40.22	33.36	298.057	161.663	35.87	K02917|1|1e-56|217|pop:POPTR_814022|large subunit ribosomal protein L35Ae	GO:0030529//ribonucleoprotein complex	GO:0005198//structural molecule activity	GO:0010467//gene expression	gi|313586489|gb|ADR71255.1|/7.13993e-56/60S ribosomal protein L35aA [Hevea brasiliensis]
sample1_00005528-RA	232.55	224.09	224.81	179.42	154.07	169.73	48.24	47.74	45.12	227.15	167.74	47.0333	K03233|1|1e-174|611|pop:POPTR_836101|elongation factor 1-gamma	GO:0043234//protein complex	GO:0003824//catalytic activity;GO:0008135//translation factor activity, nucleic acid binding	GO:0006412//translation	gi|359493457|ref|XP_002278756.2|/6.23321e-174/PREDICTED: elongation factor 1-gamma-like [Vitis vinifera]
sample1_00000174-RA	244.39	275.88	271.31	179.1	163.87	177.29	48.65	53.26	46.7	263.86	173.42	49.5367	-	GO:0044464	-	-	gi|296089030|emb|CBI38733.3|/2.57748e-132/unnamed protein product [Vitis vinifera]
sample1_00016554-RA	238.37	243.13	255.35	178.73	148.14	167.51	58.05	55.81	56.46	245.617	164.793	56.7733	K00797|1|1e-128|458|rcu:RCOM_0285840|spermidine synthase [EC:2.5.1.16]	-	GO:0008757//S-adenosylmethionine-dependent methyltransferase activity;GO:0016765//transferase activity, transferring alkyl or aryl (other than methyl) groups	GO:0006596//polyamine biosynthetic process;GO:0006730//one-carbon metabolic process	gi|702440615|ref|XP_010023584.1|/6.22395e-129/PREDICTED: spermidine synthase 1 [Eucalyptus grandis]
sample1_00019140-RA	384.52	367.26	399.04	178.04	113.68	155.02	40.59	38.46	29.4	383.607	148.913	36.15	K11252|1|3e-46|181|mtr:MTR_4g063200|histone H2B	GO:0000785//chromatin;GO:0043231//intracellular membrane-bounded organelle	GO:0003676//nucleic acid binding	GO:0034728//nucleosome organization	gi|659095075|ref|XP_008448382.1|/5.61251e-46/PREDICTED: histone H2B [Cucumis melo]
sample1_00010609-RA	399.4	389.07	421.3	177.76	143.85	152.44	132.77	128.15	121.28	403.257	158.017	127.4	-	GO:0016020//membrane;GO:0043231//intracellular membrane-bounded organelle	-	GO:0007165//signal transduction	gi|13877685|gb|AAK43920.1|AF370601_1/8.09198e-66/Unknown protein [Arabidopsis thaliana]
sample1_00020720-RA	161.68	154.87	145.68	177.28	152.57	167.51	52.96	51.96	47.74	154.077	165.787	50.8867	K02949|1|5e-78|290|pop:POPTR_738092|small subunit ribosomal protein S11e	GO:0030529//ribonucleoprotein complex;GO:0009536//plastid	GO:0003723//RNA binding;GO:0005198//structural molecule activity	GO:0010467//gene expression	gi|224144055|ref|XP_002325170.1|/1.26238e-76/40S ribosomal protein S11-2 [Populus trichocarpa]
sample1_00017627-RA	187.79	210.76	210.05	177.26	160.37	188.69	102.25	90.66	82.24	202.867	175.44	91.7167	K00417|1|3e-52|203|aly:ARALYDRAFT_662389|ubiquinol-cytochrome c reductase subunit 7	GO:0005746//mitochondrial respiratory chain	GO:0015078//hydrogen ion transmembrane transporter activity	GO:0051234//establishment of localization;GO:0022904//respiratory electron transport chain	gi|697184957|ref|XP_009601498.1|/5.27798e-54/PREDICTED: cytochrome b-c1 complex subunit 7 [Nicotiana tomentosiformis]
sample1_00019952-RA	177.86	230.79	218.02	177.02	139.4	135.94	57.56	48.47	53.07	208.89	150.787	53.0333	K00419|1|3e-20|94.7|vvi:100261282|ubiquinol-cytochrome c reductase subunit 9	GO:0031967	GO:0015078//hydrogen ion transmembrane transporter activity	GO:0022904//respiratory electron transport chain	gi|566188095|ref|XP_006379323.1|/1.16521e-19/hypothetical protein POPTR_0009s15150g [Populus trichocarpa]
sample1_00004792-RA	23.8	15.47	15.42	176.64	183.33	200.42	231.52	292.13	282.62	18.23	186.797	268.757	-	-	-	-	gi|702286794|ref|XP_010046673.1|/9.07825e-81/PREDICTED: uncharacterized protein LOC104435662 [Eucalyptus grandis]
sample1_00023439-RA	226.74	238.14	236	176.44	183.26	182.3	77.93	74.82	71.42	233.627	180.667	74.7233	-	-	-	-	gi|697188751|ref|XP_009603418.1|/7.95767e-105/PREDICTED: uncharacterized protein LOC104098402 isoform X2 [Nicotiana tomentosiformis]
sample1_00021492-RA	243.87	257.03	256.23	176.1	165.46	170.03	74.47	74.22	74.05	252.377	170.53	74.2467	K02727|1|2e-121|434|pop:POPTR_548687|20S proteasome subunit alpha 7 [EC:3.4.25.1]	GO:0005839//proteasome core complex;GO:0043231//intracellular membrane-bounded organelle	GO:0004175//endopeptidase activity	GO:0019941//modification-dependent protein catabolic process	gi|697157949|ref|XP_009587725.1|/2.97817e-121/PREDICTED: proteasome subunit alpha type-3 [Nicotiana tomentosiformis]
sample1_00017593-RA	105.46	80.34	83.97	175.84	146.31	165.49	29.68	24.64	19.24	89.9233	162.547	24.52	-	-	-	-	gi|702336252|ref|XP_010055512.1|/1.52088e-27/PREDICTED: 36.4 kDa proline-rich protein isoform X2 [Eucalyptus grandis]
sample1_00007104-RA	201.66	209.61	202.68	175.13	152.45	154.62	83.51	72.86	78.39	204.65	160.733	78.2533	K02738|1|1e-117|421|rcu:RCOM_0205360|20S proteasome subunit beta 1 [EC:3.4.25.1]	GO:0043231//intracellular membrane-bounded organelle;GO:0000502//proteasome complex	GO:0004175//endopeptidase activity	GO:0006508//proteolysis	gi|590571151|ref|XP_007011513.1|/7.94972e-119/N-terminal nucleophile aminohydrolases (Ntn hydrolases) superfamily protein isoform 1 [Theobroma cacao]
sample1_00014447-RA	44.4	35.43	28.76	175.13	184.62	192.42	347.98	291.78	316.17	36.1967	184.057	318.643	K01785|1|4e-134|476|gmx:100798975|aldose 1-epimerase [EC:5.1.3.3]	-	GO:0003824//catalytic activity	GO:0005975//carbohydrate metabolic process	gi|470132967|ref|XP_004302346.1|/2.52127e-135/PREDICTED: aldose 1-epimerase-like [Fragaria vesca subsp. vesca]
sample1_00026011-RA	255.85	262.14	286.34	175.07	130.05	162.77	76.1	66.35	63.72	268.11	155.963	68.7233	-	-	-	-	gi|703092626|ref|XP_010094682.1|/2.75905e-48/hypothetical protein L484_004259 [Morus notabilis]
sample1_00004485-RA	205.39	223.85	202.55	174.87	142.55	159.42	58.52	55.15	50.65	210.597	158.947	54.7733	K02639|1|1e-60|229|vvi:100251971|ferredoxin	-	-	-	gi|359479516|ref|XP_002275749.2|/2.60557e-59/PREDICTED: ferredoxin-3, chloroplastic-like isoform 1 [Vitis vinifera]
sample1_00025237-RA	264.76	278.25	258.35	173.83	146.15	165.38	46.31	36.85	36.13	267.12	161.787	39.7633	K02922|1|1e-46|184|gmx:100527725|large subunit ribosomal protein L37e	-	-	-	gi|698475602|ref|XP_009785166.1|/1.101e-45/PREDICTED: 60S ribosomal protein L37-3-like [Nicotiana sylvestris]
sample1_00026370-RA	174.5	180.25	174.78	173.75	199.79	169.47	59.46	62.7	59.35	176.51	181.003	60.5033	K09490|1|2e-47|186|zma:732808|heat shock 70kDa protein 5	GO:0044432	GO:0032559	-	gi|460378451|ref|XP_004234985.1|/2.35044e-47/PREDICTED: luminal-binding protein 5 [Solanum lycopersicum]
sample1_00010005-RA	202.24	216.65	218.68	173.73	153.16	160.41	76.65	70.96	77.91	212.523	162.433	75.1733	-	-	-	-	gi|197312861|gb|ACH63211.1|/8.81954e-21/nitrilase-associated protein [Rheum australe]
sample1_00009864-RA	217.04	202.04	263.87	173.36	154.82	168.02	76.39	93.74	82.97	227.65	165.4	84.3667	K11275|1|2e-19|95.5|vvi:100247613|histone H1/5	-	-	-	gi|629095589|gb|KCW61584.1|/2.94787e-18/hypothetical protein EUGRSUZ_H04318 [Eucalyptus grandis]
sample1_00002893-RA	48.31	35.48	33.06	173.35	214.03	218.9	56.21	55.99	47.71	38.95	202.093	53.3033	K12930|1|7e-81|300|vvi:100233099|anthocyanidin 3-O-glucosyltransferase [EC:2.4.1.115];K10757|4|3e-75|281|ath:AT5G17050|flavonol 3-O-glucosyltransferase [EC:2.4.1.91]	-	-	-	gi|723586572|dbj|BAP90364.1|/1.20117e-116/UDP-glycose: glycosyltransferase UGT714A1 [Fagopyrum esculentum]
sample1_00014125-RA	256.14	248.72	242.31	172.92	139.58	143.69	79.64	72.72	73.17	249.057	152.063	75.1767	K03676|1|2e-41|167|aly:ARALYDRAFT_916213|glutaredoxin 3	GO:0016020//membrane;GO:0043231//intracellular membrane-bounded organelle	GO:0015036//disulfide oxidoreductase activity	GO:0019725//cellular homeostasis	gi|268416839|gb|ACZ05049.1|/4.20935e-44/putative glutaredoxin [Polygonatum sibiricum]
sample1_00023551-RA	52.21	38.36	33.84	172.31	197.24	181.51	189.67	222.07	204.63	41.47	183.687	205.457	K01354|1|0.0|635|gmx:100820540|oligopeptidase B [EC:3.4.21.83]	-	GO:0070011//peptidase activity, acting on L-amino acid peptides	-	gi|640775301|gb|AIA26579.1|/0/prolyl oligopeptidase [Cicer arietinum]
sample1_00005945-RA	97.6	103.13	94.69	171.59	140.99	156.58	75.83	72.98	62.64	98.4733	156.387	70.4833	K13250|1|3e-54|209|vvi:100241257|translocon-associated protein subunit beta	-	-	-	gi|359488447|ref|XP_002274610.2|/9.31111e-54/PREDICTED: translocon-associated protein subunit beta isoform 2 [Vitis vinifera]
sample1_00011783-RA	262.13	267.72	280.32	170.62	148.61	157.76	83.27	77.1	67.35	270.057	158.997	75.9067	K06630|1|1e-123|441|bdi:100824107|tyrosine 3-monooxygenase/tryptophan 5-monooxygenase activation protein	-	GO:0005515//protein binding	-	gi|449438841|ref|XP_004137196.1|/2.26048e-125/PREDICTED: 14-3-3-like protein-like [Cucumis sativus]
sample1_00017362-RA	167.72	164.48	164.64	170.57	159.11	164.12	78.7	66.35	66.06	165.613	164.6	70.37	K02267|1|2e-39|161|rcu:RCOM_1037110|cytochrome c oxidase subunit 6b	-	GO:0016491//oxidoreductase activity	-	gi|694314851|ref|XP_009373072.1|/1.735e-38/PREDICTED: cytochrome c oxidase subunit 6b-1-like isoform X1 [Pyrus x bretschneideri]
sample1_00001783-RA	221.56	252.34	256.28	170.2	164.53	154.3	59.62	60.15	57.86	243.393	163.01	59.21	K12896|1|5e-40|162|vvi:100262399|splicing factor, arginine/serine-rich 7	-	GO:0046872//metal ion binding	-	gi|698453647|ref|XP_009780000.1|/1.12741e-39/PREDICTED: serine/arginine-rich splicing factor RSZ22A isoform X2 [Nicotiana sylvestris]
sample1_00019174-RA	223.78	223	205.9	170.18	147.52	164.48	37.85	35.89	27.2	217.56	160.727	33.6467	K02898|1|2e-49|192|mtr:MTR_5g096540|large subunit ribosomal protein L26e	GO:0030529//ribonucleoprotein complex	GO:0005198//structural molecule activity	GO:0010467//gene expression	gi|720075670|ref|XP_010279385.1|/9.15469e-49/PREDICTED: 60S ribosomal protein L26-1-like [Nelumbo nucifera]
sample1_00005619-RA	163.86	172.75	170.61	170.17	161.8	154.78	83.33	72.29	69.05	169.073	162.25	74.89	K02136|1|2e-112|404|rcu:RCOM_1107030|F-type H+-transporting ATPase subunit gamma [EC:3.6.3.14]	GO:0044424;GO:0016020//membrane	-	GO:0006810//transport	gi|694317447|ref|XP_009338312.1|/1.78496e-118/PREDICTED: ATP synthase subunit gamma, mitochondrial-like [Pyrus x bretschneideri]
sample1_00014269-RA	193.32	202.54	139.06	169.98	131.94	152.7	53.99	44.93	44.7	178.307	151.54	47.8733	-	-	-	-	gi|470120884|ref|XP_004296517.1|/5.15463e-39/PREDICTED: early nodulin-like protein 2-like [Fragaria vesca subsp. vesca]
sample1_00015170-RA	28.95	17.98	15.35	169.73	148.55	160.25	237.54	235.47	232.37	20.76	159.51	235.127	K01873|1|2e-68|259|aly:ARALYDRAFT_326110|valyl-tRNA synthetase [EC:6.1.1.9];K00799|2|1e-16|87.0|ppp:PHYPADRAFT_166420|glutathione S-transferase [EC:2.5.1.18]	-	GO:0015038//glutathione disulfide oxidoreductase activity	GO:0008152//metabolic process	gi|694351834|ref|XP_009357653.1|/9.40653e-97/PREDICTED: glutathione S-transferase DHAR2-like [Pyrus x bretschneideri]
sample1_00002689-RA	216.34	214.11	213.81	169.72	151.44	178.3	48.52	46.11	43.35	214.753	166.487	45.9933	K02918|1|4e-56|216|gmx:100305671|large subunit ribosomal protein L35e	GO:0030529//ribonucleoprotein complex	GO:0005198//structural molecule activity	GO:0010467//gene expression	gi|502121430|ref|XP_004497317.1|/1.31201e-56/PREDICTED: 60S ribosomal protein L35-like [Cicer arietinum]
sample1_00015318-RA	152.56	141.06	133.43	169.69	164.77	190.38	74.25	76.69	70.7	142.35	174.947	73.88	-	-	-	-	gi|590665636|ref|XP_007036794.1|/1.72228e-111/Pathogenesis-related thaumatin superfamily protein [Theobroma cacao]
sample1_00007436-RA	247.73	266.56	269.58	169.54	158.47	173.67	37.19	34.68	27.76	261.29	167.227	33.21	K02977|1|4e-30|127|vvi:100247863|small subunit ribosomal protein S27Ae	GO:0030529//ribonucleoprotein complex	GO:0005198//structural molecule activity	GO:0010467//gene expression	gi|702434814|ref|XP_010069740.1|/1.39996e-28/PREDICTED: ubiquitin-40S ribosomal protein S27a-like [Eucalyptus grandis]
sample1_00023927-RA	178.62	188.88	201.81	169.3	137.89	168.99	58.08	58.93	55.65	189.77	158.727	57.5533	K02889|1|7e-81|298|sbi:SORBI_01g019840|large subunit ribosomal protein L21e	GO:0030529//ribonucleoprotein complex	GO:0005198//structural molecule activity	GO:0010467//gene expression	gi|242034227|ref|XP_002464508.1|/1.77731e-79/hypothetical protein SORBIDRAFT_01g019840 [Sorghum bicolor]
sample1_00021851-RA	297.76	335.61	362.93	169.14	179.4	179.88	49.11	46.21	49.79	332.1	176.14	48.37	K11294|1|2e-81|302|vvi:100262769|nucleolin	-	-	-	gi|359472731|ref|XP_002277195.2|/9.34878e-81/PREDICTED: uncharacterized protein LOC100262769 [Vitis vinifera]
sample1_00018185-RA	182.55	221.62	186.63	168.45	137.75	164.98	41.94	37.93	42.09	196.933	157.06	40.6533	K02908|1|2e-52|202|rcu:RCOM_0855600|large subunit ribosomal protein L30e	GO:0030529//ribonucleoprotein complex	GO:0005198//structural molecule activity	GO:0010467//gene expression	gi|255552912|ref|XP_002517499.1|/4.48119e-51/60S ribosomal protein L30, putative [Ricinus communis]
sample1_00008650-RA	91.63	95.87	92.57	167.87	127.29	137.79	237.3	248.82	252.74	93.3567	144.317	246.287	K15631|1|3e-26|118|smo:SELMODRAFT_180197|molybdenum cofactor sulfurtransferase [EC:2.8.1.9]	-	GO:0048037//cofactor binding;GO:0046914//transition metal ion binding	-	gi|225423585|ref|XP_002273557.1|/2.2976e-114/PREDICTED: MOSC domain-containing protein 1, mitochondrial [Vitis vinifera]
sample1_00012876-RA	79.04	81.86	65.98	167.69	197.32	195.94	228.58	231.35	233.12	75.6267	186.983	231.017	-	GO:0005618//cell wall	GO:0005198//structural molecule activity	GO:0000902//cell morphogenesis;GO:0009827//plant-type cell wall modification	gi|685362077|ref|XP_009115410.1|/4.4835e-105/PREDICTED: expansin-A10 isoform X1 [Brassica rapa]
sample1_00003338-RA	242.87	235.08	229.24	167.01	145.91	164.67	67.68	59.86	62.72	235.73	159.197	63.42	K11251|1|1e-57|221|rcu:RCOM_0897270|histone H2A	GO:0000785//chromatin;GO:0043231//intracellular membrane-bounded organelle	GO:0003676//nucleic acid binding	GO:0034728//nucleosome organization	gi|643729271|gb|KDP37151.1|/1.38828e-57/hypothetical protein JCGZ_06207 [Jatropha curcas]
sample1_00004474-RA	228.73	245.94	241.28	166.75	156.31	151.5	63.43	54.28	53.9	238.65	158.187	57.2033	K09503|1|5e-78|290|pop:POPTR_725381|DnaJ homolog subfamily A member 2	GO:0044424	GO:0043169//cation binding;GO:0005515//protein binding;GO:0032559	GO:0006950//response to stress;GO:0044267//cellular protein metabolic process	gi|643705689|gb|KDP22008.1|/7.62698e-128/hypothetical protein JCGZ_03128 [Jatropha curcas]
sample1_00014763-RA	175.61	192.5	176.1	166.6	147.28	166.59	42.53	39.52	36.81	181.403	160.157	39.62	K02993|1|7e-85|312|rcu:RCOM_1198120|small subunit ribosomal protein S7e	GO:0030529//ribonucleoprotein complex	GO:0005198//structural molecule activity	GO:0010467//gene expression	gi|586713363|ref|XP_006847231.1|/4.28933e-86/hypothetical protein AMTR_s00017p00257730 [Amborella trichopoda]
sample1_00005643-RA	176.31	198.05	184.98	166.22	139.51	162.55	65.62	60.63	58.74	186.447	156.093	61.6633	K02868|1|1e-90|330|aly:ARALYDRAFT_914805|large subunit ribosomal protein L11e	GO:0015934//large ribosomal subunit;GO:0009536//plastid;GO:0031981//nuclear lumen	GO:0005198//structural molecule activity	GO:0010467//gene expression	gi|674933982|emb|CDX99436.1|/2.87857e-90/BnaC01g11160D [Brassica napus]
sample1_00011690-RA	110.01	100.39	108.93	166.06	148	156.65	86.56	73	64.52	106.443	156.903	74.6933	K02155|1|5e-56|216|pop:POPTR_557166|V-type H+-transporting ATPase 16kDa proteolipid subunit [EC:3.6.3.14]	GO:0016469//proton-transporting two-sector ATPase complex;GO:0043231//intracellular membrane-bounded organelle	GO:0015077//monovalent inorganic cation transmembrane transporter activity;GO:0005488//binding;GO:0019829//cation-transporting ATPase activity	GO:0015992//proton transport	gi|224103313|ref|XP_002313006.1|/1.49406e-54/Vacuolar ATP synthase 16 kDa proteolipid subunit 1/3/5 family protein [Populus trichocarpa]
sample1_00001889-RA	298.21	257.36	275.64	165.93	117.23	128.62	35.66	40.45	36.51	277.07	137.26	37.54	K11252|1|2e-47|185|mtr:MTR_4g063200|histone H2B	GO:0000785//chromatin;GO:0043231//intracellular membrane-bounded organelle	GO:0003676//nucleic acid binding	GO:0034728//nucleosome organization	gi|659095075|ref|XP_008448382.1|/1.95079e-46/PREDICTED: histone H2B [Cucumis melo]
sample1_00015073-RA	245.9	263.02	255.35	165.91	153.18	159.57	67.06	61.81	61.19	254.757	159.553	63.3533	K03030|1|1e-158|557|pop:POPTR_836439|26S proteasome regulatory subunit N11	GO:0043234//protein complex	-	-	gi|697117419|ref|XP_009612647.1|/5.58622e-158/PREDICTED: 26S proteasome non-ATPase regulatory subunit 14 homolog [Nicotiana tomentosiformis]
sample1_00017057-RA	314.98	291.71	314.58	165.64	151.58	153.35	91.99	76.67	80.89	307.09	156.857	83.1833	K13448|1|6e-07|53.1|osa:4349736|calcium-binding protein CML	-	-	-	gi|698564018|ref|XP_009772867.1|/2.52365e-25/PREDICTED: uncharacterized protein At5g39570-like [Nicotiana sylvestris]
sample1_00012058-RA	236.37	200.35	201.51	165.11	176.95	185.07	65.62	59.93	53.18	212.743	175.71	59.5767	K08242|1|0.0|651|vvi:100254003|24-methylenesterol C-methyltransferase [EC:2.1.1.143]	GO:0043231//intracellular membrane-bounded organelle	GO:0008757//S-adenosylmethionine-dependent methyltransferase activity	GO:0003002//regionalization;GO:0016049//cell growth;GO:0006730//one-carbon metabolic process;GO:0006694//steroid biosynthetic process;GO:0010948	gi|596181947|ref|XP_007223294.1|/0/hypothetical protein PRUPE_ppa005590mg [Prunus persica]
sample1_00014944-RA	184.68	219.52	218.83	164.97	165.13	168.33	61.47	64.59	64.24	207.677	166.143	63.4333	K01265|1|2e-92|338|olu:OSTLU_28526|methionyl aminopeptidase [EC:3.4.11.18]	-	GO:0008238//exopeptidase activity;GO:0008237//metallopeptidase activity	GO:0019538//protein metabolic process	gi|643707057|gb|KDP22867.1|/0/hypothetical protein JCGZ_00454 [Jatropha curcas]
sample1_00024049-RA	225.39	271.31	251.53	164.81	130.87	136.43	42.48	37.4	37.4	249.41	144.037	39.0933	K02983|1|5e-15|77.4|mtr:MTR_4g100900|small subunit ribosomal protein S30e	GO:0043231//intracellular membrane-bounded organelle;GO:0030529//ribonucleoprotein complex	GO:0005198//structural molecule activity	GO:0010467//gene expression	gi|297743124|emb|CBI35991.3|/1.26797e-13/unnamed protein product [Vitis vinifera]
sample1_00003822-RA	421.22	464.01	401.66	164.6	143.87	164.34	8.39	5.8	5.45	428.963	157.603	6.54667	-	-	GO:0046914//transition metal ion binding	-	gi|643724307|gb|KDP33508.1|/1.70696e-45/hypothetical protein JCGZ_07079 [Jatropha curcas]
sample1_00010189-RA	245.09	228.92	204.36	164.02	162.13	163.23	79.78	71.85	67.16	226.123	163.127	72.93	K08054|1|0.0|704|rcu:RCOM_1503060|calnexin	GO:0043231//intracellular membrane-bounded organelle;GO:0044425//membrane part	GO:0046872//metal ion binding;GO:0005515//protein binding	GO:0044267//cellular protein metabolic process	gi|255540003|ref|XP_002511066.1|/0/calnexin, putative [Ricinus communis]
sample1_00019469-RA	206.99	228.57	226.46	163.55	168.8	176.23	105.77	94.35	89.93	220.673	169.527	96.6833	K02134|1|5e-85|312|vvi:100242707|F-type H+-transporting ATPase subunit delta [EC:3.6.3.14]	GO:0043231//intracellular membrane-bounded organelle;GO:0019866//organelle inner membrane;GO:0033178//proton-transporting two-sector ATPase complex, catalytic domain	GO:0015078//hydrogen ion transmembrane transporter activity;GO:0019829//cation-transporting ATPase activity;GO:0032559	GO:0015986//ATP synthesis coupled proton transport	gi|225453289|ref|XP_002267995.1|/1.46242e-83/PREDICTED: ATP synthase subunit delta', mitochondrial [Vitis vinifera]
sample1_00008065-RA	246.02	275.25	276.08	163.46	147.34	150.69	46.59	46.68	49.22	265.783	153.83	47.4967	K14820|1|6e-141|498|pop:POPTR_568932|ribosome biogenesis protein BRX1	-	GO:0016876//ligase activity, forming aminoacyl-tRNA and related compounds;GO:0032559	GO:0010467//gene expression	gi|567919836|ref|XP_006451924.1|/1.01338e-141/hypothetical protein CICLE_v10008977mg [Citrus clementina]
sample1_00009968-RA	266.09	259.62	259.58	162.62	143.12	152.79	120.52	91.73	105.35	261.763	152.843	105.867	K00799|1|2e-67|253|vvi:100244144|glutathione S-transferase [EC:2.5.1.18]	-	-	-	gi|645234988|ref|XP_008224065.1|/7.41583e-70/PREDICTED: probable glutathione S-transferase [Prunus mume]
sample1_00022839-RA	69.82	52.96	59.43	161.9	181.05	188.96	168.06	191.75	174.57	60.7367	177.303	178.127	K07407|1|0.0|662|vvi:100248541|alpha-galactosidase [EC:3.2.1.22]	GO:0043231//intracellular membrane-bounded organelle	GO:0043167//ion binding;GO:0015925//galactosidase activity	GO:0044238	gi|657955761|ref|XP_008369354.1|/0/PREDICTED: alpha-galactosidase [Malus domestica]
sample1_00008004-RA	179.56	164.95	166.08	161.53	116	146.99	63.06	69.19	61.74	170.197	141.507	64.6633	K02183|1|5e-81|298|vvi:100232908|calmodulin	-	GO:0046872//metal ion binding	GO:0019932//second-messenger-mediated signaling;GO:0009640//photomorphogenesis;GO:0009593//detection of chemical stimulus	gi|595807593|ref|XP_007202636.1|/2.15971e-80/hypothetical protein PRUPE_ppa012070mg [Prunus persica]
sample1_00020649-RA	164.99	163.15	153.36	161.14	140.56	144.51	76.78	71.96	72.65	160.5	148.737	73.7967	K07953|1|2e-105|380|aly:ARALYDRAFT_912020|GTP-binding protein SAR1 [EC:3.6.5.-];K07977|5|2e-104|377|ath:AT4G02080|Arf/Sar family, other	GO:0043231//intracellular membrane-bounded organelle;GO:0016020//membrane	GO:0032561//guanyl ribonucleotide binding	GO:0015031//protein transport	gi|595829838|ref|XP_007205947.1|/6.56797e-104/hypothetical protein PRUPE_ppa011842mg [Prunus persica]
sample1_00021335-RA	230.48	238.75	238.27	160.98	126.09	140.43	66.69	54.4	57.97	235.833	142.5	59.6867	K02183|1|1e-80|296|vvi:100232908|calmodulin	-	GO:0046872//metal ion binding	-	gi|723752736|ref|XP_004252866.2|/1.21559e-79/PREDICTED: LOW QUALITY PROTEIN: calmodulin [Solanum lycopersicum]
sample1_00010650-RA	203.98	212.07	202.12	160.81	131.04	140.37	106.91	92.03	87.06	206.057	144.073	95.3333	K03094|1|2e-70|264|rcu:RCOM_1598820|S-phase kinase-associated protein 1	-	-	GO:0019941//modification-dependent protein catabolic process	gi|720032101|ref|XP_010266012.1|/4.27395e-70/PREDICTED: SKP1-like protein 1B [Nelumbo nucifera]
sample1_00007855-RA	199.26	181.51	177.08	160.77	133.15	155.46	78.73	78.2	76.54	185.95	149.793	77.8233	K02183|1|2e-80|296|vvi:100232908|calmodulin	-	GO:0046872//metal ion binding	GO:0019932//second-messenger-mediated signaling;GO:0009640//photomorphogenesis;GO:0009593//detection of chemical stimulus	gi|595807593|ref|XP_007202636.1|/1.33071e-79/hypothetical protein PRUPE_ppa012070mg [Prunus persica]
sample1_00006236-RA	280.12	278.71	278.26	160.55	128.57	133.95	124.84	96.31	99.23	279.03	141.023	106.793	K15015|1|7e-146|516|pop:POPTR_770032|solute carrier family 32 (vesicular inhibitory amino acid transporter)	GO:0031224//intrinsic component of membrane	-	-	gi|661895758|emb|CDP00336.1|/1.33949e-146/unnamed protein product [Coffea canephora]
sample1_00022771-RA	195.01	196.16	200.72	160.38	136.18	154.17	61.13	47.03	43.82	197.297	150.243	50.66	K02140|1|3e-49|194|rcu:RCOM_1048140|F-type H+-transporting ATPase subunit g [EC:3.6.3.14]	-	-	-	gi|590576239|ref|XP_007012907.1|/7.54798e-51/Mitochondrial ATP synthase subunit G protein [Theobroma cacao]
sample1_00007405-RA	225.7	255.13	234.01	160.1	170.75	163.27	47.64	43.41	45.73	238.28	164.707	45.5933	K09571|1|0.0|800|rcu:RCOM_0242150|FK506-binding protein 4/5 [EC:5.2.1.8]	-	-	GO:0044267//cellular protein metabolic process	gi|702494571|ref|XP_010036767.1|/0/PREDICTED: peptidyl-prolyl cis-trans isomerase FKBP62-like isoform X1 [Eucalyptus grandis]
sample1_00009830-RA	212.48	228.37	218.99	159.76	134.78	126.02	86.47	74.98	68.67	219.947	140.187	76.7067	K06689|1|9e-85|309|mtr:MTR_7g116940|ubiquitin-conjugating enzyme E2 D/E [EC:6.3.2.19]	-	GO:0016879//ligase activity, forming carbon-nitrogen bonds;GO:0032559	GO:0006464//cellular protein modification process	gi|363497940|gb|AEW24433.1|/1.98118e-83/ubiquitin-conjugating enzyme E2 [Camellia sinensis]
sample1_00000389-RA	230.04	202.59	188.59	159.13	178.28	170.12	101.86	84.34	84.9	207.073	169.177	90.3667	K01535|1|0.0|858|gmx:100791692|H+-transporting ATPase [EC:3.6.3.6]	GO:0031224//intrinsic component of membrane	GO:0042625//ATPase activity, coupled to transmembrane movement of ions;GO:0032559	GO:0009206;GO:0006811//ion transport;GO:0009207	gi|588294999|gb|AHK23067.1|/0/plasma membrane ATPase 4 [Fagopyrum tataricum]
sample1_00018255-RA	192.27	193.58	197.77	159.11	128.79	142.38	64.5	59.67	47.34	194.54	143.427	57.17	K02265|1|3e-55|214|gmx:100527520|cytochrome c oxidase subunit 5b	GO:0031967	GO:0015002//heme-copper terminal oxidase activity	-	gi|351721897|ref|NP_001237225.1|/8.26064e-54/uncharacterized protein LOC100527520 [Glycine max]
sample1_00004109-RA	204.1	210.14	218.52	159.02	156.27	153.54	68.14	66.24	62.78	210.92	156.277	65.72	-	-	-	-	gi|703095604|ref|XP_010095585.1|/1.04516e-164/hypothetical protein L484_007424 [Morus notabilis]
sample1_00003073-RA	230.49	242.05	247.3	158.92	150.23	143.68	40.79	39.16	38.57	239.947	150.943	39.5067	K09497|1|0.0|976|vvi:100264594|T-complex protein 1 subunit epsilon	GO:0044424	GO:0005515//protein binding;GO:0032559	GO:0044267//cellular protein metabolic process	gi|565349610|ref|XP_006341784.1|/0/PREDICTED: T-complex protein 1 subunit epsilon-like [Solanum tuberosum]
sample1_00001193-RA	231.41	237.92	237.32	158.91	140.28	150.79	67.25	62.57	58.38	235.55	149.993	62.7333	K02725|1|3e-121|433|rcu:RCOM_1595040|20S proteasome subunit alpha 6 [EC:3.4.25.1]	GO:0005839//proteasome core complex;GO:0043231//intracellular membrane-bounded organelle	GO:0004175//endopeptidase activity	GO:0019941//modification-dependent protein catabolic process	gi|255538698|ref|XP_002510414.1|/7.64469e-120/proteasome subunit alpha type, putative [Ricinus communis]
sample1_00004976-RA	202.68	198.33	193.17	157.89	130.03	148.33	52.16	48.67	46.62	198.06	145.417	49.15	-	-	-	-	gi|527206007|gb|EPS71700.1|/2.37234e-99/hypothetical protein M569_03058 [Genlisea aurea]
sample1_00017432-RA	192.65	220.11	215.79	157.62	151.9	161.1	33.48	29.65	28.95	209.517	156.873	30.6933	K02941|1|1e-137|488|vvi:100250067|large subunit ribosomal protein LP0	GO:0030529//ribonucleoprotein complex	GO:0005198//structural molecule activity	GO:0022613//ribonucleoprotein complex biogenesis;GO:0006412//translation	gi|225448367|ref|XP_002268645.1|/3.24506e-136/PREDICTED: 60S acidic ribosomal protein P0 [Vitis vinifera]
sample1_00020722-RA	199.12	213.58	211.81	157.14	149.33	169.5	51.91	48.61	49.22	208.17	158.657	49.9133	K14823|1|1e-65|248|gmx:100782432|rRNA-processing protein EBP2	-	-	-	gi|720095411|ref|XP_010246672.1|/7.13029e-68/PREDICTED: probable rRNA-processing protein EBP2 homolog [Nelumbo nucifera]
sample1_00005494-RA	33.05	17.77	16.79	157.05	164.29	178.8	309.65	227.92	280.81	22.5367	166.713	272.793	-	GO:0005576//extracellular region	GO:0046914//transition metal ion binding;GO:0016491//oxidoreductase activity	-	gi|225454914|ref|XP_002276644.1|/2.4309e-83/PREDICTED: putative germin-like protein 2-1 [Vitis vinifera]
sample1_00023101-RA	204.38	222.47	237.46	156.89	137.7	154.55	95.39	94.36	89.27	221.437	149.713	93.0067	K03240|1|1e-11|69.3|vvi:100248224|translation initiation factor eIF-2B subunit epsilon	-	GO:0008135//translation factor activity, nucleic acid binding	GO:0006412//translation	gi|224146166|ref|XP_002325904.1|/0/eIF4-gamma/eIF5/eIF2-epsilon domain-containing family protein [Populus trichocarpa]
sample1_00014758-RA	40.22	150.53	142.43	156.53	158.61	177.92	228.79	257.08	251.47	111.06	164.353	245.78	K13993|1|4e-53|204|mtr:MTR_3g104780|HSP20 family protein	-	-	-	gi|357465797|ref|XP_003603183.1|/8.45295e-52/Class II small heat shock protein Le-HSP17.6 [Medicago truncatula]
sample1_00025269-RA	217.26	228.76	240.22	156.45	162.97	169.08	36.55	34.61	34.66	228.747	162.833	35.2733	K02925|1|0.0|682|rcu:RCOM_0959710|large subunit ribosomal protein L3e	GO:0030529//ribonucleoprotein complex	GO:0005198//structural molecule activity	GO:0010467//gene expression	gi|255566636|ref|XP_002524302.1|/0/60S ribosomal protein L3, putative [Ricinus communis]
sample1_00009189-RA	416.78	330.13	288.87	156.32	160.42	149.05	20.62	22.95	14.5	345.26	155.263	19.3567	-	-	GO:0005515//protein binding;GO:0004175//endopeptidase activity	GO:0019538//protein metabolic process;GO:0044092//negative regulation of molecular function	gi|567866841|ref|XP_006426043.1|/0/hypothetical protein CICLE_v10024951mg [Citrus clementina]
sample1_00012342-RA	133.75	132.55	127.93	156.21	175.41	175.12	91.43	83.84	75.87	131.41	168.913	83.7133	K01414|1|0.0|1115|rcu:RCOM_0230710|oligopeptidase A [EC:3.4.24.70]	GO:0009532//plastid stroma	GO:0004175//endopeptidase activity	GO:0019538//protein metabolic process	gi|255572579|ref|XP_002527223.1|/0/oligopeptidase A, putative [Ricinus communis]
sample1_00003505-RA	217.48	195.79	176.83	155.99	148.86	143.14	44.39	49.37	40.92	196.7	149.33	44.8933	K02975|1|1e-25|113|rcu:RCOM_1447530|small subunit ribosomal protein S25e	GO:0030529//ribonucleoprotein complex	-	-	gi|255543727|ref|XP_002512926.1|/2.68187e-24/40S ribosomal protein S25-1, putative [Ricinus communis]
sample1_00003467-RA	295.81	364.36	325.67	155.93	116.93	129.77	6.1	6.76	4.68	328.613	134.21	5.84667	-	-	-	-	gi|702463037|ref|XP_010028567.1|/6.55411e-10/PREDICTED: putative lipid-transfer protein DIR1 [Eucalyptus grandis]
sample1_00023862-RA	51.52	46.15	39.61	155.87	161.47	173.27	128.42	140.24	131.91	45.76	163.537	133.523	-	-	GO:0016830//carbon-carbon lyase activity	-	gi|657995879|ref|XP_008390294.1|/1.39555e-89/PREDICTED: uncharacterized protein LOC103452569 [Malus domestica]
sample1_00025726-RA	196.23	182.4	195.41	155.83	117.63	147.13	71.12	77.37	79.99	191.347	140.197	76.16	-	-	-	-	-
sample1_00003527-RA	231.62	281.11	260.88	155.8	136.54	157.16	44.11	44.94	41.47	257.87	149.833	43.5067	K02901|1|7e-65|243|vvi:100250703|large subunit ribosomal protein L27e	-	-	-	gi|460391599|ref|XP_004241408.1|/7.93252e-64/PREDICTED: 60S ribosomal protein L27 [Solanum lycopersicum]
sample1_00006059-RA	186.02	217.26	227.33	155.35	132.2	141.16	51.63	41.91	44.22	210.203	142.903	45.92	K02985|1|2e-116|417|gmx:100799156|small subunit ribosomal protein S3e	GO:0030529//ribonucleoprotein complex	GO:0003676//nucleic acid binding;GO:0005198//structural molecule activity	GO:0010467//gene expression	gi|703075624|ref|XP_010090123.1|/8.31025e-117/40S ribosomal protein S3-3 [Morus notabilis]
sample1_00010130-RA	283.11	292.29	291.03	155.3	115.39	125.12	103.73	85.4	84.64	288.81	131.937	91.2567	-	-	-	-	gi|590675257|ref|XP_007039397.1|/3.66763e-52/Uncharacterized protein TCM_015652 [Theobroma cacao]
sample1_00014663-RA	115.25	117.2	125.63	155.06	127.03	144.99	336.17	345.55	408.5	119.36	142.36	363.407	-	-	GO:0004866//endopeptidase inhibitor activity	GO:0051346//negative regulation of hydrolase activity	gi|110748606|gb|ABG89856.1|/1.08933e-76/cystatin [Amaranthus hypochondriacus]
sample1_00021839-RA	154.18	99.52	99.94	154.92	142.41	159.31	8.95	11.88	7.5	117.88	152.213	9.44333	-	-	-	GO:0010876//lipid localization	gi|645275450|ref|XP_008242820.1|/2.51747e-32/PREDICTED: repetitive proline-rich cell wall protein 1 [Prunus mume]
sample1_00023573-RA	302.23	328.27	325.82	154.84	163.67	177.97	40.3	37.11	35.51	318.773	165.493	37.64	K13199|1|1e-19|96.7|ppp:PHYPADRAFT_110667|plasminogen activator inhibitor 1 RNA-binding protein	-	-	-	gi|720095325|ref|XP_010246647.1|/1.44077e-33/PREDICTED: aspartate, glycine, lysine and serine-rich protein-like [Nelumbo nucifera]
sample1_00002213-RA	431.22	500.87	491.06	154.62	147.27	143.23	73.91	68.39	72.05	474.383	148.373	71.45	K00819|1|2e-30|132|osa:4333554|ornithine--oxo-acid transaminase [EC:2.6.1.13];K00818|2|8e-30|130|gmx:100798293|acetylornithine aminotransferase [EC:2.6.1.11]	-	GO:0048037//cofactor binding;GO:0008483//transaminase activity	-	gi|255560072|ref|XP_002521054.1|/0/aminobutyrate aminotransferase, putative [Ricinus communis]
sample1_00019141-RA	268.39	274.95	254.58	154.54	114.84	124.82	12.82	10.89	9.43	265.973	131.4	11.0467	K11251|1|1e-37|155|sbi:SORBI_01g039240|histone H2A	GO:0000785//chromatin;GO:0043231//intracellular membrane-bounded organelle	GO:0003676//nucleic acid binding	GO:0034728//nucleosome organization	gi|470116850|ref|XP_004294587.1|/2.26144e-36/PREDICTED: histone H2A-like [Fragaria vesca subsp. vesca]
sample1_00007437-RA	280.08	274.17	286.44	153.97	147.35	153.2	82.03	72.57	82.28	280.23	151.507	78.96	K00789|1|0.0|743|vvi:100243560|S-adenosylmethionine synthetase [EC:2.5.1.6]	GO:0044424	GO:0046872//metal ion binding;GO:0016765//transferase activity, transferring alkyl or aryl (other than methyl) groups;GO:0032559	GO:0044237//cellular metabolic process	gi|645233728|ref|XP_008223483.1|/0/PREDICTED: S-adenosylmethionine synthase 5 [Prunus mume]
sample1_00006297-RA	308.03	260.33	203.09	153.9	104.44	121.11	59.6	51.7	60.58	257.15	126.483	57.2933	K02183|1|1e-80|298|vvi:100232908|calmodulin	-	GO:0046872//metal ion binding	GO:0019932//second-messenger-mediated signaling;GO:0009640//photomorphogenesis;GO:0009593//detection of chemical stimulus	gi|565474632|ref|XP_006294957.1|/1.92563e-80/hypothetical protein CARUB_v10024013mg [Capsella rubella]
sample1_00012415-RA	186.53	190.25	175.21	153.62	151.33	158.42	57.46	48.75	45.28	183.997	154.457	50.4967	K02940|1|4e-79|292|rcu:RCOM_0342660|large subunit ribosomal protein L9e	GO:0005622//intracellular	-	-	gi|307135913|gb|ADN33776.1|/4.80585e-80/60S ribosomal protein l9 [Cucumis melo subsp. melo]
sample1_00016188-RA	89.74	66.05	63.36	153.37	202.59	219.98	73.2	86.37	74.4	73.05	191.98	77.99	-	GO:0031225//anchored component of membrane;GO:0005576//extracellular region;GO:0005618//cell wall	-	-	gi|255541352|ref|XP_002511740.1|/2.46547e-104/conserved hypothetical protein [Ricinus communis]
sample1_00022489-RA	203.63	206.95	204.6	153.23	120.84	137.64	28.47	30.95	26.26	205.06	137.237	28.56	K01527|1|2e-60|231|vvi:100242819|nascent polypeptide-associated complex subunit beta	-	-	-	gi|720001716|ref|XP_010256446.1|/2.24241e-59/PREDICTED: transcription factor BTF3 homolog 4-like isoform X2 [Nelumbo nucifera]
sample1_00000992-RA	168.57	171.64	173.68	153.16	127.87	140.19	80.83	73.04	75.74	171.297	140.407	76.5367	-	-	-	-	gi|698513313|ref|XP_009801611.1|/8.27426e-77/PREDICTED: translation machinery-associated protein 22-like [Nicotiana sylvestris]
sample1_00018501-RA	166.87	175.48	169.83	153.01	166.06	152.7	83.13	71.11	64.38	170.727	157.257	72.8733	K02145|1|0.0|1127|vvi:100261512|V-type H+-transporting ATPase subunit A [EC:3.6.3.14]	GO:0033176//proton-transporting V-type ATPase complex	GO:0015078//hydrogen ion transmembrane transporter activity;GO:0019829//cation-transporting ATPase activity;GO:0032559	GO:0015986//ATP synthesis coupled proton transport;GO:0015988//energy coupled proton transmembrane transport, against electrochemical gradient	gi|137460|sp|P09469.1|VATA_DAUCA/0/RecName: Full=V-type proton ATPase catalytic subunit A; Short=V-ATPase subunit A; AltName: Full=V-ATPase 69 kDa subunit; AltName: Full=Vacuolar proton pump subunit alpha [Daucus carota]
sample1_00024464-RA	200.15	222.77	225.71	152.56	125.81	126.95	87.48	84.6	80.76	216.21	135.107	84.28	K06630|1|6e-127|452|gmx:100792014|tyrosine 3-monooxygenase/tryptophan 5-monooxygenase activation protein	-	GO:0005515//protein binding	-	gi|193290377|gb|ABY65001.1|/1.13438e-127/14-3-3b protein [Gossypium hirsutum]
sample1_00000220-RA	251.76	259.27	283.87	152.29	104.86	133.4	74.98	64.69	73.73	264.967	130.183	71.1333	K11251|1|2e-44|177|aly:ARALYDRAFT_474223|histone H2A	GO:0030312//external encapsulating structure;GO:0031981//nuclear lumen	GO:0003676//nucleic acid binding	-	gi|460405812|ref|XP_004248368.1|/3.25416e-44/PREDICTED: probable histone H2A.1 [Solanum lycopersicum]
sample1_00000166-RA	22.51	18.5	15.01	152.14	118.62	133.92	107.42	116.59	97.67	18.6733	134.893	107.227	-	-	-	-	gi|604347247|gb|EYU45499.1|/1.93083e-91/hypothetical protein MIMGU_mgv1a024518mg [Erythranthe guttata]
sample1_00007664-RA	235.33	253.34	243.77	151.66	140.9	148.54	62.18	57.73	60.13	244.147	147.033	60.0133	K14842|1|6e-138|488|vvi:100266012|ribosome biogenesis protein NSA2	-	-	-	gi|568856036|ref|XP_006481596.1|/1.18591e-137/PREDICTED: ribosome biogenesis protein NSA2 homolog [Citrus sinensis]
sample1_00002456-RA	190.74	201.13	213.21	151.56	174.03	166.89	103.01	90.38	89.76	201.693	164.16	94.3833	K03696|1|0.0|1449|vvi:100250896|ATP-dependent Clp protease ATP-binding subunit ClpC	-	-	-	gi|225456471|ref|XP_002284518.1|/0/PREDICTED: ATP-dependent Clp protease ATP-binding subunit clpA homolog CD4A, chloroplastic-like [Vitis vinifera]
sample1_00002287-RA	222.81	239.02	243.67	151.42	146.85	145.59	57.6	55.49	52.04	235.167	147.953	55.0433	K12896|1|2e-30|131|vvi:100251921|splicing factor, arginine/serine-rich 7	-	-	-	gi|698421567|ref|XP_009776489.1|/2.75313e-33/PREDICTED: serine/arginine-rich splicing factor RS2Z33-like [Nicotiana sylvestris]
sample1_00003626-RA	126.88	127.39	133.47	151.17	136.1	134.16	69.87	62.85	50.94	129.247	140.477	61.22	K02155|1|6e-41|164|pop:POPTR_557166|V-type H+-transporting ATPase 16kDa proteolipid subunit [EC:3.6.3.14]	GO:0016469//proton-transporting two-sector ATPase complex;GO:0043231//intracellular membrane-bounded organelle	GO:0015077//monovalent inorganic cation transmembrane transporter activity;GO:0005488//binding;GO:0019829//cation-transporting ATPase activity	GO:0015992//proton transport	gi|567207895|ref|XP_006409426.1|/1.07096e-40/hypothetical protein EUTSA_v10022840mg [Eutrema salsugineum]
sample1_00023854-RA	161.33	168.71	180.68	150.93	125.75	140.16	64.98	66.76	58.72	170.24	138.947	63.4867	K03031|1|2e-89|326|mtr:MTR_1g016750|26S proteasome regulatory subunit N12	-	-	-	gi|217074574|gb|ACJ85647.1|/4.79472e-88/unknown [Medicago truncatula]
sample1_00024998-RA	229.4	225.2	233.61	150.69	164.85	163.58	45.65	44.06	38.42	229.403	159.707	42.71	K03254|1|0.0|1078|vvi:100244162|translation initiation factor 3 subunit A	-	-	-	gi|661889919|emb|CDP06639.1|/0/unnamed protein product [Coffea canephora]
sample1_00003998-RA	185.1	184.42	191.41	150.18	151.49	170.72	50.28	51.55	41.32	186.977	157.463	47.7167	K02905|1|4e-26|117|vvi:100251756|large subunit ribosomal protein L29e	GO:0030529//ribonucleoprotein complex	GO:0005198//structural molecule activity	GO:0010467//gene expression	gi|661897073|emb|CDO98785.1|/2.27047e-26/unnamed protein product [Coffea canephora]
sample1_00008090-RA	276.78	283.77	272.95	149.55	80.48	82.69	10.56	11.44	8.19	277.833	104.24	10.0633	K11253|1|3e-34|141|mtr:MTR_1g105310|histone H3	GO:0000785//chromatin;GO:0043231//intracellular membrane-bounded organelle	GO:0003676//nucleic acid binding	GO:0034728//nucleosome organization	gi|222631727|gb|EEE63859.1|/3.20536e-33/hypothetical protein OsJ_18683 [Oryza sativa Japonica Group]
sample1_00025752-RA	185.47	174.3	162.15	149.36	106.63	130.18	59.65	53.18	50.69	173.973	128.723	54.5067	K09569|1|1e-61|234|vvi:100245185|FK506-binding protein 2 [EC:5.2.1.8]	GO:0044464	GO:0005527//macrolide binding;GO:0016859//cis-trans isomerase activity	GO:0044267//cellular protein metabolic process	gi|225469328|ref|XP_002271056.1|/3.67746e-60/PREDICTED: FK506-binding protein 2-1 [Vitis vinifera]
sample1_00006918-RA	52.66	32.15	27.42	149.3	130.34	127.23	28.66	32.3	22.94	37.41	135.623	27.9667	K00135|1|0.0|667|rcu:RCOM_0605750|succinate-semialdehyde dehydrogenase (NADP+) [EC:1.2.1.16]	GO:0009536//plastid;GO:0044429//mitochondrial part	GO:0016620//oxidoreductase activity, acting on the aldehyde or oxo group of donors, NAD or NADP as acceptor;GO:0046914//transition metal ion binding;GO:0000166//nucleotide binding	GO:0009314//response to radiation;GO:0006105//succinate metabolic process;GO:0009063//cellular amino acid catabolic process;GO:0006950//response to stress	gi|567859220|ref|XP_006422293.1|/0/hypothetical protein CICLE_v10004713mg [Citrus clementina]
sample1_00009331-RA	214.03	223.06	229.03	148.68	119.26	153.15	84.1	73.53	69.8	222.04	140.363	75.81	K01802|1|7e-47|185|aly:ARALYDRAFT_496641|peptidylprolyl isomerase [EC:5.2.1.8];K14554|5|6e-22|102|ota:Ot17g00310|U3 small nucleolar RNA-associated protein 21	-	GO:0016859//cis-trans isomerase activity	GO:0044267//cellular protein metabolic process	gi|351725045|ref|NP_001235799.1|/2.41356e-48/uncharacterized protein LOC100500283 [Glycine max]
sample1_00014923-RA	213.9	239.29	269.65	148.53	141.13	148.96	67.32	61.89	59.02	240.947	146.207	62.7433	K13195|1|1e-23|110|pop:POPTR_712972|cold-inducible RNA-binding protein;K02965|2|3e-12|72.4|ath:AT5G47320|small subunit ribosomal protein S19;K14411|3|5e-12|71.6|pop:POPTR_552695|RNA-binding protein Musashi;K11294|5|8e-12|70.9|smo:SELMODRAFT_15428|nucleolin	-	GO:0005488//binding	GO:0009409//response to cold	gi|659110462|ref|XP_008455237.1|/5.11247e-42/PREDICTED: glycine-rich RNA-binding protein 10 [Cucumis melo]
sample1_00004794-RA	207.42	193.94	204.66	148.14	124.72	133.16	96.41	89.75	89.12	202.007	135.34	91.76	K06890|1|1e-99|361|vvi:100266616|	GO:0031224//intrinsic component of membrane	-	-	gi|460367204|ref|XP_004229465.1|/4.7883e-100/PREDICTED: BI1-like protein [Solanum lycopersicum]
sample1_00015968-RA	218.77	220.77	239.5	147.41	150.7	146.61	44.33	48.71	41.61	226.347	148.24	44.8833	K03257|1|3e-54|209|osa:4341966|translation initiation factor 4A	-	GO:0008135//translation factor activity, nucleic acid binding;GO:0042623//ATPase activity, coupled;GO:0032559	GO:0006412//translation	gi|567922120|ref|XP_006453066.1|/2.26806e-53/hypothetical protein CICLE_v10008460mg [Citrus clementina]
sample1_00012361-RA	157.55	165.04	174.81	147.2	135.56	144.58	52.23	51.78	45.65	165.8	142.447	49.8867	K07374|1|0.0|820|vvi:100260286|tubulin alpha	GO:0043234//protein complex;GO:0015630//microtubule cytoskeleton;GO:0030312//external encapsulating structure;GO:0044444	GO:0017111//nucleoside-triphosphatase activity;GO:0032561//guanyl ribonucleotide binding	GO:0010038//response to metal ion;GO:0043623//cellular protein complex assembly;GO:0009207;GO:0007017//microtubule-based process	gi|643732595|gb|KDP39691.1|/0/hypothetical protein JCGZ_02711 [Jatropha curcas]
sample1_00012049-RA	155.09	153.54	167.96	147.17	139	131.09	37.62	41.62	38.21	158.863	139.087	39.15	K14525|1|1e-47|187|pop:POPTR_559398|ribonucleases P/MRP protein subunit RPP25 [EC:3.1.26.5]	-	-	-	gi|702368095|ref|XP_010061102.1|/2.62527e-68/PREDICTED: ribonuclease P protein subunit p25-like protein isoform X2 [Eucalyptus grandis]
sample1_00006306-RA	216.1	236.02	248.56	146.98	137.95	131.19	70	67.25	61.74	233.56	138.707	66.33	K13044|1|2e-22|105|zma:100382653|heterogeneous nuclear ribonucleoprotein A/B/D;K14411|2|6e-16|83.6|bdi:100846541|RNA-binding protein Musashi	-	GO:0005488//binding	-	gi|225439119|ref|XP_002270568.1|/2.46751e-90/PREDICTED: uncharacterized protein LOC100243393 [Vitis vinifera]
sample1_00020510-RA	168.37	140.43	125.6	146.96	147.1	159.04	56.59	60.57	56.19	144.8	151.033	57.7833	K08054|1|0.0|664|gmx:100802236|calnexin	GO:0043231//intracellular membrane-bounded organelle;GO:0044425//membrane part	GO:0046872//metal ion binding	-	gi|641838708|gb|KDO57647.1|/0/hypothetical protein CISIN_1g009287mg [Citrus sinensis]
sample1_00012597-RA	263.49	315.57	323.23	146.87	114.86	138.44	24.04	29.02	23.28	300.763	133.39	25.4467	K14563|1|4e-60|229|bdi:100840221|rRNA 2'-O-methyltransferase fibrillarin [EC:2.1.1.-]	-	-	GO:0044237//cellular metabolic process	gi|567890161|ref|XP_006437601.1|/3.51e-92/hypothetical protein CICLE_v10032221mg [Citrus clementina]
sample1_00026384-RA	202.97	203.62	213.33	146.85	129.09	141.5	29.11	29.43	27.94	206.64	139.147	28.8267	K02958|1|2e-68|258|pop:POPTR_816102|small subunit ribosomal protein S15e	GO:0030529//ribonucleoprotein complex	GO:0003676//nucleic acid binding;GO:0005198//structural molecule activity	GO:0010467//gene expression	gi|702432250|ref|XP_010069156.1|/6.01268e-68/PREDICTED: 40S ribosomal protein S15-4-like [Eucalyptus grandis]
sample1_00001723-RA	203.7	200.75	192.96	146.7	120.9	125.82	57.27	50.51	59.73	199.137	131.14	55.8367	K14822|1|3e-42|169|vvi:100254991|rRNA-processing protein CGR1	-	-	-	gi|224131432|ref|XP_002321083.1|/1.94782e-50/hypothetical protein POPTR_0014s14260g [Populus trichocarpa]
sample1_00011683-RA	277.96	263.51	266.53	146.58	134.99	136.3	121.6	96.41	104.85	269.333	139.29	107.62	K01376|1|3e-143|506|ath:AT4G16190|[EC:3.4.22.-];K01373|3|8e-120|429|ppp:PHYPADRAFT_209158|cathepsin F [EC:3.4.22.41]	GO:0043231//intracellular membrane-bounded organelle	GO:0004175//endopeptidase activity	GO:0009414//response to water deprivation;GO:0019538//protein metabolic process;GO:0006952//defense response;GO:0006970//response to osmotic stress	gi|702402595|ref|XP_010066197.1|/1.40938e-166/PREDICTED: probable cysteine proteinase A494 [Eucalyptus grandis]
sample1_00000621-RA	196.64	212.92	220.33	146.28	113.4	132.03	54.7	45.62	45.75	209.963	130.57	48.69	K03037|1|0.0|642|rcu:RCOM_1507340|26S proteasome regulatory subunit N7	GO:0043234//protein complex	-	-	gi|643720707|gb|KDP30971.1|/0/hypothetical protein JCGZ_11347 [Jatropha curcas]
sample1_00019905-RA	281.28	276.22	239.92	146.05	117.34	112.81	52.87	55.57	56.84	265.807	125.4	55.0933	-	-	-	-	gi|507144474|gb|AGM38075.1|/2.54208e-26/putative gibberellin-regulated GAST1-like protein [Stenocereus gummosus]
sample1_00026130-RA	211.17	214.3	229.22	145.98	132.05	144.51	33.59	30.67	31.79	218.23	140.847	32.0167	K02991|1|3e-106|382|pop:POPTR_716478|small subunit ribosomal protein S6e	GO:0030529//ribonucleoprotein complex	GO:0005198//structural molecule activity	GO:0010467//gene expression	gi|460397815|ref|XP_004244462.1|/2.50416e-106/PREDICTED: 40S ribosomal protein S6-like [Solanum lycopersicum]
sample1_00024515-RA	39.34	166.53	255.05	145.69	150.83	174.35	376.02	322.93	413.61	153.64	156.957	370.853	K13993|1|4e-67|251|rcu:RCOM_0450640|HSP20 family protein	-	-	-	gi|720077791|ref|XP_010241154.1|/2.16385e-68/PREDICTED: 18.2 kDa class I heat shock protein-like [Nelumbo nucifera]
sample1_00022378-RA	210.35	199.85	206.91	145.68	109.35	117.76	68.5	59.71	55.15	205.703	124.263	61.12	-	-	-	-	gi|255541508|ref|XP_002511818.1|/2.04861e-20/conserved hypothetical protein [Ricinus communis]
sample1_00025787-RA	11.33	6.45	5.51	145.4	133.5	156.3	371.32	426.53	447.54	7.76333	145.067	415.13	-	-	-	-	gi|702423240|ref|XP_010067236.1|/3.53056e-30/PREDICTED: uncharacterized protein LOC104454167 [Eucalyptus grandis]
sample1_00014072-RA	154.48	180.08	171.9	145.36	111.13	149.91	45.27	36.89	36.64	168.82	135.467	39.6	K02980|1|2e-27|119|aly:ARALYDRAFT_491293|small subunit ribosomal protein S29e	GO:0015935//small ribosomal subunit	GO:0005198//structural molecule activity	GO:0010467//gene expression	gi|15229840|ref|NP_189984.1|/3.49493e-26/40S ribosomal protein S29 [Arabidopsis thaliana]
sample1_00013621-RA	147.6	149.4	156.35	145.24	112.27	123.95	43.86	40.14	41.67	151.117	127.153	41.89	K02964|1|7e-72|266|pop:POPTR_559418|small subunit ribosomal protein S18e	GO:0030529//ribonucleoprotein complex	GO:0003676//nucleic acid binding;GO:0005198//structural molecule activity	GO:0010467//gene expression	gi|224085191|ref|XP_002307515.1|/1.45144e-70/40S ribosomal protein S18 [Populus trichocarpa]
sample1_00001060-RA	216.45	159.9	130.98	145.21	100.42	105.64	92.08	72.34	79.45	169.11	117.09	81.29	-	-	-	-	gi|657387544|gb|KEH29657.1|/5.44895e-06/pollen Ole e I family allergen [Medicago truncatula]
sample1_00002749-RA	187.88	212.16	216.82	145.12	135.51	144.36	92.45	90.62	87.43	205.62	141.663	90.1667	K01527|1|3e-57|220|vvi:100242819|nascent polypeptide-associated complex subunit beta	-	-	-	gi|225457458|ref|XP_002265041.1|/7.47604e-56/PREDICTED: transcription factor BTF3 [Vitis vinifera]
sample1_00018171-RA	271.19	274.14	299.59	145.02	130.48	142.57	49.64	46.41	47.04	281.64	139.357	47.6967	K06215|1|5e-142|501|rcu:RCOM_0612540|pyridoxine biosynthesis protein [EC:4.-.-.-]	GO:0044444;GO:0016020//membrane	GO:0042802//identical protein binding;GO:0046983//protein dimerization activity	GO:0042364;GO:0009108//coenzyme biosynthetic process;GO:0006778//porphyrin-containing compound metabolic process;GO:0008614//pyridoxine metabolic process;GO:0006972//hyperosmotic response;GO:0033194//response to hydroperoxide;GO:0019752//carboxylic acid metabolic process	gi|643740921|gb|KDP46491.1|/3.53821e-142/hypothetical protein JCGZ_08463 [Jatropha curcas]
sample1_00021058-RA	103.16	94.47	88.23	144.75	144.72	149.2	66.68	71.16	58.27	95.2867	146.223	65.37	-	-	-	-	gi|659129468|ref|XP_008464702.1|/1.22275e-159/PREDICTED: uncharacterized protein LOC103502522 [Cucumis melo]
sample1_00002212-RA	243.2	241.71	240.1	144.7	138.03	134.15	67.69	61.28	62.86	241.67	138.96	63.9433	K00818|1|5e-19|94.7|gmx:100797501|acetylornithine aminotransferase [EC:2.6.1.11]	-	GO:0048037//cofactor binding;GO:0016769//transferase activity, transferring nitrogenous groups	-	gi|224086589|ref|XP_002307913.1|/2.9363e-137/POLLEN-PISTIL INTERACTION 2 family protein [Populus trichocarpa]
sample1_00002278-RA	181.21	184.4	199.46	144.52	107.73	117.55	85.73	77.09	68.56	188.357	123.267	77.1267	K02152|1|1e-38|157|pop:POPTR_822559|V-type H+-transporting ATPase subunit G [EC:3.6.3.14]	GO:0005774//vacuolar membrane	GO:0022857//transmembrane transporter activity	GO:0006818//hydrogen transport	gi|566192270|ref|XP_006378764.1|/2.7031e-37/Vacuolar ATP synthase subunit G 2 family protein [Populus trichocarpa]
sample1_00018328-RA	150.74	141.41	149.05	144.38	132.45	136.33	72.43	70.38	68.89	147.067	137.72	70.5667	K10839|1|1e-126|452|gmx:100809066|UV excision repair protein RAD23	-	-	GO:0044260;GO:0044238	gi|595935891|ref|XP_007215515.1|/8.07217e-131/hypothetical protein PRUPE_ppa007020mg [Prunus persica]
sample1_00018900-RA	142.85	152.51	149.09	144.37	118.51	125.36	79.87	68.87	64.81	148.15	129.413	71.1833	K03953|1|0.0|657|vvi:100242849|NADH dehydrogenase (ubiquinone) 1 alpha subcomplex 9 [EC:1.6.5.3 1.6.99.3]	-	GO:0048037//cofactor binding	GO:0008152//metabolic process	gi|225437963|ref|XP_002271401.1|/0/PREDICTED: NADH dehydrogenase [ubiquinone] 1 alpha subcomplex subunit 9, mitochondrial [Vitis vinifera]
sample1_00026619-RA	161.34	163.83	148.49	144.21	121.61	118.37	68.75	57.59	55.12	157.887	128.063	60.4867	K03965|1|1e-52|202|vvi:100246984|NADH dehydrogenase (ubiquinone) 1 beta subcomplex 9 [EC:1.6.5.3 1.6.99.3]	-	-	-	gi|720049490|ref|XP_010271463.1|/1.15445e-51/PREDICTED: NADH dehydrogenase [ubiquinone] 1 beta subcomplex subunit 9-like [Nelumbo nucifera]
sample1_00018665-RA	176.6	173.14	163.54	144.04	130.71	130.19	72.44	73.07	65.34	171.093	134.98	70.2833	K00031|1|0.0|768|rcu:RCOM_0113200|isocitrate dehydrogenase [EC:1.1.1.42]	GO:0044424	GO:0046872//metal ion binding;GO:0004448//isocitrate dehydrogenase activity;GO:0000166//nucleotide binding	GO:0009060//aerobic respiration;GO:0044262//cellular carbohydrate metabolic process;GO:0019752//carboxylic acid metabolic process	gi|643727205|gb|KDP35739.1|/0/hypothetical protein JCGZ_10511 [Jatropha curcas]
sample1_00004950-RA	134.48	155.69	151.92	143.67	130.68	128.95	69.98	68.14	60.9	147.363	134.433	66.34	K01647|1|0.0|733|ath:AT2G44350|citrate synthase [EC:2.3.3.1]	GO:0044429//mitochondrial part	GO:0046912//transferase activity, transferring acyl groups, acyl groups converted into alkyl on transfer	GO:0009060//aerobic respiration;GO:0005975//carbohydrate metabolic process	gi|332348715|gb|AEE60890.1|/0/citrate synthase [Paeonia suffruticosa]
sample1_00016361-RA	117.74	100.23	85.51	143.58	128.2	134.26	59.35	61.77	64.81	101.16	135.347	61.9767	K03857|1|1e-24|112|ota:Ot03g04730|phosphatidylinositol glycan, class A [EC:2.4.1.198]	GO:0031224//intrinsic component of membrane	-	GO:0051234//establishment of localization	gi|590683032|ref|XP_007041501.1|/5.62615e-81/Emp24/gp25L/p24 family/GOLD family protein isoform 1 [Theobroma cacao]
sample1_00014995-RA	279.86	235.16	246.01	143.04	126.31	147.39	71.98	53.85	59.87	253.677	138.913	61.9	K03671|1|4e-32|137|pop:POPTR_818765|thioredoxin 1	-	-	-	gi|208659912|gb|ACI31202.1|/2.07054e-32/TRX [Salvia miltiorrhiza]
sample1_00015592-RA	155.6	167.02	155.42	142.99	118.7	120.12	41.85	39.45	32.12	159.347	127.27	37.8067	K04078|1|5e-44|176|cre:CHLREDRAFT_188610|chaperonin GroES	GO:0044424	GO:0032559	GO:0044267//cellular protein metabolic process	gi|50660327|gb|AAT80888.1|/2.90209e-102/chloroplast chaperonin 21 [Vitis vinifera]
sample1_00021064-RA	198.82	215.17	232.41	142.66	114.15	140.21	49.02	49.68	49.11	215.467	132.34	49.27	K12877|1|2e-67|252|gmx:100305742|protein mago nashi	GO:0043231//intracellular membrane-bounded organelle	-	-	gi|253684301|gb|ACT33369.1|/1.14598e-68/mago nashi [Lycoris radiata]
sample1_00012025-RA	61.66	47.27	43.89	142.48	152.27	145.7	247.45	278.45	269.9	50.94	146.817	265.267	K08245|1|0.0|721|pop:POPTR_642209|phytepsin [EC:3.4.23.40]	-	GO:0004175//endopeptidase activity	GO:0019538//protein metabolic process	gi|77808107|gb|AAV84085.2|/0/aspartic proteinase 9 [Fagopyrum esculentum]
sample1_00015821-RA	199.88	210.88	231.04	142.34	108.08	122.53	83.55	78.61	80.87	213.933	124.317	81.01	K10802|1|7e-08|56.6|gmx:100499704|high mobility group protein B1	GO:0043229//intracellular organelle	GO:0005488//binding	-	gi|645221161|ref|XP_008243826.1|/6.40186e-08/PREDICTED: high mobility group B protein 1-like isoform X2 [Prunus mume]
sample1_00019194-RA	186.44	186.89	192.11	142.05	139.57	134.79	43.14	43.88	36.34	188.48	138.803	41.12	K09498|1|0.0|989|vvi:100249757|T-complex protein 1 subunit zeta	GO:0044424	GO:0005515//protein binding;GO:0032559	GO:0044267//cellular protein metabolic process	gi|698490260|ref|XP_009791630.1|/0/PREDICTED: T-complex protein 1 subunit zeta-like isoform X1 [Nicotiana sylvestris]
sample1_00002408-RA	267.35	288.73	289.04	141.08	104.46	102.58	32.75	26.36	23.18	281.707	116.04	27.43	K11251|1|3e-46|181|mtr:MTR_7g108320|histone H2A	GO:0000785//chromatin;GO:0031981//nuclear lumen	GO:0003676//nucleic acid binding	GO:0034728//nucleosome organization	gi|502113433|ref|XP_004494649.1|/3.62512e-45/PREDICTED: histone H2AX-like [Cicer arietinum]
sample1_00014522-RA	196.79	196.39	216.89	139.78	133.66	139.05	70.55	69.88	63.96	203.357	137.497	68.13	K13201|1|6e-35|147|mtr:MTR_3g109090|nucleolysin TIA-1/TIAR	-	GO:0005488//binding	-	gi|225461001|ref|XP_002280601.1|/4.5401e-130/PREDICTED: RNA-binding post-transcriptional regulator csx1-like [Vitis vinifera]
sample1_00013289-RA	143.43	146.93	139.56	139.73	93.46	108.54	57.86	46.19	46.14	143.307	113.91	50.0633	K03955|1|2e-41|167|mtr:MTR_7g080760|NADH dehydrogenase (ubiquinone) 1 alpha/beta subcomplex 1 [EC:1.6.5.3 1.6.99.3]	-	GO:0019842//vitamin binding;GO:0022892	GO:0006631//fatty acid metabolic process	gi|567905986|ref|XP_006445481.1|/4.96362e-41/hypothetical protein CICLE_v10022877mg [Citrus clementina]
sample1_00003810-RA	207.34	222.63	240.39	139.43	131.8	123.68	60.92	55.42	58.3	223.453	131.637	58.2133	K12581|1|3e-133|472|pop:POPTR_809147|CCR4-NOT transcription complex subunit 7/8	GO:0043231//intracellular membrane-bounded organelle	GO:0005488//binding;GO:0000175//3'-5'-exoribonuclease activity	-	gi|255548772|ref|XP_002515442.1|/3.28776e-134/ccr4-associated factor, putative [Ricinus communis]
sample1_00011743-RA	229.96	227.77	204.01	139.35	111.21	122.39	45.06	43.92	31.85	220.58	124.317	40.2767	K13422|1|5e-06|50.8|osa:4349484|transcription factor MYC2	-	-	-	gi|703143073|ref|XP_010107919.1|/1.29673e-34/hypothetical protein L484_027507 [Morus notabilis]
sample1_00000473-RA	179.42	193.3	187.84	139.16	134.3	145.07	31.65	30.98	32.36	186.853	139.51	31.6633	K02870|1|3e-86|315|gmx:100811654|large subunit ribosomal protein L12e	GO:0030529//ribonucleoprotein complex	GO:0005198//structural molecule activity	GO:0010467//gene expression	gi|359806180|ref|NP_001240945.1|/6.19524e-85/uncharacterized protein LOC100811654 [Glycine max]
sample1_00024182-RA	122.92	145.34	126	139.15	92.7	104.29	67.28	41.25	52.24	131.42	112.047	53.59	K09481|1|1e-18|89.4|vvi:100241050|protein transport protein SEC61 subunit beta	-	-	-	gi|297734549|emb|CBI16600.3|/4.24171e-17/unnamed protein product [Vitis vinifera]
sample1_00001508-RA	143.78	163.77	160.21	139.05	117.72	114.28	51.14	43.2	38.26	155.92	123.683	44.2	K15103|1|4e-142|502|aly:ARALYDRAFT_485808|solute carrier family 25 (mitochondrial uncoupling protein), member 8/9	GO:0019866//organelle inner membrane;GO:0009536//plastid	GO:0022857//transmembrane transporter activity	GO:0043094;GO:0006818//hydrogen transport	gi|565467340|ref|XP_006291550.1|/9.84965e-141/hypothetical protein CARUB_v10017704mg [Capsella rubella]
sample1_00011149-RA	167.46	177.58	173.26	138.89	112.19	119.03	46.67	42.95	38.41	172.767	123.37	42.6767	-	-	GO:0005488//binding	-	gi|672136696|ref|XP_008792056.1|/5.17615e-43/PREDICTED: uncharacterized protein At2g34160-like [Phoenix dactylifera]
sample1_00000039-RA	195.49	203.74	202.55	138.56	148.95	144.48	69.22	63.92	60.77	200.593	143.997	64.6367	K01412|1|0.0|810|vvi:100259477|mitochondrial processing peptidase [EC:3.4.24.64]	-	GO:0046914//transition metal ion binding;GO:0004175//endopeptidase activity	GO:0019538//protein metabolic process	gi|225452974|ref|XP_002284370.1|/0/PREDICTED: probable mitochondrial-processing peptidase subunit beta [Vitis vinifera]
sample1_00003175-RA	172.93	152.7	148.61	138.5	122.02	139.77	85.91	75.48	71.91	158.08	133.43	77.7667	K13120|1|5e-27|119|sbi:SORBI_04g000960|protein FAM32A;K00213|2|2e-25|114|rcu:RCOM_1573850|7-dehydrocholesterol reductase [EC:1.3.1.21]	-	-	-	gi|629105442|gb|KCW70911.1|/2.87253e-27/hypothetical protein EUGRSUZ_F04029 [Eucalyptus grandis]
sample1_00004540-RA	159.65	163.35	171.41	138.29	122.88	129.58	78.4	75.64	76.74	164.803	130.25	76.9267	-	GO:0016020//membrane	-	-	gi|590653327|ref|XP_007033392.1|/2.05637e-126/Bifunctional dihydroflavonol 4-reductase/flavanone 4-reductase isoform 1 [Theobroma cacao]
sample1_00025175-RA	174.63	188.45	179.95	137.69	106.67	120.55	62.09	55.42	51.03	181.01	121.637	56.18	K02219|1|2e-38|156|mtr:MTR_4g057040|cyclin-dependent kinase regulatory subunit CKS1	-	GO:0016772//transferase activity, transferring phosphorus-containing groups;GO:0019887//protein kinase regulator activity	GO:0006796//phosphate-containing compound metabolic process	gi|629084359|gb|KCW50716.1|/1.9963e-37/hypothetical protein EUGRSUZ_J00392, partial [Eucalyptus grandis]
sample1_00021365-RA	169.52	186.61	193.52	137.69	115.95	107.48	53.88	47.11	44.73	183.217	120.373	48.5733	-	-	-	-	gi|197312861|gb|ACH63211.1|/8.56267e-27/nitrilase-associated protein [Rheum australe]
sample1_00007898-RA	274.29	280.31	269.93	137.62	131.08	137.74	28.62	28.39	25.52	274.843	135.48	27.51	K01251|1|0.0|864|vvi:100253872|adenosylhomocysteinase [EC:3.3.1.1]	GO:0043231//intracellular membrane-bounded organelle;GO:0031090//organelle membrane	GO:0016802;GO:0046914//transition metal ion binding	GO:0010608//posttranscriptional regulation of gene expression;GO:0006342//chromatin silencing;GO:0003006//developmental process involved in reproduction	gi|698480061|ref|XP_009787091.1|/0/PREDICTED: adenosylhomocysteinase-like [Nicotiana sylvestris]
sample1_00001894-RA	244.76	220.92	204.36	136.76	91.23	90.45	8.59	10.13	4.01	223.347	106.147	7.57667	K11251|1|3e-40|161|sbi:SORBI_02g030950|histone H2A	GO:0000785//chromatin;GO:0043231//intracellular membrane-bounded organelle	GO:0003676//nucleic acid binding	GO:0034728//nucleosome organization	gi|514783954|ref|XP_004970473.1|/6.62407e-39/PREDICTED: histone H2A-like [Setaria italica]
sample1_00026123-RA	166.69	155.16	167.01	136.17	132.93	130.56	35.47	37.09	31.75	162.953	133.22	34.77	K01626|1|0.0|835|vvi:100258475|3-deoxy-7-phosphoheptulonate synthase [EC:2.5.1.54]	-	GO:0016765//transferase activity, transferring alkyl or aryl (other than methyl) groups	GO:0008652//cellular amino acid biosynthetic process	gi|702460154|ref|XP_010027915.1|/0/PREDICTED: phospho-2-dehydro-3-deoxyheptonate aldolase 2, chloroplastic-like [Eucalyptus grandis]
sample1_00005136-RA	189.75	187.33	178.55	136.04	121.11	135.61	32.57	31.04	27.78	185.21	130.92	30.4633	K02943|1|1e-22|104|vvi:100241445|large subunit ribosomal protein LP2	-	-	-	gi|460365128|ref|XP_004228456.1|/5.65104e-22/PREDICTED: 60S acidic ribosomal protein P2 [Solanum lycopersicum]
sample1_00021832-RA	151.86	160	140.62	134.93	97.89	113.05	56.57	47.88	50.52	150.827	115.29	51.6567	-	-	-	-	gi|567872887|ref|XP_006429033.1|/8.78087e-25/hypothetical protein CICLE_v10013313mg, partial [Citrus clementina]
sample1_00022443-RA	160.33	178.59	187.86	134.71	107.26	115.27	61.36	52.76	55.6	175.593	119.08	56.5733	K14396|1|3e-41|167|gmx:100809403|polyadenylate-binding protein 2	-	-	-	gi|697114700|ref|XP_009611267.1|/2.674e-40/PREDICTED: polyadenylate-binding protein 2 [Nicotiana tomentosiformis]
sample1_00005328-RA	163.92	147.41	154	134.69	132.99	131.69	44.34	40.84	35.18	155.11	133.123	40.12	K01940|1|0.0|707|rcu:RCOM_0887890|argininosuccinate synthase [EC:6.3.4.5]	GO:0044424	GO:0016879//ligase activity, forming carbon-nitrogen bonds;GO:0032559	GO:0006525//arginine metabolic process	gi|590670044|ref|XP_007037945.1|/0/Arginosuccinate synthase family isoform 1 [Theobroma cacao]
sample1_00025560-RA	151.68	151.34	147.27	134.43	126.87	123.39	54.21	48.16	49.8	150.097	128.23	50.7233	K01648|1|0.0|741|ath:AT1G10670|ATP citrate (pro-S)-lyase [EC:2.3.3.8]	GO:0043234//protein complex;GO:0044444	GO:0004774//succinate-CoA ligase activity;GO:0032559	GO:0009908//flower development;GO:0016109;GO:0043479;GO:0048827//phyllome development;GO:0006633//fatty acid biosynthetic process;GO:2000026//regulation of multicellular organismal development;GO:0006084//acetyl-CoA metabolic process;GO:0005982//starch metabolic process;GO:0008361//regulation of cell size;GO:0006779//porphyrin-containing compound biosynthetic process	gi|698488243|ref|XP_009790731.1|/0/PREDICTED: ATP-citrate synthase alpha chain protein 2-like [Nicotiana sylvestris]
sample1_00020520-RA	186.54	202.87	206.44	134.38	101.41	106.71	90.86	84.35	77.01	198.617	114.167	84.0733	K09286|1|1e-38|159|aly:ARALYDRAFT_897996|EREBP-like factor	-	-	-	gi|351637705|gb|AEQ58799.1|/3.13542e-70/ethylene response factor [Rumex palustris]
sample1_00007617-RA	155.14	147.66	142.79	133.76	103.29	128.47	55.03	46.71	42.41	148.53	121.84	48.05	K00417|1|2e-52|203|vvi:100257612|ubiquinol-cytochrome c reductase subunit 7	GO:0005746//mitochondrial respiratory chain	GO:0015078//hydrogen ion transmembrane transporter activity	GO:0051234//establishment of localization;GO:0022904//respiratory electron transport chain	gi|697184957|ref|XP_009601498.1|/2.05138e-54/PREDICTED: cytochrome b-c1 complex subunit 7 [Nicotiana tomentosiformis]
sample1_00012746-RA	208.99	232.22	243.46	133.74	134.9	130.79	102.94	91.55	88.7	228.223	133.143	94.3967	K12197|1|7e-79|291|vvi:100256723|charged multivesicular body protein 1	-	-	GO:0006810//transport	gi|672140320|ref|XP_008793961.1|/5.0567e-79/PREDICTED: charged multivesicular body protein 1-like [Phoenix dactylifera]
sample1_00019940-RA	194.22	187	196.02	133.44	109.06	117.04	63.75	44.83	47.57	192.413	119.847	52.05	K04565|1|2e-79|293|pop:POPTR_595511|Cu/Zn superoxide dismutase [EC:1.15.1.1]	GO:0044424	GO:0003824//catalytic activity;GO:0016209//antioxidant activity;GO:0043169//cation binding	GO:0072593//reactive oxygen species metabolic process	gi|259016718|gb|ACV89347.1|/3.2564e-80/Cu/Zn superoxide dismutase [Knorringia sibirica]
sample1_00000181-RA	66.78	38.93	32.45	133.28	95.91	110.27	111.25	96.9	83.37	46.0533	113.153	97.1733	-	-	-	-	gi|225448568|ref|XP_002277808.1|/2.22311e-18/PREDICTED: glu S.griseus protease inhibitor [Vitis vinifera]
sample1_00026497-RA	196.82	207.25	209.49	133.21	115.85	124.82	76.91	70.58	70.26	204.52	124.627	72.5833	K01555|1|0.0|689|aly:ARALYDRAFT_471353|fumarylacetoacetase [EC:3.7.1.2]	-	GO:0016823	GO:0006520//cellular amino acid metabolic process	gi|685315994|ref|XP_009148616.1|/0/PREDICTED: fumarylacetoacetase [Brassica rapa]
sample1_00002248-RA	208.87	275.44	320.31	133.06	143.62	145.73	124.95	119.36	109.92	268.207	140.803	118.077	K08770|1|5e-51|201|mtr:MTR_8g018230|ubiquitin C	GO:0043231//intracellular membrane-bounded organelle	-	GO:0032318//regulation of Ras GTPase activity	gi|590607570|ref|XP_007021020.1|/1.32694e-173/Ypt/Rab-GAP domain of gyp1p superfamily protein [Theobroma cacao]
sample1_00012480-RA	214.67	228.62	229.61	133.03	155.04	155.13	43.91	40.07	31.71	224.3	147.733	38.5633	K11086|1|4e-45|179|ath:AT5G44500|small nuclear ribonucleoprotein B and B'	GO:0016604//nuclear body;GO:0030529//ribonucleoprotein complex	GO:0001071//nucleic acid binding transcription factor activity	GO:0048856//anatomical structure development;GO:0000377;GO:0032501//multicellular organismal process;GO:0009832//plant-type cell wall biogenesis;GO:0010453//regulation of cell fate commitment	gi|21536707|gb|AAM61039.1|/4.29585e-44/putative snRNP protein [Arabidopsis thaliana]
sample1_00009871-RA	142.17	143.11	146.75	132.86	118.69	128.44	26.01	26.85	22.6	144.01	126.663	25.1533	K01802|1|5e-79|291|rcu:RCOM_0608620|peptidylprolyl isomerase [EC:5.2.1.8];K03767|4|3e-72|268|osa:4347920|peptidyl-prolyl cis-trans isomerase A (cyclophilin A) [EC:5.2.1.8]	-	GO:0016859//cis-trans isomerase activity	GO:0044267//cellular protein metabolic process	gi|353681902|gb|AER12108.1|/5.81484e-79/CYP [Gossypium hirsutum]
sample1_00016287-RA	207.02	208.22	195.33	131.92	110.87	130.32	29.23	28.11	24.86	203.523	124.37	27.4	K02922|1|1e-45|181|rcu:RCOM_0803120|large subunit ribosomal protein L37e	GO:0030529//ribonucleoprotein complex	GO:0043169//cation binding;GO:0003723//RNA binding;GO:0005198//structural molecule activity	GO:0010467//gene expression	gi|698476860|ref|XP_009785701.1|/1.30916e-45/PREDICTED: 60S ribosomal protein L37-like isoform X1 [Nicotiana sylvestris]
sample1_00018446-RA	191.16	203.98	216.33	131.63	128.82	128.16	74.98	73.03	71.31	203.823	129.537	73.1067	K13525|1|0.0|1367|rcu:RCOM_1355090|transitional endoplasmic reticulum ATPase	-	GO:0032559;GO:0042623//ATPase activity, coupled	-	gi|657379715|gb|AES81894.2|/0/ATPase, AAA-type, CDC48 protein [Medicago truncatula]
sample1_00012126-RA	310.18	348.45	303.41	131.03	79.32	108.05	8.67	14.81	10.94	320.68	106.133	11.4733	K06995|1|8e-20|93.2|zma:100284006|	-	-	-	gi|297734729|emb|CBI16963.3|/5.55775e-25/unnamed protein product [Vitis vinifera]
sample1_00002217-RA	139.41	146.57	144.77	130.97	121.74	125.3	60.81	53.86	50.14	143.583	126.003	54.9367	K01900|1|0.0|712|vvi:100248061|succinyl-CoA synthetase beta subunit [EC:6.2.1.4 6.2.1.5]	GO:0043231//intracellular membrane-bounded organelle	GO:0043169//cation binding;GO:0004774//succinate-CoA ligase activity;GO:0032559	GO:0009060//aerobic respiration;GO:0006732//coenzyme metabolic process;GO:0043648//dicarboxylic acid metabolic process	gi|720028684|ref|XP_010264985.1|/0/PREDICTED: succinyl-CoA ligase [ADP-forming] subunit beta, mitochondrial [Nelumbo nucifera]
sample1_00003732-RA	152.15	144.76	140.47	130.78	115.17	127.67	63.03	57.48	56.61	145.793	124.54	59.04	-	-	-	-	gi|645218428|ref|XP_008230566.1|/7.19579e-60/PREDICTED: uncharacterized protein LOC103329821 [Prunus mume]
sample1_00014825-RA	91.76	87.83	78.04	130.44	103.44	108.57	41.65	47.67	47.17	85.8767	114.15	45.4967	K07342|1|2e-23|105|vvi:100254996|protein transport protein SEC61 subunit gamma and related proteins	GO:0044464	GO:0008320//protein transmembrane transporter activity	GO:0006886//intracellular protein transport	gi|449440971|ref|XP_004138257.1|/1.12459e-22/PREDICTED: protein transport protein Sec61 subunit gamma-like [Cucumis sativus]
sample1_00001460-RA	23.27	27.12	17.68	130.28	96.1	97.27	1327.5	1331.99	1506.32	22.69	107.883	1388.6	-	-	-	-	gi|18499|emb|CAA38374.1|/1.27617e-45/late embryogenesis abundant protein [Gossypium hirsutum]
sample1_00026946-RA	172.71	166.67	159.12	130.18	98.53	116.97	50.92	48.53	47.61	166.167	115.227	49.02	-	-	-	-	gi|661891863|emb|CDP04089.1|/9.81182e-06/unnamed protein product [Coffea canephora]
sample1_00008765-RA	212.8	195.63	204.35	130.06	78.37	84.2	10.37	11.08	7.48	204.26	97.5433	9.64333	K11253|1|2e-60|228|mtr:MTR_1g105310|histone H3	GO:0000785//chromatin;GO:0043231//intracellular membrane-bounded organelle	GO:0003676//nucleic acid binding	GO:0034728//nucleosome organization	gi|700211373|gb|KGN66469.1|/5.86253e-59/hypothetical protein Csa_1G612925 [Cucumis sativus]
sample1_00027289-RA	183.48	170.89	181.39	129.98	124.33	132.92	54.41	48.52	45.73	178.587	129.077	49.5533	K03257|1|2e-112|404|pop:POPTR_825619|translation initiation factor 4A	-	GO:0032559;GO:0042623//ATPase activity, coupled	-	gi|720019903|ref|XP_010262239.1|/1.28312e-111/PREDICTED: uncharacterized protein LOC104600806 [Nelumbo nucifera]
sample1_00003420-RA	219.1	190.81	174.72	129.9	110.53	112.07	49.57	42.62	46.81	194.877	117.5	46.3333	K07407|1|8e-170|595|pop:POPTR_786149|alpha-galactosidase [EC:3.2.1.22]	GO:0005618//cell wall	GO:0043167//ion binding;GO:0015925//galactosidase activity	GO:0009887//organ morphogenesis;GO:0009908//flower development;GO:0044238	gi|566215969|ref|XP_006372279.1|/2.21571e-168/hypothetical protein POPTR_0018s14920g [Populus trichocarpa]
sample1_00002437-RA	235.91	231.46	248	129.87	124.69	124.98	79.56	83.87	79.88	238.457	126.513	81.1033	-	-	-	-	gi|645215185|ref|XP_008221460.1|/0/PREDICTED: uncharacterized protein LOC103321408 isoform X1 [Prunus mume]
sample1_00012621-RA	155.38	154.73	159.03	129.87	124.8	128.33	82.16	74.66	77.54	156.38	127.667	78.12	K03066|1|0.0|679|aly:ARALYDRAFT_910037|26S proteasome regulatory subunit T6	GO:0005838//proteasome regulatory particle;GO:0043231//intracellular membrane-bounded organelle;GO:0016020//membrane	GO:0017111//nucleoside-triphosphatase activity;GO:0032559	GO:0019941//modification-dependent protein catabolic process	gi|442539516|gb|AGC54441.1|/0/26S proteasome ATPase regulatory subunit 6 [Capsicum annuum]
sample1_00026686-RA	57.88	53.11	59.17	129.6	129.95	130.06	91.19	87.64	74.28	56.72	129.87	84.37	-	GO:0043231//intracellular membrane-bounded organelle	-	GO:0009725//response to hormone;GO:0009845//seed germination	gi|224133196|ref|XP_002321507.1|/3.88267e-70/MOTHER of FT and TF1 family protein [Populus trichocarpa]
sample1_00009980-RA	169.58	149.37	152.2	129.41	97.18	129.64	76.6	56.29	56.93	157.05	118.743	63.2733	-	-	-	-	gi|596012542|ref|XP_007218671.1|/6.11139e-26/hypothetical protein PRUPE_ppa014538mg [Prunus persica]
sample1_00023293-RA	206.4	225.54	210.89	128.24	119.73	121.11	35.56	35.53	31.05	214.277	123.027	34.0467	K00135|1|0.0|788|ath:AT1G79440|succinate-semialdehyde dehydrogenase (NADP+) [EC:1.2.1.16]	GO:0009536//plastid;GO:0044429//mitochondrial part	GO:0016620//oxidoreductase activity, acting on the aldehyde or oxo group of donors, NAD or NADP as acceptor;GO:0046914//transition metal ion binding;GO:0000166//nucleotide binding	GO:0009314//response to radiation;GO:0006105//succinate metabolic process;GO:0009063//cellular amino acid catabolic process;GO:0006950//response to stress	gi|567859220|ref|XP_006422293.1|/0/hypothetical protein CICLE_v10004713mg [Citrus clementina]
sample1_00021470-RA	166.85	175.56	194.37	128.22	107	111.9	88.2	76.21	79.68	178.927	115.707	81.3633	-	-	-	-	gi|661874913|emb|CDP20378.1|/1.08348e-101/unnamed protein product [Coffea canephora]
sample1_00005326-RA	226.91	249.64	261.34	128.22	130.65	138.44	27.42	28.31	25.34	245.963	132.437	27.0233	K14564|1|0.0|750|vvi:100267928|nucleolar protein 56	-	-	-	gi|702497232|ref|XP_010037433.1|/0/PREDICTED: nucleolar protein 56-like [Eucalyptus grandis]
sample1_00001899-RA	267.66	220.1	245.75	127.82	80.05	95.42	12.43	13.23	9.29	244.503	101.097	11.65	K11254|1|3e-40|161|mtr:MTR_2g096100|histone H4	GO:0000785//chromatin;GO:0043231//intracellular membrane-bounded organelle	GO:0003676//nucleic acid binding	GO:0034728//nucleosome organization	gi|723710790|ref|XP_010322955.1|/3.97702e-39/PREDICTED: uncharacterized protein LOC101252889 [Solanum lycopersicum]
sample1_00017195-RA	133.49	135.7	145.01	127.8	149.16	140.08	63.06	58.62	57.09	138.067	139.013	59.59	K00164|1|0.0|1860|rcu:RCOM_0465620|2-oxoglutarate dehydrogenase E1 component [EC:1.2.4.2]	-	GO:0016624//oxidoreductase activity, acting on the aldehyde or oxo group of donors, disulfide as acceptor;GO:0019842//vitamin binding	GO:0006007//glucose catabolic process	gi|568849319|ref|XP_006478407.1|/0/PREDICTED: 2-oxoglutarate dehydrogenase, mitochondrial-like [Citrus sinensis]
sample1_00010011-RA	164.96	140.02	145.53	127.72	100.81	107.87	46.95	50.55	44.51	150.17	112.133	47.3367	-	-	-	-	-
sample1_00001725-RA	131.37	135.62	124.01	127.64	85.32	107.8	65.27	56.52	58.17	130.333	106.92	59.9867	-	-	-	-	gi|661884482|emb|CDP11787.1|/3.06114e-41/unnamed protein product [Coffea canephora]
sample1_00014128-RA	164.45	165.14	167.16	127.59	121.06	136.67	42.54	44.8	39.36	165.583	128.44	42.2333	K03768|1|4e-86|316|rcu:RCOM_1078960|peptidyl-prolyl cis-trans isomerase B (cyclophilin B) [EC:5.2.1.8]	-	GO:0016853//isomerase activity	-	gi|719983005|ref|XP_010250635.1|/1.91273e-87/PREDICTED: peptidyl-prolyl cis-trans isomerase CYP20-2, chloroplastic [Nelumbo nucifera]
sample1_00023643-RA	150.13	148.99	153.2	126.96	114.57	121.78	81.17	69.87	68.23	150.773	121.103	73.09	-	-	-	-	gi|661886166|emb|CDP10088.1|/7.96746e-48/unnamed protein product [Coffea canephora]
sample1_00005620-RA	190.6	219.35	203.9	126.76	109.28	115.66	58.45	56.33	58.49	204.617	117.233	57.7567	K13195|1|3e-13|73.9|pop:POPTR_712972|cold-inducible RNA-binding protein;K02965|2|5e-13|73.2|ath:AT5G47320|small subunit ribosomal protein S19;K14411|3|1e-11|68.6|mtr:MTR_5g097580|RNA-binding protein Musashi	GO:0043231//intracellular membrane-bounded organelle	GO:0046914//transition metal ion binding;GO:0032559	-	gi|720006640|ref|XP_010258047.1|/3.85863e-32/PREDICTED: glycine-rich RNA-binding protein 3, mitochondrial-like [Nelumbo nucifera]
sample1_00023585-RA	62.52	45.8	43.91	126.75	118.21	121.94	82.98	79.49	70.06	50.7433	122.3	77.51	K10949|1|1e-28|125|vvi:100259733|ER lumen protein retaining receptor	GO:0031224//intrinsic component of membrane	GO:0005048//signal sequence binding;GO:0004871//signal transducer activity	GO:0035437//maintenance of protein localization in endoplasmic reticulum;GO:0006810//transport	gi|359495840|ref|XP_002270894.2|/1.41009e-111/PREDICTED: ER lumen protein retaining receptor [Vitis vinifera]
sample1_00012458-RA	226.93	227.33	217.21	126.66	144.61	147.34	64.13	50.58	56.66	223.823	139.537	57.1233	K03234|1|0.0|1520|mtr:MTR_2g069310|elongation factor 2	-	GO:0017111//nucleoside-triphosphatase activity;GO:0008135//translation factor activity, nucleic acid binding;GO:0032561//guanyl ribonucleotide binding	GO:0006412//translation;GO:0009207	gi|502145726|ref|XP_004506153.1|/0/PREDICTED: elongation factor 2-like isoform X1 [Cicer arietinum]
sample1_00023318-RA	158.05	172.64	169.39	126.6	126.21	122.17	41.7	38.47	36.97	166.693	124.993	39.0467	K03242|1|0.0|878|gmx:100784099|translation initiation factor 2 subunit 3	-	GO:0032561//guanyl ribonucleotide binding;GO:0017111//nucleoside-triphosphatase activity	GO:0009207	gi|359811337|ref|NP_001241486.1|/0/uncharacterized protein LOC100784099 [Glycine max]
sample1_00001427-RA	153.04	156.42	135.97	126.59	106.63	126.54	64.28	61.11	57.54	148.477	119.92	60.9767	-	-	-	-	gi|643714137|gb|KDP26802.1|/2.32725e-39/hypothetical protein JCGZ_17960 [Jatropha curcas]
sample1_00023646-RA	7.97	7.44	3.21	126.44	140.51	142.41	176.69	178.76	208.43	6.20667	136.453	187.96	-	-	-	-	gi|641843646|gb|KDO62545.1|/9.62864e-06/hypothetical protein CISIN_1g047509mg [Citrus sinensis]
sample1_00003303-RA	87	60.99	51.37	126.43	115.27	143.32	52	43.25	41.01	66.4533	128.34	45.42	-	-	-	-	gi|702484105|ref|XP_010033893.1|/2.84395e-13/PREDICTED: thionin-like protein 2 [Eucalyptus grandis]
sample1_00012579-RA	148.52	157.97	147.58	125.85	100.24	126.38	30.68	24.43	29.65	151.357	117.49	28.2533	-	GO:0019866//organelle inner membrane;GO:0005758//mitochondrial intermembrane space	GO:0043169//cation binding;GO:0008320//protein transmembrane transporter activity	GO:0006612//protein targeting to membrane	gi|12230182|sp|Q9XGX8.1|TIM9_MESCR/2.33171e-42/RecName: Full=Mitochondrial import inner membrane translocase subunit Tim9 [Mesembryanthemum crystallinum]
sample1_00008908-RA	185.62	191.11	210.55	125.68	118.13	118.74	48.24	51.31	46.29	195.76	120.85	48.6133	K12812|1|0.0|677|pop:POPTR_819597|ATP-dependent RNA helicase UAP56/SUB2 [EC:3.6.4.13]	GO:0030312//external encapsulating structure	GO:0032559;GO:0042623//ATPase activity, coupled	-	gi|238481238|ref|NP_001154706.1|/0/DEAD-box ATP-dependent RNA helicase 56 [Arabidopsis thaliana]
sample1_00015258-RA	10.07	29.98	50.01	125.67	122.01	139.16	626.31	601.48	761.97	30.02	128.947	663.253	K13993|1|4e-54|207|rcu:RCOM_0450640|HSP20 family protein	-	-	-	gi|703137494|ref|XP_010106457.1|/7.44366e-54/hypothetical protein L484_025214 [Morus notabilis]
sample1_00013112-RA	71.25	71.78	91.41	125.61	124.41	121	763.81	579.57	679.6	78.1467	123.673	674.327	K01166|1|5e-80|295|vvi:100249919|ribonuclease T2 [EC:3.1.27.1]	-	GO:0003676//nucleic acid binding;GO:0016892	-	gi|388507378|gb|AFK41755.1|/1.956e-83/unknown [Lotus japonicus]
sample1_00017623-RA	63.48	55.69	56.02	125.3	140.96	130.56	195.07	187.33	157.15	58.3967	132.273	179.85	-	-	-	-	gi|296089209|emb|CBI38912.3|/2.03998e-105/unnamed protein product [Vitis vinifera]
sample1_00025586-RA	160.38	137.38	137.77	124.83	113.34	123.42	53.39	53.22	51.1	145.177	120.53	52.57	K09584|1|7e-148|522|rcu:RCOM_1347720|protein disulfide-isomerase A6 [EC:5.3.4.1];K01829|3|1e-145|514|rcu:RCOM_1434600|protein disulfide-isomerase [EC:5.3.4.1]	GO:0043231//intracellular membrane-bounded organelle	GO:0016862//intramolecular oxidoreductase activity, interconverting keto- and enol-groups;GO:0015036//disulfide oxidoreductase activity	GO:0018904;GO:0019725//cellular homeostasis	gi|698521481|ref|XP_009757547.1|/3.59953e-151/PREDICTED: probable protein disulfide-isomerase A6 [Nicotiana sylvestris]
sample1_00004069-RA	132.98	128.15	146.83	124.75	125.62	124.68	48.89	45.78	38.43	135.987	125.017	44.3667	K12502|1|4e-162|569|rcu:RCOM_0990980|MPBQ/MSBQ methyltransferase	-	GO:0016741	GO:0006730//one-carbon metabolic process	gi|255559875|ref|XP_002520956.1|/1.21817e-160/chloroplast inner envelope protein, putative [Ricinus communis]
sample1_00003126-RA	72.09	66.84	70.55	124.73	100.14	101.17	237.51	167.08	208.12	69.8267	108.68	204.237	-	GO:0044464	-	-	gi|703113911|ref|XP_010100504.1|/9.83918e-35/MLP-like protein 423 [Morus notabilis]
sample1_00019122-RA	34.3	105.22	198.32	124.26	140.95	163.41	305.7	258.67	317.57	112.613	142.873	293.98	K13993|1|2e-53|206|aly:ARALYDRAFT_474482|HSP20 family protein	-	-	-	gi|567864324|ref|XP_006424811.1|/8.24046e-54/hypothetical protein CICLE_v10029467mg [Citrus clementina]
sample1_00006425-RA	155.98	155.13	171.8	124.25	93.92	134.89	76.81	69.45	76.8	160.97	117.687	74.3533	-	-	-	-	-
sample1_00025498-RA	181	204.42	194.58	124.09	110.98	120.41	64.18	54.24	50	193.333	118.493	56.14	K00286|1|2e-103|374|vvi:100852984|pyrroline-5-carboxylate reductase [EC:1.5.1.2]	GO:0044424	GO:0016646//oxidoreductase activity, acting on the CH-NH group of donors, NAD or NADP as acceptor	GO:0006560//proline metabolic process	gi|253971957|gb|ACT37661.1|/3.16789e-110/pyrroline-5-carboxylate reductase [Phytolacca acinosa]
sample1_00006565-RA	95.37	90.41	81.43	123.96	145.62	148.05	53.78	52.29	45.76	89.07	139.21	50.61	K03319|1|0.0|688|mtr:MTR_2g009220|divalent anion:Na+ symporter, DASS family	GO:0044464	-	GO:0030001//metal ion transport	gi|22121982|gb|AAM89397.1|/0/glutamate/malate translocator [Nicotiana tabacum]
sample1_00001709-RA	112.87	107.86	103.1	123.76	99.52	109.26	52.59	49.9	45.32	107.943	110.847	49.27	K01061|1|4e-104|376|rcu:RCOM_1226380|carboxymethylenebutenolidase [EC:3.1.1.45]	GO:0009536//plastid	GO:0016787//hydrolase activity;GO:0016746//transferase activity, transferring acyl groups	GO:0010038//response to metal ion	gi|567910553|ref|XP_006447590.1|/2.62483e-103/hypothetical protein CICLE_v10016206mg [Citrus clementina]
sample1_00024688-RA	156.94	166.78	171.29	123.53	110.56	120.29	47.62	48.9	44.6	165.003	118.127	47.04	K03949|1|5e-75|280|rcu:RCOM_1581930|NADH dehydrogenase (ubiquinone) 1 alpha subcomplex 5 [EC:1.6.5.3 1.6.99.3]	GO:0019866//organelle inner membrane;GO:0005740//mitochondrial envelope;GO:0030964;GO:0009536//plastid	GO:0050136//NADH dehydrogenase (quinone) activity	GO:0043094;GO:0022900//electron transport chain	gi|702249872|ref|XP_010060246.1|/4.41303e-77/PREDICTED: probable NADH dehydrogenase [ubiquinone] 1 alpha subcomplex subunit 5, mitochondrial [Eucalyptus grandis]
sample1_00027915-RA	113.05	88.97	87.37	123.24	119.81	115.64	66.11	55.13	48.61	96.4633	119.563	56.6167	K00430|1|3e-40|162|rcu:RCOM_0223760|peroxidase [EC:1.11.1.7]	-	GO:0046872//metal ion binding;GO:0003824//catalytic activity	-	gi|255570430|ref|XP_002526174.1|/3.85696e-57/Peroxidase 43 precursor, putative [Ricinus communis]
sample1_00004421-RA	268.09	233.27	220.87	122.94	89.22	88.44	24.03	15.29	19.13	240.743	100.2	19.4833	K13448|1|4e-47|185|vvi:100264572|calcium-binding protein CML	-	-	-	gi|697175630|ref|XP_009596756.1|/8.34041e-53/PREDICTED: calcium-binding allergen Ole e 8-like [Nicotiana tomentosiformis]
sample1_00027854-RA	189.1	190.34	196.03	122.93	112.74	116.21	54.24	52.69	50.82	191.823	117.293	52.5833	K03062|1|0.0|769|rcu:RCOM_1629040|26S proteasome regulatory subunit T2	GO:0043231//intracellular membrane-bounded organelle;GO:0005838//proteasome regulatory particle;GO:0016020//membrane	GO:0042623//ATPase activity, coupled;GO:0032559	GO:0006511//ubiquitin-dependent protein catabolic process;GO:0043248//proteasome assembly;GO:0010038//response to metal ion;GO:0048507//meristem development;GO:0009887//organ morphogenesis;GO:0010015//root morphogenesis;GO:0048527//lateral root development;GO:0006950//response to stress	gi|698514529|ref|XP_009802140.1|/0/PREDICTED: 26S proteasome regulatory subunit 4 homolog A-like [Nicotiana sylvestris]
sample1_00006664-RA	163.76	167.29	158.7	122.9	101.24	106.3	47.64	44.99	34.18	163.25	110.147	42.27	K13448|1|5e-68|254|vvi:100232874|calcium-binding protein CML	-	-	-	gi|698465356|ref|XP_009782653.1|/6.86558e-68/PREDICTED: probable calcium-binding protein CML13 [Nicotiana sylvestris]
sample1_00022684-RA	288.02	301.62	286.91	122.77	99.95	96.73	36.05	36.29	39.08	292.183	106.483	37.14	K00434|1|8e-94|342|vvi:100233013|L-ascorbate peroxidase [EC:1.11.1.11]	-	-	-	gi|604331364|gb|EYU36222.1|/4.02017e-97/hypothetical protein MIMGU_mgv1a012399mg [Erythranthe guttata]
sample1_00014343-RA	160.02	166.69	168.78	122.61	118.03	114.22	36.25	31.45	31.95	165.163	118.287	33.2167	K01881|1|0.0|852|vvi:100253683|prolyl-tRNA synthetase [EC:6.1.1.15]	GO:0044424	GO:0004812//aminoacyl-tRNA ligase activity;GO:0032559	GO:0006418//tRNA aminoacylation for protein translation	gi|702475027|ref|XP_010031717.1|/0/PREDICTED: putative proline--tRNA ligase C19C7.06 [Eucalyptus grandis]
sample1_00016500-RA	155.48	150.67	152.45	122.37	95.85	109.04	62.33	57.3	59.7	152.867	109.087	59.7767	K03014|1|5e-44|176|gmx:100305739|DNA-directed RNA polymerases I, II, and III subunit RPABC2	GO:0043234//protein complex	GO:0034062//RNA polymerase activity;GO:0003676//nucleic acid binding	GO:0010467//gene expression	gi|695021506|ref|XP_009397842.1|/1.42358e-42/PREDICTED: DNA-directed RNA polymerases II, IV and V subunit 6A-like [Musa acuminata subsp. malaccensis]
sample1_00004565-RA	264	304.26	323.63	122.34	87.48	88.58	101.19	63.97	66.89	297.297	99.4667	77.35	-	-	-	-	gi|387600326|gb|AFJ92671.1|/4.49918e-27/ERD protein [Vitis amurensis]
sample1_00001716-RA	118.31	122.5	118.73	121.74	97.57	112.04	45.12	38	36.29	119.847	110.45	39.8033	K12832|1|1e-45|181|pop:POPTR_832840|splicing factor 3B subunit 5	-	-	-	gi|661897533|emb|CDO99245.1|/2.56917e-44/unnamed protein product [Coffea canephora]
sample1_00019503-RA	148.66	141.74	131.49	121.51	105.52	118.55	37.38	35.91	35.42	140.63	115.193	36.2367	K02978|1|7e-36|148|gmx:100306318|small subunit ribosomal protein S27e	GO:0030529//ribonucleoprotein complex	GO:0043169//cation binding;GO:0005198//structural molecule activity	GO:0010467//gene expression	gi|674244596|gb|KFK37361.1|/5.98559e-35/hypothetical protein AALP_AA4G246600 [Arabis alpina]
sample1_00007715-RA	139.46	131.92	127.84	121.39	98.24	104.43	47.21	51	37.58	133.073	108.02	45.2633	K14396|1|4e-21|99.0|pop:POPTR_819802|polyadenylate-binding protein 2	-	-	-	gi|702460159|ref|XP_010027916.1|/9.11116e-24/PREDICTED: polyadenylate-binding protein 2 isoform X1 [Eucalyptus grandis]
sample1_00008310-RA	161.41	138.5	143.62	121.29	109.6	105.67	43.35	41.86	43.91	147.843	112.187	43.04	K13044|1|1e-17|89.4|zma:100382653|heterogeneous nuclear ribonucleoprotein A/B/D;K12741|2|1e-14|79.7|osa:4328758|heterogeneous nuclear ribonucleoprotein A1/A3;K14314|4|4e-14|77.8|gmx:100778001|nuclear pore complex protein Nup210;K14411|5|9e-14|76.6|bdi:100846541|RNA-binding protein Musashi	GO:0043231//intracellular membrane-bounded organelle	GO:0003723//RNA binding	GO:0009692;GO:0009755//hormone-mediated signaling pathway;GO:0010260//organ senescence;GO:0006950//response to stress	gi|657968823|ref|XP_008376121.1|/4.55002e-113/PREDICTED: UBP1-associated protein 2A-like [Malus domestica]
sample1_00015832-RA	9.44	13	8.27	121.02	98.02	116.52	650.69	681.93	811.05	10.2367	111.853	714.557	K06910|1|6e-67|252|vvi:100265996|	-	-	-	gi|698525877|ref|XP_009759766.1|/1.39986e-67/PREDICTED: uncharacterized protein LOC104212247 [Nicotiana sylvestris]
sample1_00014947-RA	162.46	174.1	177.43	120.85	128.18	130.88	40.3	38.35	35.14	171.33	126.637	37.93	K01265|1|3e-92|337|olu:OSTLU_28526|methionyl aminopeptidase [EC:3.4.11.18]	-	GO:0008238//exopeptidase activity;GO:0008237//metallopeptidase activity	GO:0019538//protein metabolic process	gi|643707057|gb|KDP22867.1|/0/hypothetical protein JCGZ_00454 [Jatropha curcas]
sample1_00016145-RA	147.65	182.83	267.72	120.7	126.5	123.93	93.49	97.17	101.39	199.4	123.71	97.35	K01611|1|8e-126|448|vvi:100240686|S-adenosylmethionine decarboxylase [EC:4.1.1.50]	-	GO:0016831//carboxy-lyase activity	GO:0006596//polyamine biosynthetic process	gi|470122280|ref|XP_004297172.1|/6.93206e-131/PREDICTED: S-adenosylmethionine decarboxylase proenzyme-like isoform 1 [Fragaria vesca subsp. vesca]
sample1_00002423-RA	199.12	203.05	224.19	120.5	115.29	119.87	60.02	61.45	58.19	208.787	118.553	59.8867	-	-	-	-	gi|645215185|ref|XP_008221460.1|/0/PREDICTED: uncharacterized protein LOC103321408 isoform X1 [Prunus mume]
sample1_00018488-RA	101.25	100.16	93.64	120.16	110.41	111.5	30.31	27.37	23.02	98.35	114.023	26.9	K00895|1|0.0|1024|vvi:100249662|pyrophosphate--fructose-6-phosphate 1-phosphotransferase [EC:2.7.1.90]	GO:0043234//protein complex	GO:0008443//phosphofructokinase activity;GO:0032559	GO:0006796//phosphate-containing compound metabolic process;GO:0006007//glucose catabolic process	gi|225457674|ref|XP_002276269.1|/0/PREDICTED: pyrophosphate--fructose 6-phosphate 1-phosphotransferase subunit alpha-like [Vitis vinifera]
sample1_00018745-RA	146.76	155.32	143.83	120.12	116.14	114.38	55.71	49.51	44.72	148.637	116.88	49.98	K12836|1|4e-90|330|vvi:100247727|splicing factor U2AF 35 kDa subunit	-	-	-	gi|297740057|emb|CBI30239.3|/1.05971e-88/unnamed protein product [Vitis vinifera]
sample1_00017929-RA	174.34	179.87	187.93	120.11	121.94	127.53	30.92	33.35	28.48	180.713	123.193	30.9167	K09500|1|0.0|860|vvi:100257135|T-complex protein 1 subunit theta	GO:0044424	GO:0005515//protein binding;GO:0032559	GO:0044267//cellular protein metabolic process	gi|225441629|ref|XP_002282088.1|/0/PREDICTED: T-complex protein 1 subunit theta [Vitis vinifera]
sample1_00018937-RA	205.34	224.87	217.34	119.75	91.02	103.2	29.81	26.86	29.21	215.85	104.657	28.6267	K11096|1|3e-55|213|pop:POPTR_709823|small nuclear ribonucleoprotein D2	GO:0030529//ribonucleoprotein complex;GO:0031981//nuclear lumen	-	-	gi|697114769|ref|XP_009611302.1|/2.0774e-55/PREDICTED: small nuclear ribonucleoprotein Sm D2-like [Nicotiana tomentosiformis]
sample1_00008482-RA	6.95	1.71	0.66	119.32	115.41	134.32	72.26	87.55	70.97	3.10667	123.017	76.9267	-	-	-	-	gi|702322335|ref|XP_010052950.1|/4.30987e-12/PREDICTED: probable stress-associated endoplasmic reticulum protein [Eucalyptus grandis]
sample1_00006583-RA	148.61	135.1	141.84	119.3	77.07	78.8	62.33	37.19	44.69	141.85	91.7233	48.07	K11352|1|7e-09|57.0|gmx:100500489|NADH dehydrogenase (ubiquinone) 1 alpha subcomplex 12 [EC:1.6.5.3 1.6.99.3]	GO:0044464	GO:0050136//NADH dehydrogenase (quinone) activity	-	gi|672109142|ref|XP_008788681.1|/2.45554e-09/PREDICTED: probable NADH dehydrogenase [ubiquinone] 1 alpha subcomplex subunit 12 [Phoenix dactylifera]
sample1_00017234-RA	188.66	197.51	200.86	119.27	89.24	94.34	58.63	52.18	46.93	195.677	100.95	52.58	-	GO:0044464	GO:0046914//transition metal ion binding	-	gi|460383337|ref|XP_004237382.1|/1.49227e-38/PREDICTED: uncharacterized protein LOC101256581 [Solanum lycopersicum]
sample1_00011370-RA	17.92	10.42	11.06	119.23	119.29	126.86	259.49	319.53	299.75	13.1333	121.793	292.923	-	GO:0031224//intrinsic component of membrane;GO:0005811//lipid particle	-	-	gi|565349340|ref|XP_006341651.1|/2.49588e-34/PREDICTED: oleosin 1-like [Solanum tuberosum]
sample1_00012548-RA	149.37	145.91	151.45	119.17	114.49	107.67	74.34	68.62	60.39	148.91	113.777	67.7833	K02137|1|4e-66|250|vvi:100241422|F-type H+-transporting ATPase oligomycin sensitivity conferral protein [EC:3.6.3.14]	GO:0044424;GO:0016020//membrane	-	GO:0006810//transport	gi|694377357|ref|XP_009364987.1|/5.90415e-74/PREDICTED: ATP synthase subunit O, mitochondrial-like [Pyrus x bretschneideri]
sample1_00019324-RA	192.8	207.96	201.62	119.09	111	111.42	49.69	43.69	42.8	200.793	113.837	45.3933	K03061|1|0.0|830|aly:ARALYDRAFT_892424|26S proteasome regulatory subunit T1	-	-	-	gi|460392523|ref|XP_004241865.1|/0/PREDICTED: 26S protease regulatory subunit 7 homolog A-like [Solanum lycopersicum]
sample1_00020639-RA	134.78	134.56	130.95	119.07	101.81	113.69	43.55	43.39	36.53	133.43	111.523	41.1567	K02137|1|8e-55|212|vvi:100241422|F-type H+-transporting ATPase oligomycin sensitivity conferral protein [EC:3.6.3.14]	GO:0016020//membrane	-	GO:0006810//transport	gi|645250589|ref|XP_008231281.1|/2.37782e-60/PREDICTED: ATP synthase subunit O, mitochondrial [Prunus mume]
sample1_00026500-RA	155.45	159.06	170.69	119.04	120.69	125.67	32.77	33.16	30.59	161.733	121.8	32.1733	K09495|1|0.0|1015|vvi:100264926|T-complex protein 1 subunit gamma	GO:0044424	GO:0005515//protein binding;GO:0032559	GO:0044267//cellular protein metabolic process	gi|659086305|ref|XP_008443862.1|/0/PREDICTED: T-complex protein 1 subunit gamma [Cucumis melo]
sample1_00008853-RA	27.47	20.49	19.49	118.84	121.53	131.45	231.42	181.07	233.9	22.4833	123.94	215.463	K01251|1|3e-82|303|zma:100282150|adenosylhomocysteinase [EC:3.3.1.1]	-	-	-	gi|568879153|ref|XP_006492541.1|/6.63795e-82/PREDICTED: adenosylhomocysteinase-like [Citrus sinensis]
sample1_00027202-RA	6.27	2.89	1.82	118.78	105.61	115.23	98.05	72.29	84.61	3.66	113.207	84.9833	K14489|1|5e-06|48.9|rcu:RCOM_0483770|arabidopsis histidine kinase 2/3/4 (cytokinin receptor) [EC:2.7.13.3]	-	-	-	gi|225430668|ref|XP_002268738.1|/1.30078e-20/PREDICTED: two-component response regulator ARR22 [Vitis vinifera]
sample1_00008420-RA	158.62	168.36	165.03	118.69	112.99	111.68	55.44	52.59	49.32	164.003	114.453	52.45	K03035|1|0.0|737|vvi:100256032|26S proteasome regulatory subunit N5	-	-	-	gi|643726614|gb|KDP35294.1|/0/hypothetical protein JCGZ_09453 [Jatropha curcas]
sample1_00019504-RA	124.96	131.08	126.94	118.61	108.59	125.61	61.81	59.94	52.18	127.66	117.603	57.9767	K02978|1|1e-36|150|gmx:100306318|small subunit ribosomal protein S27e	GO:0030529//ribonucleoprotein complex	GO:0043169//cation binding;GO:0005198//structural molecule activity	GO:0010467//gene expression	gi|700191201|gb|KGN46405.1|/1.00436e-35/hypothetical protein Csa_6G091290 [Cucumis sativus]
sample1_00025394-RA	39.69	42.64	32.66	118.03	101.28	116.63	150.65	160.62	189.7	38.33	111.98	166.99	-	-	-	-	gi|566210951|ref|XP_006372549.1|/1.10815e-49/hypothetical protein POPTR_0017s02700g [Populus trichocarpa]
sample1_00022838-RA	233.11	246.43	226.23	117.94	106.69	107.7	44.2	40.26	32.97	235.257	110.777	39.1433	-	-	-	-	gi|255564100|ref|XP_002523048.1|/3.62138e-69/nucleic acid binding protein, putative [Ricinus communis]
sample1_00020779-RA	22.94	32.07	12.43	117.72	119.89	119.53	132.08	119.87	127.11	22.48	119.047	126.353	-	GO:0016020//membrane	-	-	gi|225448613|ref|XP_002278922.1|/2.96403e-20/PREDICTED: uncharacterized protein LOC100267335 [Vitis vinifera]
sample1_00018522-RA	181.19	191.63	194.2	117.63	101.17	113.33	35.15	30.85	27.76	189.007	110.71	31.2533	K03386|1|1e-104|378|rcu:RCOM_0225410|peroxiredoxin (alkyl hydroperoxide reductase subunit C) [EC:1.11.1.15]	-	GO:0016705//oxidoreductase activity, acting on paired donors, with incorporation or reduction of molecular oxygen;GO:0016209//antioxidant activity	GO:0008152//metabolic process;GO:0019725//cellular homeostasis	gi|702496718|ref|XP_010037305.1|/2.10812e-105/PREDICTED: 2-Cys peroxiredoxin BAS1, chloroplastic [Eucalyptus grandis]
sample1_00021254-RA	156.73	180.42	172.9	117.61	110.61	109.66	38.55	34.65	32.14	170.017	112.627	35.1133	K00475|1|1e-171|601|vvi:100233079|naringenin 3-dioxygenase [EC:1.14.11.9]	-	GO:0003824//catalytic activity	GO:0008152//metabolic process	gi|237506875|gb|ACQ99190.1|/0/flavanone-3-hydroxylase [Fagopyrum tataricum]
sample1_00011180-RA	161.51	164.51	148.48	117.52	94.88	106.76	45.26	47.46	48.81	158.167	106.387	47.1767	K02896|1|5e-70|262|gmx:100778077|large subunit ribosomal protein L24e	GO:0030529//ribonucleoprotein complex	GO:0005198//structural molecule activity	GO:0010467//gene expression	gi|351734528|ref|NP_001236121.1|/2.45008e-69/uncharacterized protein LOC100306000 [Glycine max]
sample1_00013278-RA	129.74	113.73	104.01	117.27	110.05	121.86	34.68	31.42	29.9	115.827	116.393	32	K00487|1|1e-155|547|pop:POPTR_823837|trans-cinnamate 4-monooxygenase [EC:1.14.13.11]	-	GO:0016709//oxidoreductase activity, acting on paired donors, with incorporation or reduction of molecular oxygen, NAD(P)H as one donor, and incorporation of one atom of oxygen;GO:0005506//iron ion binding	GO:0008152//metabolic process	gi|408040078|gb|AFU54390.1|/7.16461e-175/cinnamate 4-hydroxylase [Fagopyrum tataricum]
sample1_00001897-RA	221.23	194.59	217.82	117.26	93.91	98.87	13.37	11.9	11.97	211.213	103.347	12.4133	K11252|1|4e-45|179|mtr:MTR_4g063200|histone H2B	GO:0000785//chromatin;GO:0043231//intracellular membrane-bounded organelle	GO:0003676//nucleic acid binding	GO:0034728//nucleosome organization	gi|659095075|ref|XP_008448382.1|/4.34674e-44/PREDICTED: histone H2B [Cucumis melo]
sample1_00007899-RA	144.32	131.03	138.91	117.22	111.67	117.91	48.27	53.37	46.18	138.087	115.6	49.2733	K00600|1|0.0|904|pop:POPTR_549786|glycine hydroxymethyltransferase [EC:2.1.2.1]	-	GO:0016742//hydroxymethyl-, formyl- and related transferase activity;GO:0048037//cofactor binding	GO:0006730//one-carbon metabolic process;GO:0009069//serine family amino acid metabolic process	gi|211906466|gb|ACJ11726.1|/0/serine hydroxymethyltransferase [Gossypium hirsutum]
sample1_00027000-RA	176.46	198.22	187.51	117.17	102.85	106.76	29.65	32.48	32.54	187.397	108.927	31.5567	K11290|1|1e-90|332|ath:AT1G74560|template-activating factor I	GO:0043231//intracellular membrane-bounded organelle	GO:0003676//nucleic acid binding;GO:0005515//protein binding	GO:0010102//lateral root morphogenesis;GO:0048869//cellular developmental process;GO:0051707//response to other organism;GO:0010038//response to metal ion;GO:0009755//hormone-mediated signaling pathway;GO:0034728//nucleosome organization;GO:0006950//response to stress	gi|720007690|ref|XP_010258384.1|/3.20666e-92/PREDICTED: NAP1-related protein 2-like [Nelumbo nucifera]
sample1_00007960-RA	205.03	166.46	171.74	117.09	86.98	74.24	76.74	60.6	63.82	181.077	92.77	67.0533	K13289|1|0.0|681|pop:POPTR_822587|cathepsin A (carboxypeptidase C) [EC:3.4.16.5]	-	GO:0004180//carboxypeptidase activity	GO:0019538//protein metabolic process	gi|568869623|ref|XP_006488020.1|/0/PREDICTED: serine carboxypeptidase-like 48-like isoform X1 [Citrus sinensis]
sample1_00008205-RA	207.9	243.02	223.34	117.05	103.77	125.17	29.6	20.67	26.18	224.753	115.33	25.4833	K02960|1|4e-69|257|vvi:100250286|small subunit ribosomal protein S16e	GO:0030529//ribonucleoprotein complex	GO:0005198//structural molecule activity	GO:0010467//gene expression	gi|313586547|gb|ADR71284.1|/5.27568e-68/40S ribosomal protein S16B [Hevea brasiliensis]
sample1_00009969-RA	121.25	118.38	117.79	116.76	111.48	116.15	47.58	49.25	41.55	119.14	114.797	46.1267	K00161|1|6e-180|629|vvi:100264423|pyruvate dehydrogenase E1 component subunit alpha [EC:1.2.4.1]	GO:0043227//membrane-bounded organelle	GO:0004738//pyruvate dehydrogenase activity	GO:0006007//glucose catabolic process	gi|643716788|gb|KDP28414.1|/0/hypothetical protein JCGZ_14185 [Jatropha curcas]
sample1_00026262-RA	147.94	147.91	154.94	116.74	110.34	148.43	68.19	66.65	52.77	150.263	125.17	62.5367	K13448|1|9e-54|207|vvi:100267033|calcium-binding protein CML	GO:0009536//plastid	GO:0051540	-	gi|698436581|ref|XP_009802204.1|/6.30384e-66/PREDICTED: adrenodoxin-like protein, mitochondrial [Nicotiana sylvestris]
sample1_00011204-RA	173.43	181.34	180.08	116.56	109.73	108.39	50.14	46.89	43.26	178.283	111.56	46.7633	K03065|1|0.0|758|mtr:MTR_1g083330|26S proteasome regulatory subunit T5	GO:0044424	GO:0016462//pyrophosphatase activity;GO:0032559	GO:0009057//macromolecule catabolic process	gi|659070228|ref|XP_008454050.1|/0/PREDICTED: 26S protease regulatory subunit 6A homolog isoform X1 [Cucumis melo]
sample1_00008691-RA	140.65	148.35	137.91	116.48	91.54	95.55	34.7	35.92	29.54	142.303	101.19	33.3867	-	GO:0044424	-	GO:0044267//cellular protein metabolic process	gi|460367703|ref|XP_004229710.1|/8.83597e-48/PREDICTED: 20 kDa chaperonin, chloroplastic [Solanum lycopersicum]
sample1_00020054-RA	178.18	199.86	198.31	116.41	108.13	107.21	34.03	32.74	34.82	192.117	110.583	33.8633	K11090|1|6e-117|419|ath:AT4G32720|lupus La protein	GO:0030312//external encapsulating structure;GO:0031981//nuclear lumen	GO:0003676//nucleic acid binding	-	gi|694383969|ref|XP_009367915.1|/1.4188e-119/PREDICTED: la protein 1 [Pyrus x bretschneideri]
sample1_00009244-RA	128.61	137.61	146.11	115.42	95.37	100.6	43.56	33.57	29.25	137.443	103.797	35.46	-	-	-	-	gi|255547179|ref|XP_002514647.1|/6.94336e-15/conserved hypothetical protein [Ricinus communis]
sample1_00013076-RA	164.42	181.31	180.02	115.33	114.2	118.79	56.21	58.26	50.54	175.25	116.107	55.0033	K00161|1|0.0|658|gmx:100816737|pyruvate dehydrogenase E1 component subunit alpha [EC:1.2.4.1]	GO:0044429//mitochondrial part	GO:0004738//pyruvate dehydrogenase activity	GO:0006007//glucose catabolic process	gi|211906500|gb|ACJ11743.1|/0/pyruvate dehydrogenase alpha subunit [Gossypium hirsutum]
sample1_00005914-RA	112.81	108.65	109.09	115.07	106.45	106.45	42.52	36.59	31.84	110.183	109.323	36.9833	K00939|1|2e-121|434|osa:4350358|adenylate kinase [EC:2.7.4.3]	GO:0044424	GO:0019205//nucleobase-containing compound kinase activity;GO:0016776//phosphotransferase activity, phosphate group as acceptor;GO:0032559	GO:0009117//nucleotide metabolic process;GO:0006796//phosphate-containing compound metabolic process	gi|703123707|ref|XP_010102882.1|/1.52195e-120/Adenylate kinase B [Morus notabilis]
sample1_00021089-RA	95.99	148.8	90.62	114.91	118	126.47	62.05	40.56	50.69	111.803	119.793	51.1	-	-	-	-	gi|297740038|emb|CBI30220.3|/2.78128e-99/unnamed protein product [Vitis vinifera]
sample1_00002887-RA	28.5	24.35	26.18	114.85	142	142.95	51.81	47.37	32.16	26.3433	133.267	43.78	K14493|1|7e-35|145|ppp:PHYPADRAFT_118478|gibberellin receptor GID1 [EC:3.-.-.-]	-	-	-	gi|645257242|ref|XP_008234322.1|/4.7835e-85/PREDICTED: uncharacterized protein LOC103333282 [Prunus mume]
sample1_00014870-RA	125.09	139.72	126.52	114.8	88.34	105.7	26.76	23.11	22.35	130.443	102.947	24.0733	K02868|1|2e-89|327|aly:ARALYDRAFT_914805|large subunit ribosomal protein L11e	GO:0015934//large ribosomal subunit;GO:0009536//plastid;GO:0031981//nuclear lumen	GO:0005198//structural molecule activity	GO:0010467//gene expression	gi|674906657|emb|CDY26360.1|/1.71262e-89/BnaA02g24100D [Brassica napus]
sample1_00009125-RA	187.49	191.41	195.86	114.53	109.4	124.05	34.73	33.86	29.53	191.587	115.993	32.7067	K06236|1|5e-09|60.5|pop:POPTR_584471|collagen, type I/II/III/V/XI, alpha	-	-	-	gi|225433215|ref|XP_002285392.1|/4.91343e-80/PREDICTED: DAG protein, chloroplastic [Vitis vinifera]
sample1_00026107-RA	45.79	35.49	30.65	114.42	110.06	113.47	51.57	52.84	42.3	37.31	112.65	48.9033	K00128|1|0.0|871|gmx:100786773|aldehyde dehydrogenase (NAD+) [EC:1.2.1.3]	-	-	-	gi|661895601|emb|CDP00179.1|/0/unnamed protein product [Coffea canephora]
sample1_00015774-RA	261.97	310.68	342.77	114.34	97.83	100.94	71.35	59.63	65.5	305.14	104.37	65.4933	K09264|1|4e-86|317|gmx:732595|MADS-box transcription factor, plant	GO:0043231//intracellular membrane-bounded organelle	GO:0003677//DNA binding;GO:0001071//nucleic acid binding transcription factor activity	GO:0006351//transcription, DNA-templated	gi|398330372|gb|AFO83615.1|/3.62014e-127/AGAMOUS-like protein [Fagopyrum esculentum]
sample1_00001913-RA	268.67	298.42	311.21	114.14	120.11	126.54	17.37	17.11	16.12	292.767	120.263	16.8667	K11131|1|0.0|740|gmx:100806355|H/ACA ribonucleoprotein complex subunit 4 [EC:5.4.99.-]	-	GO:0003676//nucleic acid binding;GO:0016866//intramolecular transferase activity	GO:0010467//gene expression;GO:0009451//RNA modification	gi|702348653|ref|XP_010057452.1|/0/PREDICTED: H/ACA ribonucleoprotein complex subunit 4 [Eucalyptus grandis]
sample1_00007807-RA	115.81	112.44	111.11	113.91	116.86	119.94	48.29	47.5	44.96	113.12	116.903	46.9167	K00053|1|0.0|801|rcu:RCOM_1014850|ketol-acid reductoisomerase [EC:1.1.1.86]	GO:0030312//external encapsulating structure;GO:0009532//plastid stroma;GO:0009526//plastid envelope;GO:0005576//extracellular region	GO:0046914//transition metal ion binding;GO:0016616//oxidoreductase activity, acting on the CH-OH group of donors, NAD or NADP as acceptor;GO:0048037//cofactor binding	GO:0010038//response to metal ion;GO:0008652//cellular amino acid biosynthetic process	gi|702491068|ref|XP_010035847.1|/0/PREDICTED: ketol-acid reductoisomerase, chloroplastic [Eucalyptus grandis]
sample1_00015746-RA	152.5	162.35	160.9	113.67	91.61	102.43	46.96	42.8	41.86	158.583	102.57	43.8733	K03038|1|9e-154|540|rcu:RCOM_0591890|26S proteasome regulatory subunit N8	GO:0043234//protein complex	-	-	gi|255571839|ref|XP_002526862.1|/2.49895e-152/26S proteasome regulatory subunit 7, psd7, putative [Ricinus communis]
sample1_00015762-RA	114.65	112.34	103.27	113.16	102.8	113.63	27.42	28.19	21.58	110.087	109.863	25.73	K02372|1|2e-82|304|vvi:100264168|3R-hydroxymyristoyl ACP dehydrase [EC:4.2.1.-]	GO:0044424	GO:0016835//carbon-oxygen lyase activity	GO:0008654//phospholipid biosynthetic process;GO:0006631//fatty acid metabolic process	gi|296081541|emb|CBI20064.3|/4.5632e-81/unnamed protein product [Vitis vinifera]
sample1_00000256-RA	205.53	212.27	226.55	112.96	127.01	119.23	32.53	30.43	26.92	214.783	119.733	29.96	K00549|1|0.0|1159|gmx:100802039|5-methyltetrahydropteroyltriglutamate--homocysteine methyltransferase [EC:2.1.1.14]	GO:0044424	GO:0046914//transition metal ion binding;GO:0008172//S-methyltransferase activity	GO:0006730//one-carbon metabolic process;GO:0000097//sulfur amino acid biosynthetic process	gi|309756515|gb|ADO87039.1|/0/pollen allergen MetE [Amaranthus retroflexus]
sample1_00025074-RA	264.05	265.69	263.81	112.72	102.77	109.48	69.54	60.36	59.36	264.517	108.323	63.0867	K00789|1|0.0|748|rcu:RCOM_1436370|S-adenosylmethionine synthetase [EC:2.5.1.6]	GO:0044424	GO:0046872//metal ion binding;GO:0016765//transferase activity, transferring alkyl or aryl (other than methyl) groups;GO:0032559	GO:0044237//cellular metabolic process	gi|255543014|ref|XP_002512570.1|/0/s-adenosylmethionine synthetase, putative [Ricinus communis]
sample1_00010932-RA	141.53	127.5	124.39	112.67	95.59	106.54	40.59	39.91	32.55	131.14	104.933	37.6833	K02923|1|2e-29|127|rcu:RCOM_1077580|large subunit ribosomal protein L38e	GO:0030529//ribonucleoprotein complex	GO:0005198//structural molecule activity	GO:0010467//gene expression	gi|502148996|ref|XP_004507352.1|/6.11587e-29/PREDICTED: 60S ribosomal protein L38-like isoform X1 [Cicer arietinum]
sample1_00024584-RA	156.12	169.1	181.64	112.67	112.95	114.97	54.78	47.15	42.03	168.953	113.53	47.9867	K00382|1|0.0|808|rcu:RCOM_1002450|dihydrolipoamide dehydrogenase [EC:1.8.1.4]	GO:0044424	GO:0016668//oxidoreductase activity, acting on a sulfur group of donors, NAD(P) as acceptor;GO:0050662//coenzyme binding	GO:0008152//metabolic process;GO:0019725//cellular homeostasis	gi|698494221|ref|XP_009793318.1|/0/PREDICTED: dihydrolipoyl dehydrogenase, mitochondrial [Nicotiana sylvestris]
sample1_00011384-RA	157.6	155.67	158.52	112.56	95.96	106.05	33.95	30.36	26.58	157.263	104.857	30.2967	K11129|1|1e-69|261|rcu:RCOM_1619060|H/ACA ribonucleoprotein complex subunit 2	GO:0032991//macromolecular complex;GO:0031981//nuclear lumen	GO:0003676//nucleic acid binding	-	gi|719967416|ref|XP_010261797.1|/1.09684e-70/PREDICTED: H/ACA ribonucleoprotein complex subunit 2-like protein [Nelumbo nucifera]
sample1_00024970-RA	187.37	201.81	205.94	112.5	95.37	99.47	45.51	40.81	41.11	198.373	102.447	42.4767	K02936|1|1e-112|404|vvi:100255902|large subunit ribosomal protein L7Ae	GO:0030529//ribonucleoprotein complex	GO:0046914//transition metal ion binding	GO:0022613//ribonucleoprotein complex biogenesis	gi|590670425|ref|XP_007038052.1|/6.47617e-112/Ribosomal protein L7Ae/L30e/S12e/Gadd45 family protein [Theobroma cacao]
sample1_00023952-RA	171.82	169.57	165.32	112.33	115.25	114.11	36.35	38.9	38.11	168.903	113.897	37.7867	K11275|1|1e-14|79.3|rcu:RCOM_0992600|histone H1/5	-	-	-	gi|657966301|ref|XP_008374835.1|/5.97375e-30/PREDICTED: formin-like protein 5 [Malus domestica]
sample1_00008532-RA	104.33	91.87	96.62	111.89	100.18	102.69	55.83	49.41	44.13	97.6067	104.92	49.79	K07975|1|4e-96|349|aly:ARALYDRAFT_895459|Rho family, other;K04392|2|4e-96|349|sbi:SORBI_04g001690|Ras-related C3 botulinum toxin substrate 1	GO:0044444;GO:0016020//membrane;GO:0031981//nuclear lumen	GO:0032561//guanyl ribonucleotide binding;GO:0019900//kinase binding	GO:0035556//intracellular signal transduction	gi|224083087|ref|XP_002306944.1|/1.84917e-96/small GTPase Rac4 family protein [Populus trichocarpa]
sample1_00010131-RA	26.91	48.74	26.4	111.76	125.79	129.04	125.9	101.83	99.66	34.0167	122.197	109.13	-	-	-	GO:0009628//response to abiotic stimulus	gi|694355312|ref|XP_009358700.1|/3.3569e-38/PREDICTED: uncharacterized protein LOC103949307 [Pyrus x bretschneideri]
sample1_00007399-RA	40.31	46.98	58.06	111.15	98.49	106.8	189.37	156.51	146.91	48.45	105.48	164.263	-	-	-	-	-
sample1_00011360-RA	144.59	163.06	157.8	111.14	115.98	117.17	25.76	22.01	23.31	155.15	114.763	23.6933	K02896|1|4e-65|246|pop:POPTR_1121327|large subunit ribosomal protein L24e	GO:0030529//ribonucleoprotein complex	GO:0005198//structural molecule activity	GO:0010467//gene expression	gi|224122388|ref|XP_002318822.1|/1.14348e-63/hypothetical protein POPTR_0012s13380g [Populus trichocarpa]
sample1_00008108-RA	47.26	30.39	29.51	111.08	103.7	101.46	159.63	184.32	175.01	35.72	105.413	172.987	K01090|1|3e-38|156|sbi:SORBI_01g038410|protein phosphatase [EC:3.1.3.16];K14497|2|7e-28|122|vvi:100261766|protein phosphatase 2C [EC:3.1.3.16]	-	GO:0004721//phosphoprotein phosphatase activity	-	gi|479277777|dbj|BAN15744.1|/2.87337e-114/type 2C protein phosphatase [Dianthus caryophyllus]
sample1_00010332-RA	155	125.98	120.46	111.05	115.7	121.54	46.33	53.24	42.69	133.813	116.097	47.42	-	-	GO:0005515//protein binding;GO:0004175//endopeptidase activity	GO:0019538//protein metabolic process;GO:0044092//negative regulation of molecular function	gi|567866841|ref|XP_006426043.1|/0/hypothetical protein CICLE_v10024951mg [Citrus clementina]
sample1_00011815-RA	42.13	61.46	33.91	110.84	119.86	118.66	76.76	63.1	62.94	45.8333	116.453	67.6	K00391|1|1e-61|236|osa:4334011|[EC:1.8.4.-]	GO:0043231//intracellular membrane-bounded organelle	-	-	gi|661890623|emb|CDP06120.1|/1.31788e-177/unnamed protein product [Coffea canephora]
sample1_00024691-RA	70.42	68.92	54.84	110.81	99.04	96.79	15.25	14.04	11.89	64.7267	102.213	13.7267	K05929|1|0.0|859|vvi:100254279|phosphoethanolamine N-methyltransferase [EC:2.1.1.103]	-	GO:0008170//N-methyltransferase activity	GO:0006730//one-carbon metabolic process	gi|702260446|ref|XP_010033717.1|/0/PREDICTED: phosphoethanolamine N-methyltransferase 1 [Eucalyptus grandis]
sample1_00014678-RA	125.4	126.03	125.62	110.74	85.01	102.77	47.11	37.02	42.12	125.683	99.5067	42.0833	-	-	-	-	gi|674953540|emb|CDX79971.1|/9.30274e-06/BnaA05g01850D [Brassica napus]
sample1_00004523-RA	131.33	145.96	137.42	110.58	136.31	131.14	41.45	40.73	34.72	138.237	126.01	38.9667	K01687|1|0.0|837|rcu:RCOM_1020720|dihydroxy-acid dehydratase [EC:4.2.1.9]	-	GO:0016836//hydro-lyase activity	GO:0008652//cellular amino acid biosynthetic process;GO:0006549//isoleucine metabolic process;GO:0006573//valine metabolic process	gi|659075887|ref|XP_008438384.1|/0/PREDICTED: putative dihydroxy-acid dehydratase, mitochondrial [Cucumis melo]
sample1_00004296-RA	160.6	152.3	113.83	110.55	133.98	153.52	24.74	34.99	17.19	142.243	132.683	25.64	-	-	-	GO:0010876//lipid localization	gi|703086849|ref|XP_010093116.1|/1.37521e-29/hypothetical protein L484_009307 [Morus notabilis]
sample1_00009610-RA	129.7	133.62	136.41	110.51	102.27	107.16	45.33	45.81	36.4	133.243	106.647	42.5133	-	-	-	-	gi|641840892|gb|KDO59809.1|/1.23439e-94/hypothetical protein CISIN_1g0235982mg [Citrus sinensis]
sample1_00012607-RA	164.26	167.36	171.38	110.48	113.25	105.86	34.75	36.39	35.07	167.667	109.863	35.4033	K03253|1|0.0|1153|vvi:100244090|translation initiation factor 3 subunit B	GO:0044424	GO:0008135//translation factor activity, nucleic acid binding	GO:0006412//translation	gi|225430549|ref|XP_002285591.1|/0/PREDICTED: eukaryotic translation initiation factor 3 subunit B [Vitis vinifera]
sample1_00001325-RA	157.74	142.56	149.23	110.29	91.91	111.98	51.99	44.44	44.96	149.843	104.727	47.13	K02923|1|2e-32|138|aly:ARALYDRAFT_486421|large subunit ribosomal protein L38e	GO:0015934//large ribosomal subunit	GO:0005198//structural molecule activity	GO:0010467//gene expression;GO:0022613//ribonucleoprotein complex biogenesis	gi|297735234|emb|CBI17596.3|/6.94087e-33/unnamed protein product [Vitis vinifera]
sample1_00006368-RA	127.78	124	127.12	110.21	107.08	105.46	60	58.34	59.53	126.3	107.583	59.29	K15303|1|7e-21|100|zma:100274478|aflatoxin B1 aldehyde reductase;K14521|2|3e-20|98.2|vcn:VOLCADRAFT_98273|N-acetyltransferase 10 [EC:2.3.1.-];K00064|3|1e-19|96.3|smo:SELMODRAFT_153099|D-threo-aldose 1-dehydrogenase [EC:1.1.1.122]	-	GO:0015075//ion transmembrane transporter activity;GO:0016616//oxidoreductase activity, acting on the CH-OH group of donors, NAD or NADP as acceptor	GO:0030001//metal ion transport;GO:0008152//metabolic process	gi|460415318|ref|XP_004253006.1|/4.03159e-174/PREDICTED: probable voltage-gated potassium channel subunit beta [Solanum lycopersicum]
sample1_00014254-RA	93.18	162.68	114.67	110.18	82.94	86.75	54.06	32.54	26.48	123.51	93.29	37.6933	-	-	-	-	gi|568841934|ref|XP_006474909.1|/1.80172e-20/PREDICTED: uncharacterized protein LOC102612961 [Citrus sinensis]
sample1_00004482-RA	138.15	154.19	127.07	110.17	93.46	99.2	37.02	34.11	29.89	139.803	100.943	33.6733	-	-	-	-	-
sample1_00021825-RA	158.92	152.65	158.31	110.15	114.82	118.35	34.73	37.12	33.39	156.627	114.44	35.08	K09499|1|0.0|940|vvi:100245611|T-complex protein 1 subunit eta	GO:0044424	GO:0005515//protein binding;GO:0032559	GO:0044267//cellular protein metabolic process	gi|565374177|ref|XP_006353640.1|/0/PREDICTED: T-complex protein 1 subunit eta-like [Solanum tuberosum]
sample1_00027200-RA	4.69	2.92	1.6	109.71	76.97	79.16	77.47	60.48	38.95	3.07	88.6133	58.9667	K14489|1|2e-06|49.3|rcu:RCOM_0483770|arabidopsis histidine kinase 2/3/4 (cytokinin receptor) [EC:2.7.13.3]	-	-	-	gi|568873240|ref|XP_006489755.1|/2.04487e-11/PREDICTED: two-component response regulator ARR22-like [Citrus sinensis]
sample1_00019617-RA	140.55	138.25	151.82	109.71	96.68	87.29	69.24	62.12	57.66	143.54	97.8933	63.0067	K05765|1|6e-71|263|gmx:100499953|cofilin	GO:0044464	GO:0008092//cytoskeletal protein binding	-	gi|351722307|ref|NP_001238519.1|/1.24221e-69/uncharacterized protein LOC100499953 [Glycine max]
sample1_00026267-RA	173.11	175.07	180.2	109.57	93.07	98.56	29.62	28.92	20.01	176.127	100.4	26.1833	K13422|1|1e-08|59.3|ppp:PHYPADRAFT_164647|transcription factor MYC2	-	-	-	gi|568863330|ref|XP_006485105.1|/2.008e-42/PREDICTED: transcription factor ICE1-like [Citrus sinensis]
sample1_00013298-RA	141.71	141.1	138.53	109.04	123.16	128.59	37.21	32.2	27.48	140.447	120.263	32.2967	K00627|1|2e-138|491|smo:SELMODRAFT_227145|pyruvate dehydrogenase E2 component (dihydrolipoamide acetyltransferase) [EC:2.3.1.12]	-	GO:0016747//transferase activity, transferring acyl groups other than amino-acyl groups	-	gi|643718038|gb|KDP29394.1|/2.02348e-168/hypothetical protein JCGZ_18315 [Jatropha curcas]
sample1_00020749-RA	136.48	131.64	149.51	108.77	100.88	112.33	29.77	25.1	25.68	139.21	107.327	26.85	K02957|1|9e-69|258|bdi:100837176|small subunit ribosomal protein S15Ae	GO:0031090//organelle membrane;GO:0043231//intracellular membrane-bounded organelle;GO:0015935//small ribosomal subunit;GO:0030312//external encapsulating structure	GO:0005198//structural molecule activity	GO:0010467//gene expression	gi|514733726|ref|XP_004957741.1|/1.81147e-67/PREDICTED: 40S ribosomal protein S15a-1-like isoform X2 [Setaria italica]
sample1_00007519-RA	162.6	185.93	193.53	108.75	92.47	96.93	45.75	38.03	37.04	180.687	99.3833	40.2733	K00759|1|2e-78|291|rcu:RCOM_1587610|adenine phosphoribosyltransferase [EC:2.4.2.7]	GO:0044424	GO:0016763//transferase activity, transferring pentosyl groups	GO:0043096//purine nucleobase salvage	gi|255538084|ref|XP_002510107.1|/4.90927e-77/Adenine phosphoribosyltransferase, putative [Ricinus communis]
sample1_00019092-RA	165.6	178.72	170.48	108.61	120.23	115.45	36.65	35.39	32.38	171.6	114.763	34.8067	K07277|1|7e-25|114|zma:100191859|outer membrane protein	GO:0009707//chloroplast outer membrane	GO:0008320//protein transmembrane transporter activity	GO:0006605//protein targeting;GO:0009657//plastid organization;GO:0009653//anatomical structure morphogenesis	gi|590589048|ref|XP_007016346.1|/0/Translocon at the outer envelope membrane of chloroplasts 75-III [Theobroma cacao]
sample1_00022063-RA	136.61	139.45	142.52	108.39	107.42	101.18	52.59	51.34	40.41	139.527	105.663	48.1133	K01704|1|1e-80|297|rcu:RCOM_1389110|3-isopropylmalate/(R)-2-methylmalate dehydratase small subunit [EC:4.2.1.33 4.2.1.35]	GO:0043234//protein complex	GO:0016836//hydro-lyase activity	GO:0006551//leucine metabolic process	gi|697123846|ref|XP_009615921.1|/5.34345e-80/PREDICTED: 3-isopropylmalate dehydratase small subunit 3-like [Nicotiana tomentosiformis]
sample1_00019869-RA	128.67	133.12	132.42	108.33	101.63	100.4	42.75	38.53	39.67	131.403	103.453	40.3167	K06942|1|4e-110|397|vvi:100252659|	GO:0044464	GO:0032561//guanyl ribonucleotide binding	-	gi|643726117|gb|KDP34925.1|/1.059e-109/hypothetical protein JCGZ_09213 [Jatropha curcas]
sample1_00010018-RA	150.41	152.6	157.15	108.28	90.18	96.99	69.22	60.88	62.03	153.387	98.4833	64.0433	K03236|1|1e-62|239|pop:POPTR_732377|translation initiation factor 1A	-	GO:0008135//translation factor activity, nucleic acid binding	GO:0006412//translation	gi|197312901|gb|ACH63231.1|/2.36684e-64/translation initiation factor [Rheum australe]
sample1_00012546-RA	202.61	210.94	218.48	108.09	80.01	87.61	107.97	72.05	97.03	210.677	91.9033	92.35	-	-	GO:0005488//binding	-	gi|698468241|ref|XP_009783307.1|/2.25994e-51/PREDICTED: zinc finger A20 and AN1 domain-containing stress-associated protein 5 [Nicotiana sylvestris]
sample1_00010098-RA	128.7	128.82	124.92	108.04	120.07	121.25	64.26	66.36	57.41	127.48	116.453	62.6767	K14945|1|9e-90|328|rcu:RCOM_0126290|protein quaking;K07562|2|4e-06|50.8|sbi:SORBI_03g046345|nonsense-mediated mRNA decay protein 3	-	-	-	gi|719986286|ref|XP_010251653.1|/1.31964e-92/PREDICTED: uncharacterized protein LOC104593482 [Nelumbo nucifera]
sample1_00008472-RA	189.06	182.08	177.1	107.83	81.98	90.75	69	57.85	61.79	182.747	93.52	62.88	-	-	-	-	gi|641821852|gb|KDO41462.1|/3.41762e-12/hypothetical protein CISIN_1g048531mg [Citrus sinensis]
sample1_00026982-RA	143.17	127.88	103.65	107.35	97.5	96.8	46.98	46.81	44.67	124.9	100.55	46.1533	K14664|1|1e-28|123|pop:POPTR_763045|IAA-amino acid hydrolase [EC:3.5.1.-]	-	GO:0003824//catalytic activity	-	gi|595803836|ref|XP_007202069.1|/4.1012e-28/hypothetical protein PRUPE_ppa005951mg [Prunus persica]
sample1_00023269-RA	663.9	644.12	672.9	107.32	76.14	76.19	6.08	6.16	7.07	660.307	86.55	6.43667	-	-	-	GO:0006950//response to stress;GO:0009699//phenylpropanoid biosynthetic process	gi|568868922|ref|XP_006487695.1|/1.20207e-53/PREDICTED: dirigent protein 23-like [Citrus sinensis]
sample1_00003735-RA	50.94	36.38	33.39	107.3	81.56	99.29	129.71	129.02	127.79	40.2367	96.05	128.84	-	-	-	-	gi|147804852|emb|CAN64691.1|/5.67461e-50/hypothetical protein VITISV_030670 [Vitis vinifera]
sample1_00024545-RA	26.27	22.37	16.26	107.24	134.25	134.03	277.69	338.29	366.64	21.6333	125.173	327.54	-	-	-	-	gi|571032293|gb|AHF21579.1|/3.27791e-56/late embryogenesis abundant protein [Tamarix hispida]
sample1_00015232-RA	144.29	117.4	122.34	107.18	85.79	87.9	15.32	14.15	11.42	128.01	93.6233	13.63	K08065|1|2e-37|154|smo:SELMODRAFT_450037|nuclear transcription Y subunit beta;K02326|4|2e-06|51.6|smo:SELMODRAFT_115079|DNA polymerase epsilon subunit 3 [EC:2.7.7.7]	-	-	-	gi|643726955|gb|KDP35520.1|/4.39008e-62/hypothetical protein JCGZ_08958 [Jatropha curcas]
sample1_00009820-RA	126.02	123.75	126.45	107.16	98.52	110.73	45.55	39.14	39.49	125.407	105.47	41.3933	K02736|1|1e-117|421|vvi:100263853|20S proteasome subunit beta 7 [EC:3.4.25.1]	GO:0043231//intracellular membrane-bounded organelle;GO:0000502//proteasome complex	GO:0004175//endopeptidase activity	GO:0006508//proteolysis	gi|565346170|ref|XP_006340139.1|/1.23293e-118/PREDICTED: proteasome subunit beta type-4-like [Solanum tuberosum]
sample1_00016713-RA	170.64	181.13	185.42	106.73	99.77	107.28	26.76	21.71	22.83	179.063	104.593	23.7667	K03626|1|5e-52|202|vvi:100854239|nascent polypeptide-associated complex subunit alpha	-	-	-	gi|568848592|ref|XP_006478088.1|/6.71031e-53/PREDICTED: nascent polypeptide-associated complex subunit alpha-like protein 2-like [Citrus sinensis]
sample1_00004741-RA	141.73	152.26	143.1	106.73	94.09	93.38	39.26	41.72	37.93	145.697	98.0667	39.6367	K11276|1|1e-09|63.2|gmx:100792094|nucleophosmin 1	-	-	-	gi|590631599|ref|XP_007027608.1|/5.45221e-18/Histone deacetylase 2C, putative [Theobroma cacao]
sample1_00022903-RA	172.39	159.97	184.38	106.6	96.18	95.1	51.49	62.1	62.44	172.247	99.2933	58.6767	-	-	-	-	-
sample1_00026870-RA	81.97	79	80.84	106.54	100.03	96.6	44.04	40.13	34.29	80.6033	101.057	39.4867	K03857|1|1e-21|102|ota:Ot03g04730|phosphatidylinositol glycan, class A [EC:2.4.1.198]	GO:0031224//intrinsic component of membrane	-	GO:0051234//establishment of localization	gi|590699772|ref|XP_007046004.1|/1.19274e-90/Emp24/gp25L/p24 family/GOLD family protein [Theobroma cacao]
sample1_00018763-RA	112.4	101.48	100.81	106.48	98.48	98.67	42.59	47.51	37.63	104.897	101.21	42.5767	K01953|1|0.0|992|rcu:RCOM_0212760|asparagine synthase (glutamine-hydrolysing) [EC:6.3.5.4]	-	GO:0016884//carbon-nitrogen ligase activity, with glutamine as amido-N-donor	GO:0006528//asparagine metabolic process	gi|643741360|gb|KDP46836.1|/0/hypothetical protein JCGZ_24045 [Jatropha curcas]
sample1_00002987-RA	164.59	163.81	167.11	106.25	88.26	96.18	47.43	44.59	43.9	165.17	96.8967	45.3067	K12160|1|7e-45|180|aly:ARALYDRAFT_918658|small ubiquitin-related modifier	-	-	-	gi|697104563|ref|XP_009606082.1|/3.25159e-44/PREDICTED: small ubiquitin-related modifier 2 [Nicotiana tomentosiformis]
sample1_00020753-RA	136.41	140.43	132.75	106.18	89.31	94.57	51.36	44.79	39.95	136.53	96.6867	45.3667	K14004|1|2e-163|573|vvi:100249128|protein transport protein SEC13	GO:0031234//extrinsic component of cytoplasmic side of plasma membrane;GO:0005635//nuclear envelope;GO:0031981//nuclear lumen	-	GO:0016192//vesicle-mediated transport	gi|702481309|ref|XP_010033246.1|/2.02788e-162/PREDICTED: protein SEC13 homolog [Eucalyptus grandis]
sample1_00007769-RA	168.72	146.36	158.69	106.05	104.78	99.16	60.96	60.71	63.85	157.923	103.33	61.84	K12870|1|3e-58|222|vvi:100250525|pre-mRNA-splicing factor ISY1	-	-	-	gi|698478823|ref|XP_009786540.1|/7.90802e-58/PREDICTED: pre-mRNA-splicing factor ISY1 homolog [Nicotiana sylvestris]
sample1_00002630-RA	118.55	117.55	118.62	105.99	87.36	94.61	53.78	45.73	45.43	118.24	95.9867	48.3133	K12626|1|5e-49|192|pop:POPTR_722752|U6 snRNA-associated Sm-like protein LSm7	-	-	-	gi|643737338|gb|KDP43450.1|/1.38972e-47/hypothetical protein JCGZ_16737 [Jatropha curcas]
sample1_00019921-RA	20.17	10.32	8.23	105.77	116.11	120.89	36.17	49.57	33.47	12.9067	114.257	39.7367	-	-	-	-	gi|377824012|gb|AFB77224.1|/1.61118e-98/expansin 2 [Betula platyphylla]
sample1_00004838-RA	120.02	123.55	114.91	105.34	83.53	93.89	58.14	51.19	51.88	119.493	94.2533	53.7367	K03259|1|2e-91|333|vvi:100259631|translation initiation factor 4E	GO:0044424	GO:0008135//translation factor activity, nucleic acid binding	GO:0006412//translation	gi|590659827|ref|XP_007035234.1|/7.08745e-94/Eukaryotic initiation factor 4E protein [Theobroma cacao]
sample1_00005097-RA	9.95	10.61	15.22	105.25	104.45	96.21	342.33	279.63	288.16	11.9267	101.97	303.373	K01114|1|0.0|659|gmx:100805391|phospholipase C [EC:3.1.4.3]	-	-	-	gi|470142958|ref|XP_004307156.1|/0/PREDICTED: phospholipase C 3-like [Fragaria vesca subsp. vesca]
sample1_00017370-RA	133.71	179.09	165.08	105	83.34	91.69	56.95	47.06	55.31	159.293	93.3433	53.1067	-	-	-	-	gi|698486339|ref|XP_009789902.1|/2.34675e-07/PREDICTED: 6.7 kDa chloroplast outer envelope membrane protein-like [Nicotiana sylvestris]
sample1_00020873-RA	157.01	155.38	156.13	104.96	82.49	90.24	23.38	18.34	19.02	156.173	92.5633	20.2467	K02880|1|2e-73|273|gmx:100499784|large subunit ribosomal protein L17e	GO:0030529//ribonucleoprotein complex	GO:0005198//structural molecule activity	GO:0010467//gene expression	gi|502141106|ref|XP_004504447.1|/2.14031e-72/PREDICTED: 60S ribosomal protein L17-1-like [Cicer arietinum]
sample1_00007273-RA	207.18	222.19	226.95	104.88	84.68	92.56	16.45	17.75	15.29	218.773	94.04	16.4967	K11129|1|3e-68|256|vvi:100266210|H/ACA ribonucleoprotein complex subunit 2	GO:0032991//macromolecular complex;GO:0031981//nuclear lumen	GO:0003676//nucleic acid binding	-	gi|719967416|ref|XP_010261797.1|/3.09332e-69/PREDICTED: H/ACA ribonucleoprotein complex subunit 2-like protein [Nelumbo nucifera]
sample1_00000875-RA	119.65	122.77	115.85	104.85	95.96	98.18	60.26	52.1	47.75	119.423	99.6633	53.37	K00128|1|0.0|862|gmx:100786773|aldehyde dehydrogenase (NAD+) [EC:1.2.1.3]	-	GO:0003824//catalytic activity	GO:0008152//metabolic process	gi|643713900|gb|KDP26565.1|/0/hypothetical protein JCGZ_17723 [Jatropha curcas]
sample1_00011202-RA	99.1	97.38	93.23	104.83	73.03	68.95	51.4	49.15	41.93	96.57	82.27	47.4933	-	-	-	-	gi|604348535|gb|EYU46690.1|/3.87351e-31/hypothetical protein MIMGU_mgv1a016538mg [Erythranthe guttata]
sample1_00024657-RA	26.71	104.02	136.23	104.45	150.08	154.5	310.67	266.99	340.42	88.9867	136.343	306.027	K04079|1|9e-35|142|pop:POPTR_592912|molecular chaperone HtpG	-	GO:0000166//nucleotide binding	-	gi|659077593|ref|XP_008439282.1|/6.56941e-34/PREDICTED: heat shock protein 83 [Cucumis melo]
sample1_00012400-RA	189.57	187.73	192.5	104.35	75.53	82.83	11.14	12.73	10.08	189.933	87.57	11.3167	K04078|1|5e-33|137|gmx:100306384|chaperonin GroES	-	-	-	gi|586669148|ref|XP_006836265.1|/3.57421e-32/hypothetical protein AMTR_s00101p00144290 [Amborella trichopoda]
sample1_00003524-RA	153.86	146.47	153.76	104.15	100.93	100.01	46.29	42.32	41.44	151.363	101.697	43.35	K03064|1|0.0|740|gmx:100788475|26S proteasome regulatory subunit T4	GO:0043234//protein complex;GO:0044424	GO:0042623//ATPase activity, coupled;GO:0032559	GO:0009057//macromolecule catabolic process	gi|694452754|ref|XP_009351259.1|/0/PREDICTED: 26S protease regulatory subunit 10B homolog A-like [Pyrus x bretschneideri]
sample1_00013620-RA	118.07	101.69	114.64	104.1	97.56	100.89	49.51	52.54	49.55	111.467	100.85	50.5333	-	-	-	-	gi|596287034|ref|XP_007225712.1|/0/hypothetical protein PRUPE_ppa004224mg [Prunus persica]
sample1_00010247-RA	88.87	86.85	81.12	104.09	96.22	102.38	33.31	32.65	26.58	85.6133	100.897	30.8467	K00162|1|6e-170|594|pop:POPTR_668506|pyruvate dehydrogenase E1 component subunit beta [EC:1.2.4.1]	GO:0009526//plastid envelope;GO:0045254//pyruvate dehydrogenase complex	GO:0004738//pyruvate dehydrogenase activity	GO:0006631//fatty acid metabolic process	gi|702342633|ref|XP_010056624.1|/1.74481e-168/PREDICTED: pyruvate dehydrogenase E1 component subunit beta-3, chloroplastic-like [Eucalyptus grandis]
sample1_00016074-RA	106.81	105.42	101.32	104.07	87.12	94.25	29.37	28.91	27.37	104.517	95.1467	28.55	K02893|1|2e-67|254|gmx:100785534|large subunit ribosomal protein L23Ae	-	-	-	gi|502082010|ref|XP_004487038.1|/3.90111e-68/PREDICTED: 60S ribosomal protein L23a-2-like [Cicer arietinum]
sample1_00013544-RA	196.08	242.62	242.56	104.07	106.43	112.65	28.72	29.92	29.94	227.087	107.717	29.5267	K04077|1|0.0|952|ath:AT3G23990|chaperonin GroEL	GO:0005840//ribosome;GO:0031090//organelle membrane;GO:0044429//mitochondrial part	GO:0046914//transition metal ion binding;GO:0005515//protein binding;GO:0032559	GO:0006996//organelle organization;GO:0010038//response to metal ion;GO:0006457//protein folding;GO:0006950//response to stress	gi|720025592|ref|XP_010264000.1|/0/PREDICTED: chaperonin CPN60-2, mitochondrial [Nelumbo nucifera]
sample1_00013339-RA	104.15	103.86	101.02	103.91	95.28	102.68	37.55	35	31.49	103.01	100.623	34.68	K00626|1|0.0|656|gmx:100776777|acetyl-CoA C-acetyltransferase [EC:2.3.1.9]	-	-	-	gi|604343960|gb|EYU42777.1|/0/hypothetical protein MIMGU_mgv1a007511mg [Erythranthe guttata]
sample1_00010288-RA	19.96	13.97	12.37	103.88	105.76	119.03	60.56	72.77	67.77	15.4333	109.557	67.0333	K06892|1|2e-48|191|pop:POPTR_550478|;K05278|2|2e-39|161|pop:POPTR_665178|flavonol synthase [EC:1.14.11.23]	-	-	-	gi|566147180|ref|XP_002299115.2|/4.61695e-100/oxidoreductase family protein [Populus trichocarpa]
sample1_00027229-RA	158.07	151.08	140.51	103.85	86.91	83.16	27.59	23.6	23.95	149.887	91.3067	25.0467	-	-	GO:0016747//transferase activity, transferring acyl groups other than amino-acyl groups	-	gi|702488632|ref|XP_010035162.1|/5.4401e-38/PREDICTED: BAHD acyltransferase DCR [Eucalyptus grandis]
sample1_00000677-RA	139.94	137.86	140.34	103.8	102.95	109.09	38.56	36.05	30.8	139.38	105.28	35.1367	-	-	-	-	gi|643732006|gb|KDP39198.1|/0/hypothetical protein JCGZ_00955 [Jatropha curcas]
sample1_00005217-RA	135.62	135.74	147.99	103.7	99.91	101.55	53.71	51.05	46.75	139.783	101.72	50.5033	K02150|1|7e-96|349|rcu:RCOM_1690700|V-type H+-transporting ATPase subunit E [EC:3.6.3.14]	GO:0016469//proton-transporting two-sector ATPase complex	GO:0015078//hydrogen ion transmembrane transporter activity;GO:0019829//cation-transporting ATPase activity;GO:0032559	GO:0015986//ATP synthesis coupled proton transport;GO:0015988//energy coupled proton transmembrane transport, against electrochemical gradient	gi|661884196|emb|CDP12113.1|/2.25315e-98/unnamed protein product [Coffea canephora]
sample1_00025437-RA	149.26	154.01	163.57	103.38	79.8	90.67	63.14	53.74	50.46	155.613	91.2833	55.78	-	GO:0009526//plastid envelope;GO:0016020//membrane	-	-	gi|596014863|ref|XP_007218758.1|/6.74197e-64/hypothetical protein PRUPE_ppa009427mg [Prunus persica]
sample1_00004297-RA	107.72	113.46	116.58	103.16	99.43	99.25	52	41.85	44.05	112.587	100.613	45.9667	K01900|1|0.0|692|vvi:100248061|succinyl-CoA synthetase beta subunit [EC:6.2.1.4 6.2.1.5]	GO:0043231//intracellular membrane-bounded organelle	GO:0046914//transition metal ion binding;GO:0003824//catalytic activity;GO:0032559	GO:0010038//response to metal ion	gi|225438067|ref|XP_002275953.1|/0/PREDICTED: succinyl-CoA ligase [ADP-forming] subunit beta, mitochondrial [Vitis vinifera]
sample1_00017861-RA	130.84	128.16	125.65	103.07	98.14	102.53	67.79	55.46	54.32	128.217	101.247	59.19	-	-	-	-	gi|590592497|ref|XP_007017297.1|/1.15664e-79/Succinate dehydrogenase 5 [Theobroma cacao]
sample1_00014005-RA	177.71	179.63	173.06	103.04	83.58	88.69	26.75	22.05	19.73	176.8	91.77	22.8433	K01807|1|2e-104|376|mtr:MTR_7g114900|ribose 5-phosphate isomerase A [EC:5.3.1.6]	-	-	-	gi|18654317|gb|AAL77589.1|L43068_1/5.81654e-113/chloroplast ribose-5-phosphate isomerase [Spinacia oleracea]
sample1_00017529-RA	140.07	133.01	144.2	103.03	98.76	96.41	70.64	64.76	58.64	139.093	99.4	64.68	K00844|1|0.0|701|vvi:100242358|hexokinase [EC:2.7.1.1]	GO:0031224//intrinsic component of membrane;GO:0009527//plastid outer membrane	GO:0016773//phosphotransferase activity, alcohol group as acceptor;GO:0032559	GO:0006007//glucose catabolic process;GO:0006796//phosphate-containing compound metabolic process	gi|645274740|ref|XP_008242483.1|/0/PREDICTED: hexokinase-1 [Prunus mume]
sample1_00003298-RA	138.96	118.19	132.13	102.88	87.6	88.75	42.5	33.42	31.6	129.76	93.0767	35.84	K02922|1|2e-17|87.0|gmx:100809899|large subunit ribosomal protein L37e	GO:0030529//ribonucleoprotein complex	GO:0043169//cation binding;GO:0003723//RNA binding;GO:0005198//structural molecule activity	GO:0010467//gene expression	gi|460379824|ref|XP_004235660.1|/3.30217e-17/PREDICTED: 60S ribosomal protein L37-3 [Solanum lycopersicum]
sample1_00011724-RA	288.83	272.84	303.99	102.82	60.46	71.52	10.17	10.99	7.96	288.553	78.2667	9.70667	K11254|1|3e-40|161|mtr:MTR_2g096100|histone H4	GO:0000785//chromatin;GO:0043231//intracellular membrane-bounded organelle	GO:0003676//nucleic acid binding	GO:0034728//nucleosome organization	gi|723710790|ref|XP_010322955.1|/3.97702e-39/PREDICTED: uncharacterized protein LOC101252889 [Solanum lycopersicum]
sample1_00026703-RA	100.3	96.94	101.23	102.72	90.39	103.54	23.4	23.16	18.42	99.49	98.8833	21.66	-	-	-	-	gi|643741366|gb|KDP46842.1|/9.93178e-122/hypothetical protein JCGZ_24051 [Jatropha curcas]
sample1_00000005-RA	145.31	168.95	178.57	102.68	115.09	117.63	73.84	63.33	71.37	164.277	111.8	69.5133	K09553|1|1e-144|512|rcu:RCOM_1679700|stress-induced-phosphoprotein 1	-	-	-	gi|643712193|gb|KDP25621.1|/3.62689e-146/hypothetical protein JCGZ_20777 [Jatropha curcas]
sample1_00000182-RA	30.29	22.49	22.44	102.64	78.03	93.31	131.02	135.8	135	25.0733	91.3267	133.94	-	-	-	-	gi|225448568|ref|XP_002277808.1|/2.22598e-17/PREDICTED: glu S.griseus protease inhibitor [Vitis vinifera]
sample1_00024516-RA	117.39	123.28	111.72	102.61	88.2	101.07	41.27	37.39	41.39	117.463	97.2933	40.0167	K02725|1|1e-121|434|vvi:100257364|20S proteasome subunit alpha 6 [EC:3.4.25.1]	GO:0005839//proteasome core complex;GO:0043231//intracellular membrane-bounded organelle	GO:0004175//endopeptidase activity	GO:0019941//modification-dependent protein catabolic process	gi|225458231|ref|XP_002281948.1|/3.3566e-120/PREDICTED: proteasome subunit alpha type-1-B [Vitis vinifera]
sample1_00020035-RA	287.09	237.79	180.72	102.17	106.19	101.58	9.63	9.11	8.59	235.2	103.313	9.11	-	-	-	-	gi|565387758|ref|XP_006359655.1|/4.92616e-31/PREDICTED: proline-rich protein 4-like isoform X2 [Solanum tuberosum]
sample1_00009632-RA	177.07	159.69	149.02	101.72	78.13	91.62	7.57	7.23	4.71	161.927	90.49	6.50333	K11251|1|7e-56|214|gmx:100306322|histone H2A	GO:0000785//chromatin;GO:0043231//intracellular membrane-bounded organelle	GO:0003676//nucleic acid binding	GO:0034728//nucleosome organization	gi|695002089|ref|XP_009419817.1|/1.05262e-55/PREDICTED: histone H2A variant 1-like [Musa acuminata subsp. malaccensis]
sample1_00020995-RA	122.09	117.6	123.54	101.57	96.29	93.76	30.15	24.57	28.04	121.077	97.2067	27.5867	K02979|1|2e-21|102|rcu:RCOM_0687370|small subunit ribosomal protein S28e	GO:0030529//ribonucleoprotein complex	GO:0005198//structural molecule activity	GO:0010467//gene expression	gi|567874751|ref|XP_006429965.1|/1.46328e-20/hypothetical protein CICLE_v10013157mg [Citrus clementina]
sample1_00013628-RA	167.05	154.28	154.66	101.52	85.62	93.24	31.49	28.59	29.37	158.663	93.46	29.8167	K11099|1|5e-37|152|mtr:MTR_7g104930|small nuclear ribonucleoprotein G	GO:0032991//macromolecular complex	GO:0005488//binding	-	gi|87240819|gb|ABD32677.1|/1.42197e-35/Like-Sm ribonucleoprotein-related, core [Medicago truncatula]
sample1_00023973-RA	147.5	156.36	172	101.37	93.77	93.89	31.13	25.67	29.16	158.62	96.3433	28.6533	K08695|1|1e-156|551|vvi:100232981|anthocyanidin reductase [EC:1.3.1.77]	-	GO:0048037//cofactor binding	GO:0008152//metabolic process	gi|557639995|gb|AHA14497.1|/0/anthocyanidin reductase [Fagopyrum tataricum]
sample1_00020496-RA	119.82	117.78	122.52	101.32	96.72	91.86	49.39	50.42	44.56	120.04	96.6333	48.1233	K00611|1|3e-168|590|vvi:100243725|ornithine carbamoyltransferase [EC:2.1.3.3]	GO:0043234//protein complex;GO:0044424	GO:0016743//carboxyl- or carbamoyltransferase activity;GO:0031406//carboxylic acid binding	GO:0006520//cellular amino acid metabolic process	gi|225458227|ref|XP_002281919.1|/1.00973e-166/PREDICTED: ornithine carbamoyltransferase, chloroplastic [Vitis vinifera]
sample1_00010013-RA	119.28	130.98	113	101.22	79.26	82.21	57.17	48.27	52.1	121.087	87.5633	52.5133	K06689|1|1e-83|309|aly:ARALYDRAFT_674919|ubiquitin-conjugating enzyme E2 D/E [EC:6.3.2.19]	GO:0016020//membrane	GO:0019787//small conjugating protein transferase activity;GO:0032559	GO:0019941//modification-dependent protein catabolic process;GO:0032446//protein modification by small protein conjugation	gi|357491529|ref|XP_003616052.1|/1.88855e-84/Ubiquitin carrier protein [Medicago truncatula]
sample1_00018588-RA	178.74	175.78	189.3	101.16	76.47	80.13	21.14	20.38	16.43	181.273	85.92	19.3167	K11252|1|5e-45|177|mtr:MTR_4g071180|histone H2B	-	-	-	gi|674947363|emb|CDX86049.1|/5.33154e-44/BnaC03g55640D [Brassica napus]
sample1_00008222-RA	222.27	207.55	210.23	101.15	74.02	88.23	78.58	62.4	65.38	213.35	87.8	68.7867	-	-	-	-	gi|75249602|sp|Q945T0.1|RALF_TOBAC/6.90186e-28/RecName: Full=Rapid alkalinization factor; Short=NtRALF; Flags: Precursor [Nicotiana tabacum]
sample1_00012883-RA	162.28	189.5	185.33	100.65	113.55	114.05	25.36	21.12	21.07	179.037	109.417	22.5167	K04079|1|3e-105|380|ath:AT5G56030|molecular chaperone HtpG	GO:0043231//intracellular membrane-bounded organelle;GO:0030312//external encapsulating structure;GO:0044444;GO:0031090//organelle membrane;GO:0005576//extracellular region	GO:0017111//nucleoside-triphosphatase activity;GO:0005515//protein binding;GO:0032559	GO:0048827//phyllome development;GO:0044267//cellular protein metabolic process;GO:0042742//defense response to bacterium;GO:0009408//response to heat;GO:0009207;GO:0031647//regulation of protein stability;GO:0006970//response to osmotic stress;GO:0009791//post-embryonic development	gi|698523490|ref|XP_009758556.1|/3.47834e-104/PREDICTED: heat shock cognate protein 80-like [Nicotiana sylvestris]
sample1_00004129-RA	127.83	127.82	131.44	100.48	81.9	77.31	38.55	40.48	37.24	129.03	86.5633	38.7567	K02965|1|3e-28|121|osa:6450135|small subunit ribosomal protein S19	GO:0000314//organellar small ribosomal subunit;GO:0009536//plastid	GO:0003723//RNA binding;GO:0005198//structural molecule activity	GO:0010467//gene expression	gi|567883115|ref|XP_006434116.1|/4.7304e-29/hypothetical protein CICLE_v10002977mg [Citrus clementina]
sample1_00013149-RA	11.88	5.63	4.1	100.45	92.39	100.31	62.83	70.49	64.26	7.20333	97.7167	65.86	K13229|1|7e-60|229|zma:541977|2,4-dihydroxy-1,4-benzoxazin-3-one-glucoside dioxygenase [EC:1.14.20.2];K06892|2|3e-43|174|pop:POPTR_550478|;K05277|3|2e-31|134|pop:POPTR_548547|leucoanthocyanidin dioxygenase [EC:1.14.11.19];K05282|5|1e-30|132|bdi:100837430|gibberellin 20-oxidase [EC:1.14.11.12]	-	-	-	gi|697112744|ref|XP_009610251.1|/1.95848e-93/PREDICTED: deacetoxyvindoline 4-hydroxylase-like [Nicotiana tomentosiformis]
sample1_00004756-RA	220.02	237.27	236.28	100.4	84.31	81.95	39.47	35.86	36.49	231.19	88.8867	37.2733	K08232|1|0.0|697|pop:POPTR_836268|monodehydroascorbate reductase (NADH) [EC:1.6.5.4]	GO:0044424	GO:0016655//oxidoreductase activity, acting on NAD(P)H, quinone or similar compound as acceptor;GO:0050662//coenzyme binding	GO:0008152//metabolic process;GO:0019725//cellular homeostasis	gi|113472842|gb|ABI35909.1|/0/monodehydroascorbate reductase [Rheum australe]
sample1_00014898-RA	67.68	63.73	59.54	100.36	97.3	93.16	34.38	41.46	32.13	63.65	96.94	35.99	K00873|1|0.0|800|pop:POPTR_580106|pyruvate kinase [EC:2.7.1.40]	-	GO:0031420;GO:0016301//kinase activity	GO:0006796//phosphate-containing compound metabolic process;GO:0006007//glucose catabolic process	gi|590675837|ref|XP_007039562.1|/0/Pyruvate kinase isozyme G, chloroplastic [Theobroma cacao]
sample1_00015449-RA	95.23	83.27	77.96	99.62	78.52	77.34	44.89	36.86	37.73	85.4867	85.16	39.8267	-	-	-	-	gi|356498340|ref|XP_003518011.1|/2.0364e-17/PREDICTED: uncharacterized protein LOC100801094 isoform X1 [Glycine max]
sample1_00008616-RA	205.84	183.62	170.01	99.49	69.03	79.97	10.73	10.71	8.13	186.49	82.83	9.85667	K11253|1|2e-65|245|mtr:MTR_1g105310|histone H3	GO:0000785//chromatin;GO:0043231//intracellular membrane-bounded organelle	GO:0003676//nucleic acid binding	GO:0034728//nucleosome organization	gi|565351807|ref|XP_006342843.1|/7.10473e-73/PREDICTED: histone H3.2-like [Solanum tuberosum]
sample1_00015296-RA	105.42	103.54	100.81	99.47	102.79	102.18	23.01	21.24	15.93	103.257	101.48	20.06	K01940|1|0.0|674|vvi:100266261|argininosuccinate synthase [EC:6.3.4.5]	GO:0044424	GO:0016879//ligase activity, forming carbon-nitrogen bonds;GO:0032559	GO:0006525//arginine metabolic process	gi|719971689|ref|XP_010275395.1|/0/PREDICTED: argininosuccinate synthase, chloroplastic [Nelumbo nucifera]
sample1_00024547-RA	107.74	115.46	101.14	99.42	69.6	74.51	47.6	51.91	40.39	108.113	81.1767	46.6333	-	-	-	-	gi|703096688|ref|XP_010095910.1|/1.00399e-10/hypothetical protein L484_008307 [Morus notabilis]
sample1_00000030-RA	155.31	176.07	163.06	99.35	86.33	89.15	21.14	24.12	20.55	164.813	91.61	21.9367	K15223|1|5e-15|80.5|gmx:100786835|upstream activation factor subunit UAF30	-	-	-	gi|565359041|ref|XP_006346331.1|/2.55073e-33/PREDICTED: protein TRI1-like [Solanum tuberosum]
sample1_00023281-RA	132.25	124.52	125.02	99.23	95.89	97.95	65.96	53.77	54.64	127.263	97.69	58.1233	-	GO:0009527//plastid outer membrane	GO:0032561//guanyl ribonucleotide binding;GO:0008320//protein transmembrane transporter activity	GO:0015031//protein transport	gi|225463249|ref|XP_002274573.1|/1.56874e-122/PREDICTED: translocase of chloroplast 34, chloroplastic [Vitis vinifera]
sample1_00014544-RA	193.82	187.25	178.12	99.19	76.59	74.89	10.6	12.43	9.86	186.397	83.5567	10.9633	K01206|1|2e-24|112|ath:AT1G67830|alpha-L-fucosidase [EC:3.2.1.51];K00514|3|7e-21|100|rcu:RCOM_1428040|zeta-carotene desaturase [EC:1.3.5.6]	-	-	-	gi|645264717|ref|XP_008237811.1|/2.59946e-141/PREDICTED: GDSL esterase/lipase At1g71250 [Prunus mume]
sample1_00004273-RA	116.96	121.18	106.49	99.17	94.08	99.68	55.64	46.3	47.63	114.877	97.6433	49.8567	-	-	-	-	gi|697120796|ref|XP_009614366.1|/1.71209e-77/PREDICTED: BTB/POZ domain-containing protein POB1-like isoform X2 [Nicotiana tomentosiformis]
sample1_00004785-RA	123.98	129.18	133.33	99.08	80.98	91.91	48.6	45.22	38.32	128.83	90.6567	44.0467	-	-	-	-	gi|719966862|ref|XP_010260157.1|/3.93055e-36/PREDICTED: uncharacterized protein LOC104599343 [Nelumbo nucifera]
sample1_00018920-RA	127.28	129.22	137.58	99.04	71.94	81.49	62.27	59.05	57.02	131.36	84.1567	59.4467	K03938|1|6e-26|115|rcu:RCOM_1178040|NADH dehydrogenase (ubiquinone) Fe-S protein 5 [EC:1.6.5.3 1.6.99.3]	GO:0030964;GO:0005746//mitochondrial respiratory chain	-	GO:0043094	gi|255564166|ref|XP_002523080.1|/1.46504e-24/conserved hypothetical protein [Ricinus communis]
sample1_00024278-RA	185.41	207.23	215.26	98.99	83.18	93.25	29.12	26.79	25.33	202.633	91.8067	27.08	K04078|1|4e-41|166|pop:POPTR_719845|chaperonin GroES	GO:0044424	GO:0032559	GO:0044267//cellular protein metabolic process	gi|702274871|ref|XP_010044184.1|/4.12257e-41/PREDICTED: 10 kDa chaperonin [Eucalyptus grandis]
sample1_00001282-RA	116.16	121.26	120.37	98.95	87.68	99.28	54.35	41.87	45.2	119.263	95.3033	47.14	-	-	-	-	gi|657987139|ref|XP_008385723.1|/2.91465e-31/PREDICTED: uncharacterized protein LOC103448250 [Malus domestica]
sample1_00017191-RA	13.72	8.48	10.7	98.92	105.03	100.18	130.93	141.53	142.91	10.9667	101.377	138.457	K00850|1|0.0|644|rcu:RCOM_0880730|6-phosphofructokinase [EC:2.7.1.11]	GO:0043234//protein complex	GO:0008443//phosphofructokinase activity;GO:0032559	GO:0006796//phosphate-containing compound metabolic process;GO:0006007//glucose catabolic process	gi|590627324|ref|XP_007026417.1|/0/Phosphofructokinase 2 [Theobroma cacao]
sample1_00024541-RA	127.95	129.69	123.31	98.91	74.95	99.04	56.97	38.95	39.48	126.983	90.9667	45.1333	-	-	-	-	gi|643741477|gb|KDP46928.1|/3.61344e-25/hypothetical protein JCGZ_08916 [Jatropha curcas]
sample1_00025863-RA	100.8	100.81	96.94	98.89	96.29	96.67	37.94	37.38	33.62	99.5167	97.2833	36.3133	K00616|1|1e-175|614|pop:POPTR_646955|transaldolase [EC:2.2.1.2]	GO:0044424	GO:0016744	GO:0006007//glucose catabolic process	gi|703074631|ref|XP_010089867.1|/2.46691e-174/hypothetical protein L484_001779 [Morus notabilis]
sample1_00001858-RA	112.76	115.2	104.76	98.83	87.75	98.57	42.12	39.25	43.25	110.907	95.05	41.54	K03237|1|1e-155|547|pop:POPTR_659463|translation initiation factor 2 subunit 1	GO:0043234//protein complex	GO:0008135//translation factor activity, nucleic acid binding	GO:0006412//translation	gi|700188997|gb|KGN44230.1|/1.76426e-154/hypothetical protein Csa_7G232540 [Cucumis sativus]
sample1_00013477-RA	149.43	147.75	147.54	98.72	113.67	107.06	47.65	45.17	43.88	148.24	106.483	45.5667	K11596|1|0.0|1582|rcu:RCOM_0605410|argonaute	-	GO:0008135//translation factor activity, nucleic acid binding	GO:0006412//translation	gi|720047164|ref|XP_010270729.1|/0/PREDICTED: protein argonaute 1-like isoform X1 [Nelumbo nucifera]
sample1_00008902-RA	80.32	79.04	81.64	98.7	90.89	100.62	43.84	41.29	39.49	80.3333	96.7367	41.54	-	-	-	-	gi|590579604|ref|XP_007013833.1|/3.98755e-43/Ran BP2/NZF zinc finger-like superfamily protein isoform 1 [Theobroma cacao]
sample1_00023402-RA	119.44	122.23	126.81	98.59	98.87	104.61	36.98	36.94	34.3	122.827	100.69	36.0733	K02882|1|1e-96|351|pop:POPTR_728108|large subunit ribosomal protein L18Ae	GO:0030529//ribonucleoprotein complex	GO:0005198//structural molecule activity	GO:0010467//gene expression	gi|566254205|ref|XP_006387417.1|/1.47749e-95/60S ribosomal protein L18a-1 [Populus trichocarpa]
sample1_00001793-RA	136.15	132.09	140.8	98.56	93.35	99.75	28.24	24.83	24.69	136.347	97.22	25.92	K02864|1|5e-25|112|gmx:100791748|large subunit ribosomal protein L10	-	-	-	gi|719992090|ref|XP_010253461.1|/1.15916e-24/PREDICTED: 50S ribosomal protein L10, chloroplastic-like [Nelumbo nucifera]
sample1_00020679-RA	3.77	4.27	4.15	98.49	87.63	96.56	523.85	541.93	542.62	4.06333	94.2267	536.133	-	-	-	-	gi|6225076|sp|P81493.1|DFAX1_BETVU/1.36088e-08/RecName: Full=Defensin-like protein AX1; AltName: Full=Antifungal protein AX1 [Beta vulgaris]
sample1_00026809-RA	142.53	140.19	149.99	98.34	97.13	98.49	48.62	39.9	36.07	144.237	97.9867	41.53	K03039|1|7e-152|535|vvi:100252379|26S proteasome regulatory subunit N9	-	-	-	gi|225427065|ref|XP_002275168.1|/2.0656e-150/PREDICTED: 26S proteasome non-ATPase regulatory subunit 13-like isoform 1 [Vitis vinifera]
sample1_00017506-RA	50.22	72.04	51.2	98.25	123.46	141.74	79.71	78.98	89.1	57.82	121.15	82.5967	-	-	-	-	gi|225430428|ref|XP_002285428.1|/6.01139e-28/PREDICTED: uncharacterized protein LOC100266438 [Vitis vinifera]
sample1_00015060-RA	213.2	203.74	178.38	98.16	68.62	85.43	6.51	6.11	6.98	198.44	84.07	6.53333	K11253|1|1e-70|262|aly:ARALYDRAFT_471009|histone H3	GO:0000785//chromatin;GO:0009536//plastid	GO:0003676//nucleic acid binding	GO:0034728//nucleosome organization	gi|700211373|gb|KGN66469.1|/2.80508e-69/hypothetical protein Csa_1G612925 [Cucumis sativus]
sample1_00024523-RA	133.2	118.79	131.42	98.11	97.71	100.08	47.34	51.82	47.91	127.803	98.6333	49.0233	K06943|1|0.0|968|gmx:100795311|nucleolar GTP-binding protein	-	GO:0032561//guanyl ribonucleotide binding	-	gi|590637861|ref|XP_007029236.1|/0/Nucleolar GTP-binding protein [Theobroma cacao]
sample1_00010133-RA	136.99	134.45	137.38	97.98	98.64	110.67	49.36	49.87	48.12	136.273	102.43	49.1167	-	-	GO:0016830//carbon-carbon lyase activity	-	gi|565371265|ref|XP_006352228.1|/5.70954e-118/PREDICTED: uncharacterized protein LOC102578228 [Solanum tuberosum]
sample1_00027324-RA	137.01	157.83	142.29	97.81	83.44	90.96	30.92	27.5	26.31	145.71	90.7367	28.2433	K02995|1|4e-81|299|sbi:SORBI_04g028530|small subunit ribosomal protein S8e	GO:0030529//ribonucleoprotein complex	GO:0005198//structural molecule activity	GO:0010467//gene expression	gi|593263968|ref|XP_007134162.1|/4.0785e-81/hypothetical protein PHAVU_010G024600g [Phaseolus vulgaris]
sample1_00020344-RA	137.02	134.98	129.72	97.67	92.69	84.4	37.96	34.03	30.68	133.907	91.5867	34.2233	K02145|1|0.0|1159|vvi:100261512|V-type H+-transporting ATPase subunit A [EC:3.6.3.14]	GO:0033176//proton-transporting V-type ATPase complex	GO:0015078//hydrogen ion transmembrane transporter activity;GO:0019829//cation-transporting ATPase activity;GO:0032559	GO:0015986//ATP synthesis coupled proton transport;GO:0015988//energy coupled proton transmembrane transport, against electrochemical gradient	gi|137460|sp|P09469.1|VATA_DAUCA/0/RecName: Full=V-type proton ATPase catalytic subunit A; Short=V-ATPase subunit A; AltName: Full=V-ATPase 69 kDa subunit; AltName: Full=Vacuolar proton pump subunit alpha [Daucus carota]
sample1_00020862-RA	48.01	74.79	80.39	97.58	94.8	102.43	162.99	189.57	182.56	67.73	98.27	178.373	-	-	-	-	gi|641863220|gb|KDO81906.1|/2.00875e-57/hypothetical protein CISIN_1g026954mg [Citrus sinensis]
sample1_00004866-RA	82.06	84.62	77.99	97.39	102.03	97.87	45.28	45.86	39.44	81.5567	99.0967	43.5267	K00811|1|0.0|751|pop:POPTR_654206|aspartate aminotransferase, chloroplastic [EC:2.6.1.1]	GO:0009526//plastid envelope;GO:0009532//plastid stroma;GO:0005576//extracellular region	GO:0008483//transaminase activity;GO:0048037//cofactor binding	GO:0006950//response to stress;GO:0019752//carboxylic acid metabolic process;GO:0010038//response to metal ion	gi|565357613|ref|XP_006345635.1|/0/PREDICTED: aspartate aminotransferase, chloroplastic-like isoform X1 [Solanum tuberosum]
sample1_00018791-RA	53.94	49.55	54.44	97.38	82.01	95.74	113.94	120.88	109.91	52.6433	91.71	114.91	-	-	-	-	gi|225445732|ref|XP_002271684.1|/1.78295e-76/PREDICTED: uncharacterized protein LOC100243286 [Vitis vinifera]
sample1_00017930-RA	167.63	205.08	207.91	97.16	83.79	91.96	20.28	20.2	19.64	193.54	90.97	20.04	K11128|1|2e-38|158|gmx:100788981|H/ACA ribonucleoprotein complex subunit 1	-	-	-	gi|502107112|ref|XP_004493161.1|/2.1999e-38/PREDICTED: putative H/ACA ribonucleoprotein complex subunit 1-like protein 1-like isoform X2 [Cicer arietinum]
sample1_00021841-RA	138.45	135.68	144.22	97.1	93.55	95.08	46.6	38.15	30.19	139.45	95.2433	38.3133	-	-	-	-	gi|147820248|emb|CAN75850.1|/3.07775e-46/hypothetical protein VITISV_041106 [Vitis vinifera]
sample1_00012272-RA	74.59	79.31	80.09	96.84	95.89	89.48	40.2	39.07	33.62	77.9967	94.07	37.63	K01919|1|0.0|810|rcu:RCOM_1686670|glutamate--cysteine ligase [EC:6.3.2.2]	GO:0009536//plastid	GO:0016881//acid-amino acid ligase activity;GO:0032559	GO:0006749//glutathione metabolic process	gi|255537467|ref|XP_002509800.1|/0/Glutamate--cysteine ligase, chloroplast precursor, putative [Ricinus communis]
sample1_00026689-RA	68.73	37.48	36.56	96.74	98.61	108.48	53.3	56.14	17.33	47.59	101.277	42.2567	-	GO:0005576//extracellular region	GO:0046872//metal ion binding	-	gi|18203684|sp|Q9ZRA4.1|AB19A_PRUPE/9.18883e-60/RecName: Full=Auxin-binding protein ABP19a; Flags: Precursor [Prunus persica]
sample1_00019275-RA	123.8	155.85	142.55	96.73	95.66	95.51	26.32	28.09	27.85	140.733	95.9667	27.42	-	-	-	-	gi|723674827|ref|XP_010316771.1|/2.00097e-20/PREDICTED: uncharacterized protein LOC104645835 isoform X1 [Solanum lycopersicum]
sample1_00021933-RA	287.1	268.4	320.3	96.47	81.9	83.69	36.72	24.56	31.41	291.933	87.3533	30.8967	K15104|1|1e-127|454|rcu:RCOM_0070090|solute carrier family 25 (mitochondrial oxoglutarate transporter), member 11	GO:0031224//intrinsic component of membrane;GO:0043231//intracellular membrane-bounded organelle	-	GO:0046907//intracellular transport	gi|565373236|ref|XP_006353182.1|/3.40666e-134/PREDICTED: mitochondrial uncoupling protein 5-like [Solanum tuberosum]
sample1_00020320-RA	163.68	162.7	152.93	96.41	86.23	83.6	55.68	48.41	49.32	159.77	88.7467	51.1367	K10355|1|0.0|749|ath:AT5G09810|actin, other eukaryote;K05692|2|0.0|747|bdi:100834364|actin beta/gamma 1	GO:0030312//external encapsulating structure;GO:0031981//nuclear lumen;GO:0043232;GO:0016020//membrane	GO:0005198//structural molecule activity;GO:0032559	GO:0009314//response to radiation;GO:0009725//response to hormone;GO:0009913//epidermal cell differentiation;GO:0048588//developmental cell growth;GO:0006950//response to stress	gi|471271028|gb|AGI15325.1|/0/actin 1 [Dionaea muscipula]
sample1_00013622-RA	100.26	111.81	106.97	96.2	82.78	87.27	28.24	28.44	26.49	106.347	88.75	27.7233	K01693|1|9e-101|366|gmx:100804707|imidazoleglycerol-phosphate dehydratase [EC:4.2.1.19]	-	-	-	gi|698566104|ref|XP_009773420.1|/6.99562e-103/PREDICTED: imidazoleglycerol-phosphate dehydratase [Nicotiana sylvestris]
sample1_00009015-RA	128.57	115.92	115.08	96.1	77.3	79.45	22.63	23.02	18.74	119.857	84.2833	21.4633	K02437|1|3e-74|276|vvi:100252595|glycine cleavage system H protein	GO:0043234//protein complex	-	GO:0006546//glycine catabolic process	gi|225423730|ref|XP_002278252.1|/9.45732e-73/PREDICTED: glycine cleavage system H protein, mitochondrial [Vitis vinifera]
sample1_00013794-RA	152.59	169.85	176.22	96.06	106.23	104.31	30.55	29.51	25.81	166.22	102.2	28.6233	K09489|1|0.0|1268|rcu:RCOM_0980870|heat shock 70kDa protein 4	-	GO:0016628//oxidoreductase activity, acting on the CH-CH group of donors, NAD or NADP as acceptor;GO:0032559	GO:0008152//metabolic process;GO:0050896//response to stimulus	gi|661898096|emb|CDO98063.1|/0/unnamed protein product [Coffea canephora]
sample1_00007119-RA	48.91	42.87	41.92	95.93	88.61	89.5	42.8	45.74	43.75	44.5667	91.3467	44.0967	K05605|1|3e-159|560|pop:POPTR_551227|3-hydroxyisobutyryl-CoA hydrolase [EC:3.1.2.4]	-	GO:0016836//hydro-lyase activity	-	gi|224062667|ref|XP_002300870.1|/8.77967e-158/enoyl-CoA hydratase/isomerase family protein [Populus trichocarpa]
sample1_00021115-RA	121.4	135.59	134.48	95.77	97.45	96.44	34.37	27.75	25.9	130.49	96.5533	29.34	K00660|1|8e-158|554|pop:POPTR_572875|chalcone synthase [EC:2.3.1.74]	-	GO:0016747//transferase activity, transferring acyl groups other than amino-acyl groups	GO:0009699//phenylpropanoid biosynthetic process	gi|184191045|gb|ACC76754.1|/1.33122e-177/CHS2 [Polygonum cuspidatum]
sample1_00017883-RA	137.31	119.12	127.46	95.7	95.46	92.52	53.51	52.68	45.52	127.963	94.56	50.57	-	-	-	-	gi|565402972|ref|XP_006366942.1|/2.14266e-61/PREDICTED: selT-like protein-like [Solanum tuberosum]
sample1_00007215-RA	103.92	97.72	104.13	95.57	77.19	94.43	34.29	33.27	34.34	101.923	89.0633	33.9667	-	-	-	-	gi|643732449|gb|KDP39545.1|/1.20972e-42/hypothetical protein JCGZ_02565 [Jatropha curcas]
sample1_00012531-RA	103.03	99.7	90.03	95.46	77.65	79.06	22.25	20.94	17.72	97.5867	84.0567	20.3033	K00559|1|4e-153|539|vvi:100263590|sterol 24-C-methyltransferase [EC:2.1.1.41]	-	GO:0008169//C-methyltransferase activity	GO:0006730//one-carbon metabolic process;GO:0008202//steroid metabolic process	gi|73761691|gb|AAZ83345.1|/4.59365e-153/24-sterol C-methyltransferase [Gossypium hirsutum]
sample1_00005557-RA	92.39	84.46	80.94	95.36	71.17	79.92	32.83	37.63	37.13	85.93	82.15	35.8633	K14324|1|2e-56|211|vvi:100250532|histone deacetylase complex subunit SAP18	-	-	-	gi|629107743|gb|KCW72889.1|/1.0819e-55/hypothetical protein EUGRSUZ_E01334 [Eucalyptus grandis]
sample1_00026296-RA	123.09	117.57	125.46	95.35	86.82	91.85	44.32	40.16	41.27	122.04	91.34	41.9167	K03061|1|0.0|838|gmx:100779787|26S proteasome regulatory subunit T1	GO:0043234//protein complex;GO:0043231//intracellular membrane-bounded organelle	GO:0016462//pyrophosphatase activity;GO:0032559	GO:0009057//macromolecule catabolic process	gi|502156672|ref|XP_004510590.1|/0/PREDICTED: 26S protease regulatory subunit 7-like [Cicer arietinum]
sample1_00015192-RA	110.67	98.74	94.95	95.32	80.03	91.19	45.12	47.4	41.54	101.453	88.8467	44.6867	-	GO:0043231//intracellular membrane-bounded organelle	-	-	gi|604314994|gb|EYU27700.1|/7.27304e-125/hypothetical protein MIMGU_mgv1a012576mg [Erythranthe guttata]
sample1_00017677-RA	119.61	122.19	131.58	95.31	91.19	96.43	44.79	43.81	40.61	124.46	94.31	43.07	K03238|1|1e-113|408|vvi:100263785|translation initiation factor 2 subunit 2	-	GO:0008135//translation factor activity, nucleic acid binding	GO:0006412//translation	gi|698505325|ref|XP_009798124.1|/2.07406e-114/PREDICTED: eukaryotic translation initiation factor 2 subunit beta-like [Nicotiana sylvestris]
sample1_00008369-RA	146.22	145.43	151.56	95.23	76.14	82.82	40.95	38.43	35.84	147.737	84.73	38.4067	K12876|1|2e-72|270|rcu:RCOM_1578700|RNA-binding protein 8A	GO:0043231//intracellular membrane-bounded organelle	GO:0003676//nucleic acid binding	GO:0010467//gene expression	gi|643705986|gb|KDP22118.1|/4.26193e-72/hypothetical protein JCGZ_25949 [Jatropha curcas]
sample1_00001004-RA	134.15	136.58	145.91	95.09	98.36	96.21	39.19	38.47	36.66	138.88	96.5533	38.1067	K01880|1|0.0|1109|vvi:100257704|glycyl-tRNA synthetase [EC:6.1.1.14]	GO:0044424	GO:0004812//aminoacyl-tRNA ligase activity;GO:0032559	GO:0006418//tRNA aminoacylation for protein translation	gi|225456501|ref|XP_002280957.1|/0/PREDICTED: glycyl-tRNA synthetase 1, mitochondrial-like [Vitis vinifera]
sample1_00018292-RA	177.5	138.68	131.69	95.05	55.67	58.7	16.34	15.58	18.66	149.29	69.8067	16.86	K13448|1|2e-37|152|vvi:100253496|calcium-binding protein CML	-	-	-	gi|719962060|ref|XP_010262278.1|/3.14408e-36/PREDICTED: probable calcium-binding protein CML23 [Nelumbo nucifera]
sample1_00002016-RA	90.95	83.05	83.14	94.78	94.59	94.85	38.14	37.42	33.59	85.7133	94.74	36.3833	K00029|1|0.0|931|vvi:100233075|malate dehydrogenase (oxaloacetate-decarboxylating)(NADP+) [EC:1.1.1.40]	-	GO:0016615//malate dehydrogenase activity;GO:0000166//nucleotide binding;GO:0043169//cation binding	GO:0043648//dicarboxylic acid metabolic process	gi|339958975|gb|AEK25136.1|/0/NADP-dependent malic enzyme [Hylocereus undatus]
sample1_00023695-RA	123	116.5	132.49	94.74	80.58	85.32	44.65	36.88	36.81	123.997	86.88	39.4467	-	-	GO:0005488//binding	-	gi|296086678|emb|CBI32313.3|/6.03258e-49/unnamed protein product [Vitis vinifera]
sample1_00004469-RA	196.54	206.57	212.47	94.52	91.43	91.52	34.95	36.35	32.28	205.193	92.49	34.5267	K06067|1|0.0|861|vvi:100241833|histone deacetylase 1/2 [EC:3.5.1.98]	GO:0043231//intracellular membrane-bounded organelle	GO:0005488//binding;GO:0017136//NAD-dependent histone deacetylase activity	GO:0006476//protein deacetylation;GO:0009292//genetic transfer;GO:0006355//regulation of transcription, DNA-templated;GO:0009611//response to wounding;GO:0016570//histone modification;GO:0007275//multicellular organismal development	gi|702464405|ref|XP_010028889.1|/0/PREDICTED: histone deacetylase 19 isoform X1 [Eucalyptus grandis]
sample1_00003719-RA	134.82	134.31	131.49	94.03	86.94	95.52	29.21	26.35	23.69	133.54	92.1633	26.4167	K02908|1|4e-57|220|rcu:RCOM_0855600|large subunit ribosomal protein L30e	GO:0030529//ribonucleoprotein complex	GO:0005198//structural molecule activity	GO:0010467//gene expression	gi|703089508|ref|XP_010093822.1|/4.25087e-56/60S ribosomal protein L30 [Morus notabilis]
sample1_00010460-RA	45.5	23.35	18.72	93.99	82.22	86.92	3.97	5.41	3.36	29.19	87.71	4.24667	K00517|1|4e-40|163|ath:AT3G26320|[EC:1.14.-.-];K11818|2|1e-39|162|aly:ARALYDRAFT_913321|cytochrome P450, family 83, subfamily B, polypeptide 1 [EC:1.14.-.-]	-	GO:0046872//metal ion binding;GO:0016491//oxidoreductase activity	-	gi|567901662|ref|XP_006443319.1|/5.30645e-58/hypothetical protein CICLE_v10019709mg [Citrus clementina]
sample1_00008511-RA	119.75	109.33	107.54	93.74	84.34	84.58	35.76	32.44	30.82	112.207	87.5533	33.0067	-	-	-	-	gi|590595163|ref|XP_007017998.1|/1.43639e-174/Uncharacterized protein isoform 1 [Theobroma cacao]
sample1_00022782-RA	107.26	112.16	118.38	93.73	69.4	78.46	50.06	46.64	46.06	112.6	80.53	47.5867	K06875|1|1e-44|178|vvi:100245316|programmed cell death protein 5	-	GO:0003676//nucleic acid binding	-	gi|593791866|ref|XP_007158972.1|/2.55739e-45/hypothetical protein PHAVU_002G197500g [Phaseolus vulgaris]
sample1_00016161-RA	110.2	102.63	107.59	93.68	76.86	85.33	37.07	42.19	34.53	106.807	85.29	37.93	-	GO:0043231//intracellular membrane-bounded organelle	-	-	gi|225463153|ref|XP_002267013.1|/5.29309e-29/PREDICTED: uncharacterized protein LOC100244242 [Vitis vinifera]
sample1_00009739-RA	112.68	117.69	122.14	93.54	94.92	98.52	47.28	42.57	44.31	117.503	95.66	44.72	K03248|1|6e-114|409|mtr:MTR_8g107310|translation initiation factor 3 subunit G	GO:0044424	GO:0046914//transition metal ion binding;GO:0008135//translation factor activity, nucleic acid binding	GO:0006412//translation	gi|702424313|ref|XP_010067450.1|/1.3425e-112/PREDICTED: eukaryotic translation initiation factor 3 subunit G-like [Eucalyptus grandis]
sample1_00012486-RA	38.94	41.29	33.81	93.5	81.65	83.57	39.49	40.21	34.47	38.0133	86.24	38.0567	K01859|1|4e-74|276|pop:POPTR_724846|chalcone isomerase [EC:5.5.1.6]	-	GO:0016872//intramolecular lyase activity	GO:0044249//cellular biosynthetic process	gi|577700652|gb|AHH84790.1|/1.63884e-132/chalcone isomerase [Fagopyrum dibotrys]
sample1_00021454-RA	128.19	130.52	131.15	93.37	84.52	88.78	41.6	38.18	36.74	129.953	88.89	38.84	K10752|1|0.0|786|vvi:100247592|histone-binding protein RBBP4	GO:0043231//intracellular membrane-bounded organelle	GO:0004468//lysine N-acetyltransferase activity, acting on acetyl phosphate as donor	-	gi|697100146|ref|XP_009589721.1|/0/PREDICTED: WD-40 repeat-containing protein MSI1 [Nicotiana tomentosiformis]
sample1_00001309-RA	131.29	132.71	132.89	93.34	80.84	86.3	50.71	41.43	43.99	132.297	86.8267	45.3767	-	-	-	-	gi|702475749|ref|XP_010031881.1|/1.24918e-50/PREDICTED: anamorsin homolog [Eucalyptus grandis]
sample1_00011152-RA	164.78	153.89	157.83	93.32	105.5	124.03	74.95	75.12	74.84	158.833	107.617	74.97	-	-	-	-	gi|225466194|ref|XP_002264862.1|/3.66016e-19/PREDICTED: uncharacterized protein LOC100241008 [Vitis vinifera]
sample1_00004911-RA	106.85	101.99	111.79	93.27	58.6	82.63	37.87	33.05	33.92	106.877	78.1667	34.9467	-	-	-	-	gi|527200565|gb|EPS67959.1|/7.63399e-35/hypothetical protein M569_06818 [Genlisea aurea]
sample1_00018978-RA	184.1	169.06	172.35	93.07	86.56	77.29	99.05	84.91	90.28	175.17	85.64	91.4133	K01369|1|4e-144|509|vvi:100244137|legumain [EC:3.4.22.34]	-	-	-	gi|225429442|ref|XP_002276759.1|/1.03655e-142/PREDICTED: vacuolar-processing enzyme [Vitis vinifera]
sample1_00025174-RA	10.83	1.99	2.91	92.97	77.77	89.74	298.86	325.94	330.11	5.24333	86.8267	318.303	-	-	-	-	-
sample1_00008568-RA	125.39	117.5	111.52	92.71	81.14	86.76	27.97	26.01	21.41	118.137	86.87	25.13	K07374|1|0.0|749|pop:POPTR_412148|tubulin alpha	GO:0032991//macromolecular complex;GO:0015630//microtubule cytoskeleton	GO:0017111//nucleoside-triphosphatase activity;GO:0032561//guanyl ribonucleotide binding	GO:0043623//cellular protein complex assembly;GO:0009207;GO:0007017//microtubule-based process	gi|700188604|gb|KGN43837.1|/0/Tubulin alpha chain [Cucumis sativus]
sample1_00026274-RA	245.78	230.5	228.03	92.53	86.76	84.76	16.83	10.36	11	234.77	88.0167	12.73	-	-	-	-	gi|659110977|ref|XP_008455511.1|/5.94695e-64/PREDICTED: fasciclin-like arabinogalactan protein 7 [Cucumis melo]
sample1_00012560-RA	135.42	146.04	155.08	92.51	81.29	81.36	57.16	55.66	53.37	145.513	85.0533	55.3967	K03012|1|4e-65|244|pop:POPTR_650821|DNA-directed RNA polymerase II subunit RPB4	-	GO:0005488//binding;GO:0034062//RNA polymerase activity	GO:0010467//gene expression	gi|590707929|ref|XP_007048135.1|/1.58729e-64/RNA polymerase II, Rpb4, core protein isoform 1 [Theobroma cacao]
sample1_00026912-RA	14.21	6.07	3.09	92.37	89.25	102.28	52.42	52.15	40.71	7.79	94.6333	48.4267	-	-	GO:0004866//endopeptidase inhibitor activity	GO:0006950//response to stress	gi|83027407|gb|ABB96723.1|/7.4605e-22/proteinase inhibitor BTIw1 [Fagopyrum esculentum]
sample1_00015248-RA	139.5	157.55	151.53	92.27	89.43	88.04	25.75	21.81	21.28	149.527	89.9133	22.9467	K01893|1|0.0|905|vvi:100257593|asparaginyl-tRNA synthetase [EC:6.1.1.22]	GO:0044424	GO:0004812//aminoacyl-tRNA ligase activity;GO:0032559	GO:0006418//tRNA aminoacylation for protein translation	gi|359484512|ref|XP_003633115.1|/0/PREDICTED: asparaginyl-tRNA synthetase, cytoplasmic 1-like [Vitis vinifera]
sample1_00017106-RA	147.27	141.81	148.22	92.24	84.54	79.67	74.58	61.79	59.54	145.767	85.4833	65.3033	K07901|1|1e-83|308|pop:POPTR_656053|Ras-related protein Rab-8A;K07976|3|5e-83|306|ath:AT3G46060|Rab family, other	GO:0031090//organelle membrane;GO:0043231//intracellular membrane-bounded organelle	GO:0032561//guanyl ribonucleotide binding	GO:0035556//intracellular signal transduction;GO:0000160//phosphorelay signal transduction system;GO:0006810//transport	gi|224100931|ref|XP_002312073.1|/2.69883e-82/GTP-binding family protein [Populus trichocarpa]
sample1_00004236-RA	153.23	168.17	194.17	91.87	79.9	84.06	48.27	41.84	40.34	171.857	85.2767	43.4833	K01507|1|1e-103|375|mtr:MTR_5g020840|inorganic pyrophosphatase [EC:3.6.1.1]	GO:0044424	GO:0046872//metal ion binding;GO:0016462//pyrophosphatase activity	GO:0006793//phosphorus metabolic process	gi|643705097|gb|KDP21750.1|/2.63636e-102/hypothetical protein JCGZ_03380 [Jatropha curcas]
sample1_00026518-RA	122.9	130.44	122.08	91.8	86.79	91.9	29.65	30.55	25.77	125.14	90.1633	28.6567	K02133|1|0.0|936|vvi:100261031|F-type H+-transporting ATPase subunit beta [EC:3.6.3.14]	GO:0033178//proton-transporting two-sector ATPase complex, catalytic domain;GO:0005753//mitochondrial proton-transporting ATP synthase complex	GO:0019829//cation-transporting ATPase activity;GO:0015078//hydrogen ion transmembrane transporter activity;GO:0032559;GO:0015662//ATPase activity, coupled to transmembrane movement of ions, phosphorylative mechanism	GO:0015988//energy coupled proton transmembrane transport, against electrochemical gradient;GO:0009207;GO:0015986//ATP synthesis coupled proton transport	gi|225424142|ref|XP_002283951.1|/0/PREDICTED: ATP synthase subunit beta, mitochondrial-like [Vitis vinifera]
sample1_00018510-RA	138.81	127.68	114.89	91.18	86	87.03	44.19	39.18	32.88	127.127	88.07	38.75	-	-	-	-	gi|661897786|emb|CDO97753.1|/2.42932e-154/unnamed protein product [Coffea canephora]
sample1_00018590-RA	168.45	160.76	135.12	91.03	71.05	73.61	4.98	5.16	5.03	154.777	78.5633	5.05667	K11251|1|2e-35|147|sbi:SORBI_01g039240|histone H2A	GO:0000785//chromatin;GO:0043231//intracellular membrane-bounded organelle	GO:0003676//nucleic acid binding	GO:0034728//nucleosome organization	gi|470116850|ref|XP_004294587.1|/1.72556e-34/PREDICTED: histone H2A-like [Fragaria vesca subsp. vesca]
sample1_00021426-RA	117.26	101.25	90.73	90.9	100.64	97.62	38.58	36.87	35.38	103.08	96.3867	36.9433	K12667|1|0.0|827|gmx:100806815|oligosaccharyltransferase complex subunit delta (ribophorin II)	-	-	-	gi|694387420|ref|XP_009369463.1|/0/PREDICTED: dolichyl-diphosphooligosaccharide--protein glycosyltransferase subunit 2-like isoform X2 [Pyrus x bretschneideri]
sample1_00022722-RA	126.93	133.92	126.15	90.8	94.52	97.03	33.05	34.25	29.23	129	94.1167	32.1767	K01669|1|3e-56|218|ppp:PHYPADRAFT_200971|deoxyribodipyrimidine photo-lyase [EC:4.1.99.3]	-	GO:0003913//DNA photolyase activity	GO:0006259//DNA metabolic process	gi|645258898|ref|XP_008235103.1|/3.45176e-157/PREDICTED: blue-light photoreceptor PHR2 [Prunus mume]
sample1_00017602-RA	145.57	145.41	143.26	90.78	86.48	92.58	29.4	27.37	22.92	144.747	89.9467	26.5633	K00789|1|0.0|736|vvi:100243560|S-adenosylmethionine synthetase [EC:2.5.1.6]	GO:0044424	GO:0046872//metal ion binding;GO:0016765//transferase activity, transferring alkyl or aryl (other than methyl) groups;GO:0032559	GO:0044237//cellular metabolic process	gi|645233728|ref|XP_008223483.1|/0/PREDICTED: S-adenosylmethionine synthase 5 [Prunus mume]
sample1_00010355-RA	128.98	128.18	129.47	90.7	87.37	84.38	39.81	38	35.33	128.877	87.4833	37.7133	K03029|1|2e-134|478|vvi:100257366|26S proteasome regulatory subunit N10	-	-	-	gi|225431100|ref|XP_002264558.1|/5.01183e-133/PREDICTED: 26S proteasome non-ATPase regulatory subunit 4 [Vitis vinifera]
sample1_00004680-RA	96.41	80.67	82.85	90.57	72.2	83.15	43.75	37.5	40.3	86.6433	81.9733	40.5167	K12947|1|1e-77|288|ath:AT2G39960|signal peptidase complex subunit 2 [EC:3.4.-.-]	GO:0043234//protein complex;GO:0031224//intrinsic component of membrane	GO:0016787//hydrolase activity	-	gi|567886308|ref|XP_006435676.1|/1.05254e-81/hypothetical protein CICLE_v10032786mg [Citrus clementina]
sample1_00004409-RA	142.78	144.18	148.31	90.55	89.09	94.04	35	33.34	26.88	145.09	91.2267	31.74	K14325|1|6e-48|190|pop:POPTR_823076|RNA-binding protein with serine-rich domain 1	-	-	-	gi|566195508|ref|XP_006377863.1|/1.81798e-46/arginine/serine-rich family protein [Populus trichocarpa]
sample1_00008295-RA	136.27	147.7	150.13	90.55	92.67	98.42	32.3	32.1	35.97	144.7	93.88	33.4567	K14538|1|1e-159|561|rcu:RCOM_1721220|nuclear GTP-binding protein	-	-	-	gi|566159725|ref|XP_002303032.2|/1.90071e-166/hypothetical protein POPTR_0002s24220g [Populus trichocarpa]
sample1_00003333-RA	72.79	91.56	107.38	90.48	82.09	86.09	208.6	164.29	166.97	90.5767	86.22	179.953	K08234|1|4e-10|63.9|cre:CHLREDRAFT_143257|glyoxylase I family protein	-	GO:0003824//catalytic activity	-	gi|255553127|ref|XP_002517606.1|/5.49998e-78/lactoylglutathione lyase, putative [Ricinus communis]
sample1_00022818-RA	99.95	105.09	111.63	90.4	90.16	84.3	33.66	35.14	32.82	105.557	88.2867	33.8733	K14537|1|0.0|826|gmx:100788649|nuclear GTP-binding protein	GO:0044464	GO:0032561//guanyl ribonucleotide binding	-	gi|356544026|ref|XP_003540457.1|/0/PREDICTED: nucleolar GTP-binding protein 2-like isoform X1 [Glycine max]
sample1_00019933-RA	154.49	169.43	161.85	90.3	60.57	66.28	20.93	16.74	15.04	161.923	72.3833	17.57	K11251|1|8e-44|174|pop:POPTR_729700|histone H2A	GO:0000785//chromatin;GO:0043231//intracellular membrane-bounded organelle	GO:0003676//nucleic acid binding	GO:0034728//nucleosome organization	gi|659101085|ref|XP_008451417.1|/2.08188e-42/PREDICTED: histone H2AX [Cucumis melo]
sample1_00001901-RA	164.63	150.53	165.39	90.22	59.3	73.02	16.83	17.98	18.69	160.183	74.18	17.8333	K11254|1|3e-40|161|mtr:MTR_2g096100|histone H4	GO:0000785//chromatin;GO:0043231//intracellular membrane-bounded organelle	GO:0003676//nucleic acid binding	GO:0034728//nucleosome organization	gi|723710790|ref|XP_010322955.1|/3.97702e-39/PREDICTED: uncharacterized protein LOC101252889 [Solanum lycopersicum]
sample1_00024107-RA	134.63	147.96	142.03	90.09	76.2	92.17	23.79	23.43	23.07	141.54	86.1533	23.43	K11097|1|2e-41|167|gmx:100500256|small nuclear ribonucleoprotein E	GO:0032991//macromolecular complex	GO:0005488//binding	-	gi|502096134|ref|XP_004490635.1|/1.80711e-40/PREDICTED: small nuclear ribonucleoprotein E-like isoform X1 [Cicer arietinum]
sample1_00010782-RA	115.45	122.49	110.58	89.94	79.6	79.26	53.7	45.89	45.68	116.173	82.9333	48.4233	K00434|1|3e-118|422|mtr:MTR_4g073410|L-ascorbate peroxidase [EC:1.11.1.11]	-	GO:0005506//iron ion binding;GO:0016209//antioxidant activity	GO:0008152//metabolic process;GO:0006950//response to stress	gi|111124995|gb|AAY90125.2|/1.01338e-128/ascorbate peroxidase [Rheum australe]
sample1_00005782-RA	216.36	229.3	231.98	89.91	94.56	98.57	43.35	35.02	27.04	225.88	94.3467	35.1367	K13258|1|1e-38|158|gmx:547489|2-hydroxyisoflavanone dehydratase [EC:4.2.1.105];K14493|2|6e-20|96.3|aly:ARALYDRAFT_477795|gibberellin receptor GID1 [EC:3.-.-.-]	-	-	-	gi|657968490|ref|XP_008375948.1|/3.00098e-63/PREDICTED: probable carboxylesterase 12 [Malus domestica]
sample1_00006308-RA	101.08	100.69	102.81	89.89	80.3	82.88	40.96	37.56	38.59	101.527	84.3567	39.0367	K03247|1|3e-138|489|vvi:100248036|translation initiation factor 3 subunit H	-	-	-	gi|702433280|ref|XP_010069379.1|/9.26141e-140/PREDICTED: eukaryotic translation initiation factor 3 subunit H [Eucalyptus grandis]
sample1_00011328-RA	239.21	192.58	141.76	89.84	84.71	83.65	17.86	13.67	13.28	191.183	86.0667	14.9367	K15398|1|0.0|857|vvi:100247907|cytochrome P450, family 86, subfamily A, polypeptide 2/4/7/8 (fatty acid omega-hydroxylase) [EC:1.14.-.-]	-	-	-	gi|225426453|ref|XP_002275806.1|/0/PREDICTED: cytochrome P450 86A2 [Vitis vinifera]
sample1_00001485-RA	92.35	89.57	98.63	89.47	76.45	84.63	43.09	43.09	38.33	93.5167	83.5167	41.5033	K07253|1|1e-25|115|ppp:PHYPADRAFT_166244|phenylpyruvate tautomerase [EC:5.3.2.1];K15923|3|1e-25|112|mtr:MTR_4g127370|alpha-L-fucosidase 2 [EC:3.2.1.51]	-	-	-	gi|339716034|gb|AEJ88264.1|/1.68769e-36/putative macrophage migration inhibitory factor family protein [Wolffia arrhiza]
sample1_00014218-RA	99.02	118.05	110.85	89.43	76.48	87.98	26.18	27.32	25.56	109.307	84.63	26.3533	K02976|1|3e-47|142|vvi:100265511|small subunit ribosomal protein S26e	-	-	-	gi|586688459|ref|XP_006842443.1|/4.11066e-47/hypothetical protein AMTR_s00077p00042770 [Amborella trichopoda]
sample1_00011482-RA	107.89	107.22	102.77	89.41	102.62	100.1	25.19	23.18	19.19	105.96	97.3767	22.52	K00208|1|3e-149|526|pop:POPTR_555276|enoyl-[acyl-carrier protein] reductase I [EC:1.3.1.9]	-	GO:0003824//catalytic activity	GO:0008152//metabolic process	gi|224073212|ref|XP_002304026.1|/9.47046e-148/ENOYL-ACP REDUCTASE 1 family protein [Populus trichocarpa]
sample1_00014668-RA	141.28	139.35	151.06	89.35	85.12	86.14	46.91	50.51	51.04	143.897	86.87	49.4867	K13110|1|1e-100|365|osa:4329017|microfibrillar-associated protein 1	-	-	-	gi|672160323|ref|XP_008799939.1|/7.88866e-107/PREDICTED: microfibrillar-associated protein 1-like [Phoenix dactylifera]
sample1_00010527-RA	113.7	124.97	139.11	88.97	80.86	83.91	38.37	36.4	38.57	125.927	84.58	37.78	K06630|1|4e-114|410|rcu:RCOM_0341430|tyrosine 3-monooxygenase/tryptophan 5-monooxygenase activation protein	-	GO:0005515//protein binding	-	gi|255564764|ref|XP_002523376.1|/1.06741e-112/14-3-3 protein, putative [Ricinus communis]
sample1_00023005-RA	86.82	87.68	81.79	88.96	85.33	82.53	44.49	43.08	39.21	85.43	85.6067	42.26	K02147|1|0.0|930|rcu:RCOM_1599410|V-type H+-transporting ATPase subunit B [EC:3.6.3.14]	GO:0009526//plastid envelope;GO:0033176//proton-transporting V-type ATPase complex;GO:0031090//organelle membrane	GO:0015078//hydrogen ion transmembrane transporter activity;GO:0019829//cation-transporting ATPase activity;GO:0032559	GO:0015986//ATP synthesis coupled proton transport;GO:0015988//energy coupled proton transmembrane transport, against electrochemical gradient	gi|695048625|ref|XP_009412226.1|/0/PREDICTED: V-type proton ATPase subunit B 2 [Musa acuminata subsp. malaccensis]
sample1_00014505-RA	116.54	126.64	118.38	88.8	117.68	108.74	38.44	36.65	32.41	120.52	105.073	35.8333	K01681|1|0.0|1595|rcu:RCOM_0487910|aconitate hydratase 1 [EC:4.2.1.3]	-	GO:0051536//iron-sulfur cluster binding;GO:0016836//hydro-lyase activity	-	gi|567910483|ref|XP_006447555.1|/0/hypothetical protein CICLE_v10014140mg [Citrus clementina]
sample1_00024370-RA	124.45	125.07	123.39	88.72	96.64	95.97	47.05	44.29	41.83	124.303	93.7767	44.39	K03028|1|0.0|1110|vvi:100255701|26S proteasome regulatory subunit N1	GO:0043234//protein complex	-	GO:0009894	gi|595790351|ref|XP_007198928.1|/0/hypothetical protein PRUPE_ppa001162mg [Prunus persica]
sample1_00011606-RA	133.32	110.83	112.88	88.64	77.27	76.39	41.02	46.24	39.92	119.01	80.7667	42.3933	K02937|1|3e-70|263|vvi:100267028|large subunit ribosomal protein L7e	GO:0030529//ribonucleoprotein complex	-	-	gi|225465520|ref|XP_002272916.1|/8.22685e-69/PREDICTED: 60S ribosomal protein L7-1 [Vitis vinifera]
sample1_00006950-RA	97.37	92.11	84.07	88.62	64.09	71.71	37.37	32.75	36.13	91.1833	74.8067	35.4167	K13448|1|4e-66|249|pop:POPTR_818390|calcium-binding protein CML	GO:0044424;GO:0016020//membrane	GO:0046872//metal ion binding;GO:0016491//oxidoreductase activity	GO:0006259//DNA metabolic process;GO:0009913//epidermal cell differentiation;GO:0009826//unidimensional cell growth	gi|729051|sp|P41210.1|CATR_ATRNU/3.79501e-65/RecName: Full=Caltractin; AltName: Full=Centrin [Atriplex nummularia]
sample1_00007490-RA	199.61	172.12	200.84	88.55	86.53	87.47	106.44	80.03	93.57	190.857	87.5167	93.3467	K01376|1|2e-169|593|ath:AT5G43060|[EC:3.4.22.-];K01365|4|1e-100|365|smo:SELMODRAFT_183539|cathepsin L [EC:3.4.22.15]	-	GO:0016491//oxidoreductase activity;GO:0070011//peptidase activity, acting on L-amino acid peptides	GO:0008152//metabolic process	gi|398330370|gb|AFO83614.1|/0/papain-like cysteine protease [Fagopyrum esculentum]
sample1_00019962-RA	106.46	115.93	112.36	88.47	85.77	84.26	43.16	42.85	36.67	111.583	86.1667	40.8933	K01412|1|0.0|809|vvi:100259477|mitochondrial processing peptidase [EC:3.4.24.64]	-	GO:0046914//transition metal ion binding;GO:0004175//endopeptidase activity	GO:0019538//protein metabolic process	gi|225452974|ref|XP_002284370.1|/0/PREDICTED: probable mitochondrial-processing peptidase subunit beta [Vitis vinifera]
sample1_00008280-RA	130.34	128.01	136.52	88.44	75.11	78.49	35.67	30.98	29.21	131.623	80.68	31.9533	K00924|1|0.0|718|ath:AT2G30980|[EC:2.7.1.-];K14502|2|0.0|698|ath:AT4G18710|protein brassinosteroid insensitive 2 [EC:2.7.11.1]	GO:0044444;GO:0016020//membrane	GO:0004672//protein kinase activity;GO:0032559	GO:0043401//steroid hormone mediated signaling pathway;GO:0006972//hyperosmotic response;GO:0008104//protein localization;GO:0006464//cellular protein modification process	gi|641844509|gb|KDO63402.1|/0/hypothetical protein CISIN_1g014750mg [Citrus sinensis]
sample1_00012379-RA	140.17	119.46	129.16	88.29	88.6	90.7	27.25	27.18	23.72	129.597	89.1967	26.05	-	GO:0043231//intracellular membrane-bounded organelle;GO:0030312//external encapsulating structure	-	-	gi|643710454|gb|KDP24596.1|/0/hypothetical protein JCGZ_25512 [Jatropha curcas]
sample1_00022837-RA	172.68	187.43	172.74	88.03	80.52	75.14	25.87	18.84	19.13	177.617	81.23	21.28	-	-	-	-	gi|641824989|gb|KDO44283.1|/1.45945e-38/hypothetical protein CISIN_1g0061401mg [Citrus sinensis]
sample1_00003827-RA	126.96	142.51	133.38	87.94	85.82	80.32	42.44	35.73	40.17	134.283	84.6933	39.4467	-	-	-	-	gi|568860014|ref|XP_006483523.1|/6.70759e-81/PREDICTED: ER membrane protein complex subunit 4-like isoform X1 [Citrus sinensis]
sample1_00001995-RA	135.8	151.59	143.43	87.88	86.22	89.13	33.95	32.07	32.15	143.607	87.7433	32.7233	K11279|1|2e-113|409|vvi:100267878|nucleosome assembly protein 1-like 1	-	-	-	gi|720081301|ref|XP_010242237.1|/9.65097e-113/PREDICTED: nucleosome assembly protein 1;4 isoform X2 [Nelumbo nucifera]
sample1_00016321-RA	14.36	9.97	8.39	87.88	87.15	96.29	132.62	138.15	146.54	10.9067	90.44	139.103	-	-	-	-	gi|702266248|ref|XP_010041757.1|/1.20088e-38/PREDICTED: late embryogenesis abundant protein D-34 [Eucalyptus grandis]
sample1_00006584-RA	117.76	114.81	110.14	87.58	73.59	74.11	41.79	44.7	45.44	114.237	78.4267	43.9767	K11352|1|1e-58|224|pop:POPTR_828781|NADH dehydrogenase (ubiquinone) 1 alpha subcomplex 12 [EC:1.6.5.3 1.6.99.3]	-	-	-	gi|672109142|ref|XP_008788681.1|/2.68165e-60/PREDICTED: probable NADH dehydrogenase [ubiquinone] 1 alpha subcomplex subunit 12 [Phoenix dactylifera]
sample1_00018205-RA	157.84	187.68	194.52	87.56	71.05	74.01	27.54	27.7	24.29	180.013	77.54	26.51	K01507|1|2e-108|390|vvi:100258490|inorganic pyrophosphatase [EC:3.6.1.1]	GO:0044424	GO:0046872//metal ion binding;GO:0016462//pyrophosphatase activity	GO:0006793//phosphorus metabolic process	gi|702241944|ref|XP_010047418.1|/3.26145e-110/PREDICTED: soluble inorganic pyrophosphatase-like [Eucalyptus grandis]
sample1_00010054-RA	228.35	269.15	224.89	87.48	51.16	48.68	7.36	6.66	3.46	240.797	62.44	5.82667	K11254|1|3e-40|161|mtr:MTR_2g096100|histone H4	GO:0000785//chromatin;GO:0043231//intracellular membrane-bounded organelle	GO:0003676//nucleic acid binding	GO:0034728//nucleosome organization	gi|723710790|ref|XP_010322955.1|/3.97702e-39/PREDICTED: uncharacterized protein LOC101252889 [Solanum lycopersicum]
sample1_00016663-RA	115.67	120.46	112.65	87.3	82.72	83.97	35.3	35.65	31.29	116.26	84.6633	34.08	K02206|1|1e-153|541|vvi:100262312|cyclin-dependent kinase 2 [EC:2.7.11.22]	-	GO:0004674//protein serine/threonine kinase activity;GO:0032559	GO:0006464//cellular protein modification process;GO:0000087//mitotic M phase	gi|1321672|emb|CAA66233.1|/1.86847e-156/cyclin-dependent kinase [Antirrhinum majus]
sample1_00024976-RA	121.26	119.52	128.01	87.28	81.61	81.1	32.81	35.6	31.17	122.93	83.33	33.1933	K03036|1|0.0|672|pop:POPTR_563768|26S proteasome regulatory subunit N6	GO:0043234//protein complex	-	-	gi|224098004|ref|XP_002311105.1|/0/19S proteosome subunit 9 family protein [Populus trichocarpa]
sample1_00019949-RA	144.54	155.46	175.28	87.11	86.91	89.28	14.07	14.07	14.8	158.427	87.7667	14.3133	K14565|1|0.0|728|vvi:100248675|nucleolar protein 58	-	-	-	gi|147788189|emb|CAN73717.1|/0/hypothetical protein VITISV_038844 [Vitis vinifera]
sample1_00020956-RA	120.1	132.22	144.31	87.09	89.2	91.33	41.61	41.28	40.26	132.21	89.2067	41.05	K14411|1|6e-87|320|vvi:100257917|RNA-binding protein Musashi	-	-	-	gi|643733428|gb|KDP40375.1|/4.37989e-89/hypothetical protein JCGZ_02373 [Jatropha curcas]
sample1_00008680-RA	137.36	147.27	139.97	87.07	78.54	82.46	36.74	32.85	32.79	141.533	82.69	34.1267	K06889|1|6e-67|253|vvi:100245712|	-	GO:0005488//binding	-	gi|427199375|gb|AFY26897.1|/4.68364e-92/PHD5 [Morella rubra]
sample1_00022146-RA	93.62	111.05	95.13	87.05	64.19	69.35	39.46	32.8	31.06	99.9333	73.53	34.44	K00540|1|2e-23|105|ath:AT3G59840|[EC:1.-.-.-]	-	-	-	gi|694449981|ref|XP_009350505.1|/1.80111e-28/PREDICTED: uncharacterized protein LOC103942038 [Pyrus x bretschneideri]
sample1_00006142-RA	185.12	173.46	168.71	87.01	74.47	80.1	85.01	66.21	110.03	175.763	80.5267	87.0833	K05907|1|0.0|672|ath:AT4G04610|adenylyl-sulfate reductase (glutathione) [EC:1.8.4.9]	-	GO:0016667//oxidoreductase activity, acting on a sulfur group of donors	GO:0006790//sulfur compound metabolic process;GO:0019725//cellular homeostasis	gi|567914867|ref|XP_006449747.1|/0/hypothetical protein CICLE_v10015162mg [Citrus clementina]
sample1_00013614-RA	22.48	15	14	86.89	75.37	76	12.7	15.08	8.74	17.16	79.42	12.1733	K04124|1|6e-41|166|vvi:100265167|gibberellin 3-beta-dioxygenase [EC:1.14.11.15];K05278|2|3e-40|164|mtr:MTR_5g059130|flavonol synthase [EC:1.14.11.23]	-	-	-	gi|703094053|ref|XP_010095129.1|/1.97386e-94/Protein SRG1 [Morus notabilis]
sample1_00015648-RA	5.82	3.17	2.56	86.87	82.24	83.1	174.85	205.96	199.55	3.85	84.07	193.453	K00507|1|1e-143|509|rcu:RCOM_0900580|stearoyl-CoA desaturase (delta-9 desaturase) [EC:1.14.19.1]	GO:0031224//intrinsic component of membrane;GO:0044424	GO:0016215//acyl-CoA desaturase activity	GO:0006633//fatty acid biosynthetic process;GO:0009767//photosynthetic electron transport chain	gi|719981546|ref|XP_010250157.1|/1.61109e-145/PREDICTED: LOW QUALITY PROTEIN: palmitoyl-monogalactosyldiacylglycerol delta-7 desaturase, chloroplastic-like [Nelumbo nucifera]
sample1_00026247-RA	105.46	99.57	119.34	86.86	75.42	74.66	41.73	40.96	48.56	108.123	78.98	43.75	K10580|1|1e-30|129|gmx:100805631|ubiquitin-conjugating enzyme E2 N [EC:6.3.2.19]	-	-	-	gi|703109758|ref|XP_010099384.1|/1.96524e-30/Ubiquitin-conjugating enzyme E2 35 [Morus notabilis]
sample1_00019811-RA	95.6	122.72	103.74	86.84	81.87	82.27	44.55	51.1	51.04	107.353	83.66	48.8967	-	-	-	-	gi|720032342|ref|XP_010266085.1|/4.92907e-54/PREDICTED: coiled-coil domain-containing protein 124-like isoform X1 [Nelumbo nucifera]
sample1_00017072-RA	136.5	166.83	155.26	86.79	97.39	98.31	18.38	16.35	15.71	152.863	94.1633	16.8133	K04077|1|0.0|913|bdi:100842360|chaperonin GroEL	GO:0009536//plastid	GO:0005515//protein binding;GO:0032559	GO:0006457//protein folding	gi|225435794|ref|XP_002285746.1|/0/PREDICTED: ruBisCO large subunit-binding protein subunit beta, chloroplastic [Vitis vinifera]
sample1_00012651-RA	75.02	80.74	69.5	86.72	75.79	55.49	39.95	34.11	27.14	75.0867	72.6667	33.7333	-	GO:0030964;GO:0005746//mitochondrial respiratory chain	-	GO:0043094	gi|719962983|ref|XP_010248375.1|/5.23174e-23/PREDICTED: NADH dehydrogenase [ubiquinone] 1 beta subcomplex subunit 3-B-like [Nelumbo nucifera]
sample1_00003078-RA	126.01	124.43	133.09	86.65	82.72	84.89	38.52	35.84	27.45	127.843	84.7533	33.9367	K02739|1|1e-133|474|vvi:100249199|20S proteasome subunit beta 2 [EC:3.4.25.1]	GO:0043231//intracellular membrane-bounded organelle;GO:0000502//proteasome complex	GO:0004175//endopeptidase activity	GO:0019941//modification-dependent protein catabolic process	gi|700197196|gb|KGN52373.1|/1.97315e-132/hypothetical protein Csa_5G630760 [Cucumis sativus]
sample1_00006984-RA	169.05	215.53	197.82	86.57	79.03	79.1	40.72	39.9	42.33	194.133	81.5667	40.9833	K09286|1|2e-59|227|rcu:RCOM_1034530|EREBP-like factor	-	-	-	gi|255545670|ref|XP_002513895.1|/4.90474e-58/DNA binding protein, putative [Ricinus communis]
sample1_00010882-RA	105.4	114.38	108	86.53	79.97	84.41	29.99	30.78	26.03	109.26	83.6367	28.9333	-	-	GO:0003824//catalytic activity	-	gi|702369173|ref|XP_010061298.1|/1.7487e-132/PREDICTED: gamma carbonic anhydrase 1, mitochondrial [Eucalyptus grandis]
sample1_00005844-RA	25.29	17.95	14.65	86.43	79.91	77.57	50.47	52.12	53.62	19.2967	81.3033	52.07	K13081|1|3e-111|400|vvi:100232982|leucoanthocyanidin reductase [EC:1.17.1.3]	-	-	-	gi|373428662|gb|AEY62396.1|/1.47766e-129/leucoanthocyantin reductase [Fagopyrum dibotrys]
sample1_00013668-RA	129.09	137.29	131.13	86.43	87.32	90	36.5	31.28	33.45	132.503	87.9167	33.7433	K12741|1|2e-82|305|gmx:100813165|heterogeneous nuclear ribonucleoprotein A1/A3;K14314|2|1e-74|279|gmx:100778001|nuclear pore complex protein Nup210	-	-	-	gi|388500070|gb|AFK38101.1|/5.47017e-83/unknown [Lotus japonicus]
sample1_00007650-RA	129.73	137.55	128.93	86.42	71.48	75.73	26.71	26.85	22.71	132.07	77.8767	25.4233	K02886|1|2e-30|130|ppp:PhpapaCp070|large subunit ribosomal protein L2	GO:0030529//ribonucleoprotein complex	GO:0003676//nucleic acid binding;GO:0003824//catalytic activity;GO:0005198//structural molecule activity	GO:0010467//gene expression	gi|568832983|ref|XP_006470697.1|/4.28083e-63/PREDICTED: 60S ribosomal protein L2, mitochondrial-like [Citrus sinensis]
sample1_00008256-RA	111.43	118.01	116.91	86.42	78.9	85.14	37.45	33.84	29.25	115.45	83.4867	33.5133	K00413|1|1e-140|498|vvi:100250724|ubiquinol-cytochrome c reductase cytochrome c1 subunit	-	GO:0005506//iron ion binding	-	gi|565343095|ref|XP_006338675.1|/3.34294e-141/PREDICTED: cytochrome c1-2, heme protein, mitochondrial-like [Solanum tuberosum]
sample1_00025876-RA	110.28	111.17	112.17	86.36	82.21	83.48	35.83	36.1	34.18	111.207	84.0167	35.37	K03260|1|0.0|998|vvi:100260481|translation initiation factor 4G	-	-	-	gi|359484894|ref|XP_003633181.1|/0/PREDICTED: eukaryotic initiation factor iso-4F subunit p82-34-like isoform 2 [Vitis vinifera]
sample1_00024521-RA	83.21	73.16	92.5	86.35	67.07	70.05	36.79	35.73	31.38	82.9567	74.49	34.6333	K04371|1|2e-22|102|vvi:100254083|extracellular signal-regulated kinase 1/2 [EC:2.7.11.24];K09060|2|3e-06|48.9|gmx:100781875|plant G-box-binding factor	-	GO:0003677//DNA binding	GO:0006351//transcription, DNA-templated	gi|661875496|emb|CDP20069.1|/3.75641e-26/unnamed protein product [Coffea canephora]
sample1_00003058-RA	133.16	134.92	134.26	86.29	91.9	88.46	35.35	34.74	29.17	134.113	88.8833	33.0867	K03942|1|0.0|902|rcu:RCOM_1080980|NADH dehydrogenase (ubiquinone) flavoprotein 1 [EC:1.6.5.3 1.6.99.3]	GO:0030964;GO:0005746//mitochondrial respiratory chain	GO:0051536//iron-sulfur cluster binding;GO:0050136//NADH dehydrogenase (quinone) activity;GO:0000166//nucleotide binding	GO:0008152//metabolic process	gi|255547796|ref|XP_002514955.1|/0/NADH-ubiquinone oxidoreductase flavoprotein, putative [Ricinus communis]
sample1_00012726-RA	129.86	136.73	132.25	86.21	74.36	74.9	36.7	35.7	35.97	132.947	78.49	36.1233	K09753|1|3e-12|70.1|mtr:MTR_4g006940|cinnamoyl-CoA reductase [EC:1.2.1.44]	-	-	-	gi|604298849|gb|EYU18819.1|/1.17308e-20/hypothetical protein MIMGU_mgv1a010012mg [Erythranthe guttata]
sample1_00010794-RA	69.03	51.01	46.63	86.21	75.31	89.67	37.59	29.04	28.73	55.5567	83.73	31.7867	K13249|1|2e-81|300|mtr:MTR_4g075340|translocon-associated protein subunit alpha	-	-	-	gi|357473983|ref|XP_003607276.1|/3.96041e-80/Translocon-associated protein subunit alpha [Medicago truncatula]
sample1_00026897-RA	57.3	63.58	61.78	86.17	76.5	74.69	33.97	32.25	32.2	60.8867	79.12	32.8067	-	-	-	-	gi|359807554|ref|NP_001241408.1|/1.729e-112/uncharacterized protein LOC100782805 [Glycine max]
sample1_00010816-RA	136.86	149.73	149.83	86.06	81.52	84.62	36.32	35.86	33.04	145.473	84.0667	35.0733	K01412|1|0.0|725|vvi:100266273|mitochondrial processing peptidase [EC:3.4.24.64]	-	GO:0046914//transition metal ion binding;GO:0004175//endopeptidase activity	GO:0019538//protein metabolic process	gi|225445041|ref|XP_002283310.1|/0/PREDICTED: mitochondrial-processing peptidase subunit alpha [Vitis vinifera]
sample1_00017180-RA	118.49	112.81	116.72	86.03	72.24	80.54	34.72	33.92	32.9	116.007	79.6033	33.8467	-	-	-	-	gi|567895364|ref|XP_006440170.1|/6.56466e-80/hypothetical protein CICLE_v10021868mg [Citrus clementina]
sample1_00023586-RA	39.68	28.41	25.97	86.02	75.11	80.44	44.67	52.11	38.16	31.3533	80.5233	44.98	-	-	-	-	gi|359495842|ref|XP_002271712.2|/3.81277e-34/PREDICTED: uncharacterized protein LOC100265755 [Vitis vinifera]
sample1_00001657-RA	115.79	120.12	128.92	85.53	81.31	81.52	54.68	47.89	48.15	121.61	82.7867	50.24	-	-	-	-	gi|359479803|ref|XP_002276883.2|/2.78913e-155/PREDICTED: protein IWS1 homolog [Vitis vinifera]
sample1_00020610-RA	117.43	125.59	140.97	85.41	92.57	95.56	32.45	30.92	28.77	127.997	91.18	30.7133	K03234|1|0.0|1594|mtr:MTR_2g069310|elongation factor 2	-	GO:0032561//guanyl ribonucleotide binding;GO:0017111//nucleoside-triphosphatase activity	GO:0009207	gi|703086634|ref|XP_010093058.1|/0/Elongation factor 2 [Morus notabilis]
sample1_00026653-RA	104.39	106.65	104.93	85.37	86.28	80.21	45.71	42.65	40.23	105.323	83.9533	42.8633	K01358|1|5e-121|432|aly:ARALYDRAFT_887394|ATP-dependent Clp protease, protease subunit [EC:3.4.21.92]	GO:0009526//plastid envelope;GO:0009368//endopeptidase Clp complex;GO:0031976;GO:0009532//plastid stroma	GO:0004175//endopeptidase activity	GO:0019538//protein metabolic process	gi|720010569|ref|XP_010259290.1|/1.67641e-120/PREDICTED: ATP-dependent Clp protease proteolytic subunit 5, chloroplastic-like [Nelumbo nucifera]
sample1_00022105-RA	103.3	113.85	99.07	85.32	72.95	83.86	33.69	21.59	26.57	105.407	80.71	27.2833	-	-	-	-	gi|719970443|ref|XP_010271395.1|/2.3284e-25/PREDICTED: uncharacterized protein LOC104607453 isoform X1 [Nelumbo nucifera]
sample1_00013225-RA	105.06	107.85	108.91	85.31	74.68	79.34	35.06	31.07	30.29	107.273	79.7767	32.14	K11876|1|3e-105|380|rcu:RCOM_0938830|proteasome assembly chaperone 2	-	-	-	gi|255556175|ref|XP_002519122.1|/8.31967e-104/conserved hypothetical protein [Ricinus communis]
sample1_00025178-RA	103.71	109.37	112.6	85.29	80.84	79.15	39.21	33.52	34.71	108.56	81.76	35.8133	K01358|1|3e-94|343|rcu:RCOM_0937260|ATP-dependent Clp protease, protease subunit [EC:3.4.21.92]	-	GO:0004175//endopeptidase activity	GO:0019538//protein metabolic process	gi|720012639|ref|XP_010259926.1|/4.83231e-93/PREDICTED: ATP-dependent Clp protease proteolytic subunit 6, chloroplastic [Nelumbo nucifera]
sample1_00014649-RA	118.24	134.52	123.48	85.28	72.34	81.31	35.95	36.04	38.51	125.413	79.6433	36.8333	K03246|1|5e-173|605|gmx:100793485|translation initiation factor 3 subunit I	-	-	-	gi|13936812|gb|AAK49947.1|AF335551_1/2.0215e-172/TGF-beta receptor-interacting protein 1 [Phaseolus vulgaris]
sample1_00019614-RA	123.7	126.06	131.33	85.24	75.38	76.75	38.35	38.24	37.81	127.03	79.1233	38.1333	K12881|1|1e-65|249|vvi:100257081|THO complex subunit 4	-	-	-	gi|225435024|ref|XP_002284215.1|/3.27263e-64/PREDICTED: RNA and export factor-binding protein 2 [Vitis vinifera]
sample1_00019123-RA	25.18	95.17	155.47	85.12	104.86	121.71	277.24	216.78	265.95	91.94	103.897	253.323	K13993|1|8e-56|213|aly:ARALYDRAFT_474482|HSP20 family protein	-	-	-	gi|567864324|ref|XP_006424811.1|/9.40646e-58/hypothetical protein CICLE_v10029467mg [Citrus clementina]
sample1_00003196-RA	113.11	120.09	129.38	85.1	74.88	77.43	51.52	45.82	42.03	120.86	79.1367	46.4567	K09286|1|8e-70|263|rcu:RCOM_0043760|EREBP-like factor	-	-	-	gi|351637701|gb|AEQ58797.1|/5.03362e-116/ethylene response factor [Rumex palustris]
sample1_00006525-RA	97.12	89.19	91.16	84.69	71.03	77.51	36.01	34.71	33.2	92.49	77.7433	34.64	K13448|1|2e-91|333|osa:4349736|calcium-binding protein CML	-	-	-	gi|661882191|emb|CDP14167.1|/2.76321e-92/unnamed protein product [Coffea canephora]
sample1_00019191-RA	200.72	215.39	210.78	84.57	69.49	66.19	40.07	22.67	24.77	208.963	73.4167	29.17	K01602|1|4e-68|254|rcu:RCOM_0030020|ribulose-bisphosphate carboxylase small chain [EC:4.1.1.39]	GO:0009536//plastid	GO:0016491//oxidoreductase activity;GO:0016831//carboxy-lyase activity	GO:0043094;GO:0015977//carbon fixation	gi|18413570|emb|CAD21856.1|/1.27467e-77/putative ribulose 1,5 biphosphate carboxylase small subunit percursor [Rumex obtusifolius]
sample1_00027099-RA	134.9	134.49	139.73	84.54	93.37	89.78	32.57	31.28	29.55	136.373	89.23	31.1333	K03934|1|0.0|1151|rcu:RCOM_0458390|NADH dehydrogenase (ubiquinone) Fe-S protein 1 [EC:1.6.5.3 1.6.99.3]	GO:0019866//organelle inner membrane;GO:0043231//intracellular membrane-bounded organelle;GO:0044425//membrane part	GO:0043169//cation binding;GO:0051536//iron-sulfur cluster binding;GO:0050136//NADH dehydrogenase (quinone) activity	GO:0051234//establishment of localization;GO:0022904//respiratory electron transport chain	gi|255582280|ref|XP_002531931.1|/0/NADH-ubiquinone oxidoreductase, putative [Ricinus communis]
sample1_00014027-RA	113.83	102.21	117.16	84.5	71.53	73.56	38.89	27.41	27.7	111.067	76.53	31.3333	K05765|1|2e-62|236|vvi:100246819|cofilin	GO:0044464	GO:0008092//cytoskeletal protein binding	-	gi|225435040|ref|XP_002284292.1|/3.32427e-61/PREDICTED: actin-depolymerizing factor 2-like isoform 1 [Vitis vinifera]
sample1_00017800-RA	136.32	134.88	154.89	84.49	79.16	76.65	53.77	46.46	45.84	142.03	80.1	48.69	-	-	GO:0005488//binding	-	gi|89258500|gb|ABD65463.1|/1.12735e-45/DNA binding/zinc ion binding protein [Gossypium hirsutum]
sample1_00018697-RA	122.16	122.49	118.67	84.36	73.42	75.17	53.75	45.54	46.83	121.107	77.65	48.7067	K12741|1|1e-73|276|gmx:100801373|heterogeneous nuclear ribonucleoprotein A1/A3;K14314|5|2e-64|246|gmx:100778001|nuclear pore complex protein Nup210	-	GO:0005488//binding	-	gi|296089958|emb|CBI39777.3|/9.75389e-87/unnamed protein product [Vitis vinifera]
sample1_00003764-RA	142.55	149.06	162.66	84.35	78.4	84.46	28.83	30.15	26.03	151.423	82.4033	28.3367	K12741|1|2e-19|96.3|bdi:100837968|heterogeneous nuclear ribonucleoprotein A1/A3;K14411|2|5e-19|94.7|gmx:100786882|RNA-binding protein Musashi	-	GO:0005488//binding	-	gi|225461628|ref|XP_002285377.1|/1.26705e-91/PREDICTED: uncharacterized protein LOC100248626 [Vitis vinifera]
sample1_00009099-RA	196.56	209.06	199.64	84.35	55.51	51.65	59.66	41.81	38.12	201.753	63.8367	46.53	K02693|1|3e-24|108|vvi:100256684|photosystem I subunit IV	GO:0009534//chloroplast thylakoid;GO:0009522//photosystem I	-	GO:0044237//cellular metabolic process	gi|131178|sp|P12354.1|PSAE_SPIOL/1.61285e-24/RecName: Full=Photosystem I reaction center subunit IV, chloroplastic; Short=PSI-E; Flags: Precursor [Spinacia oleracea]
sample1_00023444-RA	133.39	138.49	145.72	84.11	72.45	82.86	20.06	19.11	20.82	139.2	79.8067	19.9967	-	-	-	-	gi|703135844|ref|XP_010105998.1|/6.76108e-72/hypothetical protein L484_001440 [Morus notabilis]
sample1_00008267-RA	119.26	108.5	111	84.1	73.96	76.25	57.89	52.5	51.32	112.92	78.1033	53.9033	K12492|1|1e-140|498|rcu:RCOM_1249540|ADP-ribosylation factor GTPase-activating protein 1	-	-	-	gi|590629759|ref|XP_007027080.1|/1.10204e-142/ARF-GAP domain 7 isoform 1 [Theobroma cacao]
sample1_00003887-RA	88.75	84.84	94.09	84.1	80.78	79.65	40.18	40.15	43.32	89.2267	81.51	41.2167	K14484|1|5e-51|200|ath:AT3G23050|auxin-responsive protein IAA	-	-	-	gi|590596438|ref|XP_007018336.1|/2.23564e-114/Aux/IAA protein isoform 1 [Theobroma cacao]
sample1_00024533-RA	141.44	146.25	150.25	84.03	61.71	70.93	99.55	80.35	95.63	145.98	72.2233	91.8433	K03671|1|5e-43|172|gmx:100499879|thioredoxin 1	GO:0044424	GO:0015036//disulfide oxidoreductase activity	GO:0018904;GO:0051234//establishment of localization;GO:0006091//generation of precursor metabolites and energy;GO:0019725//cellular homeostasis	gi|329750603|gb|AEC03317.1|/2.46679e-43/thioredoxin H-type 3 [Hevea brasiliensis]
sample1_00022226-RA	120.2	120.11	119.58	83.97	70.81	82	45.88	41.91	38.15	119.963	78.9267	41.98	K02155|1|8e-57|219|vvi:100247114|V-type H+-transporting ATPase 16kDa proteolipid subunit [EC:3.6.3.14]	GO:0016471//vacuolar proton-transporting V-type ATPase complex	GO:0005488//binding;GO:0015077//monovalent inorganic cation transmembrane transporter activity;GO:0019829//cation-transporting ATPase activity	GO:0015992//proton transport	gi|225458083|ref|XP_002279080.1|/2.15334e-55/PREDICTED: V-type proton ATPase 16 kDa proteolipid subunit c1/c3/c5 [Vitis vinifera]
sample1_00007496-RA	129.87	155.23	150.66	83.85	88.87	77.41	32.27	35.21	32.22	145.253	83.3767	33.2333	K14319|1|3e-13|72.4|gmx:100785942|Ran GTPase-activating protein 1	GO:0005634//nucleus	GO:0005488//binding	-	gi|702371354|ref|XP_010061708.1|/4.85853e-29/PREDICTED: MFP1 attachment factor 1-like [Eucalyptus grandis]
sample1_00010004-RA	107.52	107.92	110.4	83.8	69.69	84.35	49.91	46.86	44.5	108.613	79.28	47.09	-	GO:0005746//mitochondrial respiratory chain	GO:0015002//heme-copper terminal oxidase activity	GO:0022904//respiratory electron transport chain	gi|670364854|ref|XP_008660415.1|/8.19604e-19/PREDICTED: cytochrome c oxidase subunit 5C [Zea mays]
sample1_00016972-RA	135.47	144.23	145.54	83.7	91.09	96.47	28.48	25.93	25.63	141.747	90.42	26.68	K03251|1|0.0|837|rcu:RCOM_1674280|translation initiation factor 3 subunit D	-	GO:0008135//translation factor activity, nucleic acid binding	GO:0006412//translation	gi|359497369|ref|XP_002264089.2|/0/PREDICTED: eukaryotic translation initiation factor 3 subunit D-like [Vitis vinifera]
sample1_00002274-RA	126.69	152.27	156.25	83.66	88.03	77.2	18.38	17.76	14.44	145.07	82.9633	16.86	K02966|1|5e-54|207|vvi:100255295|small subunit ribosomal protein S19e	GO:0015935//small ribosomal subunit;GO:0030312//external encapsulating structure	GO:0005198//structural molecule activity	GO:0010467//gene expression	gi|604329280|gb|EYU34611.1|/1.92708e-54/hypothetical protein MIMGU_mgv1a015813mg [Erythranthe guttata]
sample1_00005737-RA	75.12	71.37	68.91	83.65	83.54	82.68	19.28	19.27	18.8	71.8	83.29	19.1167	K15283|1|2e-79|294|ath:AT5G33320|solute carrier family 35, member E1	GO:0019866//organelle inner membrane;GO:0009526//plastid envelope	GO:0005342//organic acid transmembrane transporter activity;GO:0008514//organic anion transmembrane transporter activity;GO:0015291//secondary active transmembrane transporter activity	GO:0015711//organic anion transport	gi|604302564|gb|EYU22121.1|/4.8193e-80/hypothetical protein MIMGU_mgv1a007406mg [Erythranthe guttata]
sample1_00000991-RA	222.6	212.26	205.02	83.62	72.46	70.86	44.62	42.09	45.53	213.293	75.6467	44.08	K00279|1|3e-158|557|vvi:100263730|cytokinin dehydrogenase [EC:1.5.99.12]	-	GO:0003824//catalytic activity	-	gi|698495765|ref|XP_009793978.1|/6.43754e-162/PREDICTED: cytokinin dehydrogenase 3 [Nicotiana sylvestris]
sample1_00006841-RA	116.42	115.17	127.83	83.55	97.96	89.36	29.51	28.98	27.07	119.807	90.29	28.52	K01869|1|0.0|1669|vvi:100248927|leucyl-tRNA synthetase [EC:6.1.1.4]	-	-	-	gi|659072205|ref|XP_008463912.1|/0/PREDICTED: leucine--tRNA ligase, cytoplasmic [Cucumis melo]
sample1_00021929-RA	112.6	96.56	87.99	83.44	78.57	79.65	37.45	39.62	29.41	99.05	80.5533	35.4933	-	-	-	-	gi|657384509|gb|AES96050.2|/8.04333e-56/homeobox domain, ZF-HD class protein [Medicago truncatula]
sample1_00010838-RA	108.89	101.57	94.9	83.41	78.21	88.01	55.4	48.75	44.58	101.787	83.21	49.5767	-	-	GO:0048037//cofactor binding	GO:0008152//metabolic process	gi|225458782|ref|XP_002285152.1|/5.31925e-168/PREDICTED: uncharacterized protein C757.02c-like [Vitis vinifera]
sample1_00002869-RA	96.87	92.47	94.49	83.41	84.57	88.88	35.4	30.15	29.24	94.61	85.62	31.5967	K00033|1|0.0|875|pop:POPTR_837012|6-phosphogluconate dehydrogenase [EC:1.1.1.44]	-	GO:0016616//oxidoreductase activity, acting on the CH-OH group of donors, NAD or NADP as acceptor;GO:0048037//cofactor binding;GO:0000166//nucleotide binding	GO:0006007//glucose catabolic process	gi|698569421|ref|XP_009774328.1|/0/PREDICTED: 6-phosphogluconate dehydrogenase, decarboxylating 3 [Nicotiana sylvestris]
sample1_00013372-RA	125.24	121.36	124.34	83.35	75.16	78.9	24.03	23.33	22.11	123.647	79.1367	23.1567	K02996|1|4e-101|366|rcu:RCOM_1582880|small subunit ribosomal protein S9	-	-	-	gi|565369383|ref|XP_006351315.1|/3.77559e-103/PREDICTED: 37S ribosomal protein S9, mitochondrial-like [Solanum tuberosum]
sample1_00013838-RA	116.01	117.28	119.24	83.26	69.53	73.19	30.14	27.71	26.51	117.51	75.3267	28.12	K14838|1|3e-72|270|vvi:100255455|nucleolar protein 15	-	-	-	gi|359487818|ref|XP_002277092.2|/8.08708e-73/PREDICTED: MKI67 FHA domain-interacting nucleolar phosphoprotein-like [Vitis vinifera]
sample1_00016128-RA	138.86	132.79	143.58	83.16	83.53	81.49	36.85	33.11	40.66	138.41	82.7267	36.8733	-	-	-	-	gi|565475172|ref|XP_006295227.1|/1.10643e-09/hypothetical protein CARUB_v10024312mg [Capsella rubella]
sample1_00015996-RA	112.48	118.89	121.86	83.15	74.96	77.5	52.35	45.5	45.19	117.743	78.5367	47.68	K08515|1|4e-93|310|pop:POPTR_830952|vesicle-associated membrane protein 7;K08511|3|7e-92|310|osa:4342638|vesicle-associated membrane protein 72	GO:0005635//nuclear envelope;GO:0031090//organelle membrane;GO:0031224//intrinsic component of membrane	GO:0005488//binding	GO:0006405//RNA export from nucleus;GO:0009725//response to hormone	gi|586756487|ref|XP_006853346.1|/1.74741e-95/hypothetical protein AMTR_s00032p00095920 [Amborella trichopoda]
sample1_00021394-RA	102.54	118.88	120.79	83.03	65.54	89.76	24.53	25.74	26.39	114.07	79.4433	25.5533	K02891|1|1e-38|155|pop:POPTR_240547|large subunit ribosomal protein L22e	GO:0030529//ribonucleoprotein complex	GO:0005198//structural molecule activity	GO:0010467//gene expression	gi|566198857|ref|XP_002319510.2|/3.71347e-37/60S ribosomal protein L22-1 [Populus trichocarpa]
sample1_00022851-RA	8.61	6.98	3.92	82.97	75.14	76.56	288.57	318.18	341.35	6.50333	78.2233	316.033	K10779|1|2e-07|55.8|smo:SELMODRAFT_443867|transcriptional regulator ATRX [EC:3.6.4.12]	-	-	-	gi|255552169|ref|XP_002517129.1|/2.02255e-83/Late embryogenesis abundant protein D-34, putative [Ricinus communis]
sample1_00023062-RA	102.84	106.13	108.99	82.96	75.06	85.56	40.68	36.84	38.57	105.987	81.1933	38.6967	K11353|1|8e-50|196|rcu:RCOM_1023540|NADH dehydrogenase (ubiquinone) 1 alpha subcomplex 13 [EC:1.6.5.3 1.6.99.3]	GO:0030964;GO:0005746//mitochondrial respiratory chain	-	GO:0008152//metabolic process	gi|590657272|ref|XP_007034517.1|/1.61805e-49/GRIM-19 protein isoform 1 [Theobroma cacao]
sample1_00020465-RA	23.73	11.73	11.04	82.95	77.76	78.03	32.77	37.2	26.52	15.5	79.58	32.1633	-	-	-	-	gi|629100749|gb|KCW66218.1|/2.26257e-67/hypothetical protein EUGRSUZ_F00044 [Eucalyptus grandis]
sample1_00012370-RA	88.2	215.25	279.96	82.82	115.78	117.33	55.01	46.26	64.94	194.47	105.31	55.4033	-	GO:0044424	GO:0008047//enzyme activator activity;GO:0005515//protein binding	GO:0050896//response to stimulus	gi|643710512|gb|KDP24654.1|/1.42369e-142/hypothetical protein JCGZ_25570 [Jatropha curcas]
sample1_00020754-RA	117.73	117.9	117.42	82.7	84.24	78.07	32.91	29.85	26.83	117.683	81.67	29.8633	K14004|1|6e-164|574|vvi:100249128|protein transport protein SEC13	GO:0031234//extrinsic component of cytoplasmic side of plasma membrane;GO:0005635//nuclear envelope;GO:0031981//nuclear lumen	-	GO:0016192//vesicle-mediated transport	gi|702481309|ref|XP_010033246.1|/6.96973e-163/PREDICTED: protein SEC13 homolog [Eucalyptus grandis]
sample1_00010188-RA	137.8	170.35	167.57	82.64	67.35	80.47	37.35	31.45	28.32	158.573	76.82	32.3733	K13945|1|3e-32|137|aly:ARALYDRAFT_486271|LOB domain-containing protein 29;K13944|4|2e-31|134|vvi:100261792|LOB domain-containing protein 16	-	-	GO:0010087//phloem or xylem histogenesis;GO:0010160//formation of organ boundary	gi|297814319|ref|XP_002875043.1|/4.10431e-36/LOB domain protein 30 [Arabidopsis lyrata subsp. lyrata]
sample1_00026883-RA	96.18	85.65	89.13	82.35	88.78	88.87	40.54	39.73	35.7	90.32	86.6667	38.6567	-	-	-	-	gi|703078543|ref|XP_010090919.1|/0/hypothetical protein L484_004461 [Morus notabilis]
sample1_00007203-RA	158.44	157.12	162.1	82.24	76.75	73.02	28.57	28.68	25.18	159.22	77.3367	27.4767	-	-	-	-	gi|568873999|ref|XP_006490112.1|/6.37753e-74/PREDICTED: BAG family molecular chaperone regulator 7-like [Citrus sinensis]
sample1_00026016-RA	91.98	91.02	102.92	82.05	64.33	79.16	30.83	31.94	29.67	95.3067	75.18	30.8133	-	-	-	-	gi|620989938|gb|AHY23250.1|/2.49709e-65/hypothetical protein [Fallopia multiflora]
sample1_00016722-RA	389.33	406.03	359.45	81.64	49.36	67.78	31.68	22.07	27.19	384.937	66.26	26.98	-	GO:0031410//cytoplasmic vesicle	-	-	gi|239977643|sp|A3FPF2.1|DEF_NELNU/1.53064e-19/RecName: Full=Defensin-like protein; AltName: Full=Gamma-thionin homolog; Flags: Precursor [Nelumbo nucifera]
sample1_00027013-RA	77.43	76.65	75.08	81.62	79.24	82.2	25.98	33.49	28.14	76.3867	81.02	29.2033	K00012|1|0.0|893|vvi:100261061|UDPglucose 6-dehydrogenase [EC:1.1.1.22]	-	GO:0016616//oxidoreductase activity, acting on the CH-OH group of donors, NAD or NADP as acceptor;GO:0000166//nucleotide binding	GO:0008152//metabolic process	gi|225423507|ref|XP_002269692.1|/0/PREDICTED: UDP-glucose 6-dehydrogenase-like isoform 1 [Vitis vinifera]
sample1_00010347-RA	122.83	114.17	132.55	81.58	72.88	92.32	53.5	47.65	52.16	123.183	82.26	51.1033	K09250|1|2e-29|125|vvi:100259081|cellular nucleic acid-binding protein	-	-	-	gi|297735007|emb|CBI17369.3|/1.66904e-29/unnamed protein product [Vitis vinifera]
sample1_00021300-RA	107.85	112.55	104.43	81.52	69.47	75.52	46.5	39.69	40.52	108.277	75.5033	42.2367	-	-	-	-	gi|629124971|gb|KCW89396.1|/4.74986e-29/hypothetical protein EUGRSUZ_A01688, partial [Eucalyptus grandis]
sample1_00004028-RA	126.49	121.29	145.98	81.45	61.97	71.13	70.48	51.78	62.18	131.253	71.5167	61.48	-	-	-	-	gi|698520380|ref|XP_009805060.1|/3.21538e-15/PREDICTED: uncharacterized protein LOC104250189 [Nicotiana sylvestris]
sample1_00015830-RA	144.18	123.89	108.75	81.37	62.53	64.13	21.54	21.18	23.44	125.607	69.3433	22.0533	K01580|1|0.0|664|bdi:100831497|glutamate decarboxylase [EC:4.1.1.15]	-	GO:0016831//carboxy-lyase activity;GO:0005488//binding	GO:0006520//cellular amino acid metabolic process	gi|720065303|ref|XP_010276236.1|/0/PREDICTED: glutamate decarboxylase-like [Nelumbo nucifera]
sample1_00011053-RA	103.78	105.59	109.61	81.32	74.98	77.86	36.76	32.54	33.18	106.327	78.0533	34.16	K15028|1|9e-106|382|vvi:100259495|translation initiation factor 3 subunit K	GO:0043234//protein complex;GO:0043231//intracellular membrane-bounded organelle	GO:0043021//ribonucleoprotein complex binding;GO:0008135//translation factor activity, nucleic acid binding	GO:0006413//translational initiation	gi|590574922|ref|XP_007012542.1|/4.90148e-105/Eukaryotic translation initiation factor 3 subunit K isoform 1 [Theobroma cacao]
sample1_00024289-RA	76.26	63.35	56.89	81.21	67.28	62.21	36.76	29.12	25.87	65.5	70.2333	30.5833	K00430|1|1e-35|146|gmx:100806700|peroxidase [EC:1.11.1.7]	GO:0044464	GO:0005506//iron ion binding;GO:0003824//catalytic activity;GO:0016209//antioxidant activity	GO:0008152//metabolic process;GO:0006950//response to stress	gi|604298473|gb|EYU18517.1|/1.84866e-41/hypothetical protein MIMGU_mgv1a019228mg, partial [Erythranthe guttata]
sample1_00019773-RA	136.93	183.13	175.04	81.2	53.85	65.66	110.45	78.66	77.47	165.033	66.9033	88.86	-	-	-	-	gi|659108610|ref|XP_008454293.1|/6.92098e-28/PREDICTED: calvin cycle protein CP12-2, chloroplastic [Cucumis melo]
sample1_00019398-RA	91.28	103.5	105.29	81.03	81.26	82.3	23.25	22.07	21.63	100.023	81.53	22.3167	K00602|1|0.0|889|aly:ARALYDRAFT_482470|phosphoribosylaminoimidazolecarboxamide formyltransferase / IMP cyclohydrolase [EC:2.1.2.3 3.5.4.10]	GO:0009532//plastid stroma;GO:0009526//plastid envelope	GO:0016742//hydroxymethyl-, formyl- and related transferase activity;GO:0019238//cyclohydrolase activity	GO:0009168//purine ribonucleoside monophosphate biosynthetic process;GO:0006950//response to stress	gi|645265017|ref|XP_008237951.1|/0/PREDICTED: bifunctional purine biosynthesis protein purH [Prunus mume]
sample1_00021519-RA	115.22	126.58	126.99	81	69.02	69.15	32.01	32.39	27.98	122.93	73.0567	30.7933	K02736|1|1e-118|424|vvi:100263853|20S proteasome subunit beta 7 [EC:3.4.25.1]	GO:0043231//intracellular membrane-bounded organelle;GO:0000502//proteasome complex	GO:0004175//endopeptidase activity	GO:0006508//proteolysis	gi|565346170|ref|XP_006340139.1|/4.20869e-121/PREDICTED: proteasome subunit beta type-4-like [Solanum tuberosum]
sample1_00019911-RA	98.34	97.85	101.07	80.92	82.73	83.62	27.76	26.79	21.97	99.0867	82.4233	25.5067	K00026|1|4e-177|619|vvi:100265585|malate dehydrogenase [EC:1.1.1.37]	-	GO:0016615//malate dehydrogenase activity	GO:0044238;GO:0043648//dicarboxylic acid metabolic process	gi|720060662|ref|XP_010274931.1|/1.14577e-175/PREDICTED: malate dehydrogenase, chloroplastic [Nelumbo nucifera]
sample1_00024907-RA	95.11	101.43	95.78	80.89	69.14	80.75	49.81	46.56	45.03	97.44	76.9267	47.1333	K03259|1|4e-78|282|vvi:100262414|translation initiation factor 4E	GO:0044424	GO:0008135//translation factor activity, nucleic acid binding	GO:0006412//translation	gi|702346676|ref|XP_010057192.1|/6.13369e-82/PREDICTED: eukaryotic translation initiation factor 4E-1-like [Eucalyptus grandis]
sample1_00004559-RA	83.69	75.85	78.93	80.72	82.36	77.43	28.3	30.92	27.08	79.49	80.17	28.7667	-	-	-	-	gi|567886052|ref|XP_006435548.1|/0/hypothetical protein CICLE_v10030937mg [Citrus clementina]
sample1_00023114-RA	80.79	75.13	73.5	80.71	74.04	73.81	38.33	36.43	33.48	76.4733	76.1867	36.08	K04382|1|0.0|642|vvi:100262164|protein phosphatase 2 (formerly 2A), catalytic subunit [EC:3.1.3.16]	-	GO:0016791//phosphatase activity	-	gi|470117704|ref|XP_004294990.1|/0/PREDICTED: serine/threonine-protein phosphatase PP2A catalytic subunit-like [Fragaria vesca subsp. vesca]
sample1_00020032-RA	138.43	124.57	138.71	80.49	87.41	91.53	24.89	23.48	20.87	133.903	86.4767	23.08	K14775|1|5e-86|317|vvi:100264299|ribosome biogenesis protein UTP30	-	-	-	gi|703120740|ref|XP_010102167.1|/1.00378e-87/Ribosomal L1 domain-containing protein 1 [Morus notabilis]
sample1_00007076-RA	33.18	28.36	34.56	80.38	82.44	79.68	141.47	157.6	152.78	32.0333	80.8333	150.617	K12355|1|0.0|791|rcu:RCOM_1053300|coniferyl-aldehyde dehydrogenase [EC:1.2.1.68]	-	GO:0016620//oxidoreductase activity, acting on the aldehyde or oxo group of donors, NAD or NADP as acceptor	GO:0008152//metabolic process	gi|197312909|gb|ACH63235.1|/0/alcohol dehydrogenase [Rheum australe]
sample1_00021097-RA	99.27	110.74	113.75	80.36	60.31	71.6	18.68	18.49	15.87	107.92	70.7567	17.68	K11099|1|5e-37|152|mtr:MTR_7g104930|small nuclear ribonucleoprotein G	GO:0032991//macromolecular complex	GO:0005488//binding	-	gi|87240819|gb|ABD32677.1|/1.3889e-35/Like-Sm ribonucleoprotein-related, core [Medicago truncatula]
sample1_00001861-RA	71.15	72.04	69.72	80.24	74.5	78.94	22.34	24.08	20.18	70.97	77.8933	22.2	K00645|1|5e-159|559|vvi:100245074|[acyl-carrier-protein] S-malonyltransferase [EC:2.3.1.39]	-	-	-	gi|674781076|gb|AIL29212.1|/5.87481e-162/malonyl-CoA:ACP transacylase [Camellia oleifera]
sample1_00013688-RA	113.95	119.32	103.82	80.19	79.89	83.28	43.4	40.05	37.47	112.363	81.12	40.3067	K01206|1|7e-80|295|ath:AT1G67830|alpha-L-fucosidase [EC:3.2.1.51];K00514|3|2e-18|91.7|rcu:RCOM_1428040|zeta-carotene desaturase [EC:1.3.5.6]	-	-	-	gi|568832219|ref|XP_006470339.1|/7.63214e-125/PREDICTED: GDSL esterase/lipase At3g27950-like [Citrus sinensis]
sample1_00025450-RA	93.65	91.89	96.29	80.18	70.7	72.51	41.63	38.21	42.93	93.9433	74.4633	40.9233	K15296|1|1e-115|414|gmx:100812517|alpha-soluble NSF attachment protein	GO:0031090//organelle membrane;GO:0043231//intracellular membrane-bounded organelle	-	GO:0015031//protein transport	gi|604330111|gb|EYU35231.1|/1.5923e-118/hypothetical protein MIMGU_mgv1a011203mg [Erythranthe guttata]
sample1_00009583-RA	98.5	103.08	108.07	80.07	86.24	78.25	54.65	43.29	44.68	103.217	81.52	47.54	K11093|1|6e-60|230|pop:POPTR_219158|U1 small nuclear ribonucleoprotein 70kDa	GO:0043231//intracellular membrane-bounded organelle	GO:0003676//nucleic acid binding	GO:0000377	gi|604336366|gb|EYU40151.1|/6.13678e-58/hypothetical protein MIMGU_mgv1a005568mg [Erythranthe guttata]
sample1_00026785-RA	47.39	46.24	36.59	80.01	87	83.24	132.68	107.85	114.4	43.4067	83.4167	118.31	K01206|1|5e-22|104|aly:ARALYDRAFT_475890|alpha-L-fucosidase [EC:3.2.1.51];K00514|3|1e-15|83.2|rcu:RCOM_1428040|zeta-carotene desaturase [EC:1.3.5.6]	-	-	-	gi|225440948|ref|XP_002283113.1|/4.08939e-105/PREDICTED: GDSL esterase/lipase At5g03610 [Vitis vinifera]
sample1_00012558-RA	94.66	97.55	103.82	79.82	76.35	74.38	33.75	30.6	26.64	98.6767	76.85	30.33	K00670|1|6e-83|306|vvi:100265457|peptide alpha-N-acetyltransferase [EC:2.3.1.88]	-	GO:0034212//peptide N-acetyltransferase activity	-	gi|225449989|ref|XP_002273592.1|/1.65557e-81/PREDICTED: N-alpha-acetyltransferase 11 [Vitis vinifera]
sample1_00024085-RA	73.8	75.29	73.99	79.66	71.47	72.87	30.06	28.5	24.54	74.36	74.6667	27.7	-	-	-	-	gi|225463793|ref|XP_002268157.1|/5.1619e-109/PREDICTED: uncharacterized protein LOC100250766 [Vitis vinifera]
sample1_00026246-RA	96.91	92.06	92.95	79.62	70.34	75.22	43.27	43.95	41.06	93.9733	75.06	42.76	K10580|1|2e-42|169|pop:POPTR_672515|ubiquitin-conjugating enzyme E2 N [EC:6.3.2.19]	GO:0016020//membrane;GO:0031371//ubiquitin conjugating enzyme complex	GO:0019787//small conjugating protein transferase activity;GO:0032559	GO:0010038//response to metal ion;GO:0032446//protein modification by small protein conjugation;GO:0009913//epidermal cell differentiation;GO:0019941//modification-dependent protein catabolic process	gi|6651339|gb|AAF22280.1|AF165420_1/1.50083e-41/ubiquitin-conjugating enzyme [Mesembryanthemum crystallinum]
sample1_00016495-RA	127.9	130.72	128.13	79.6	79.05	82.17	32.19	26.51	25.26	128.917	80.2733	27.9867	-	-	-	-	gi|590708332|ref|XP_007048247.1|/4.11175e-83/Copper ion binding isoform 2, partial [Theobroma cacao]
sample1_00007552-RA	93.63	123.02	130.71	79.59	73.53	76.88	48.74	46.62	42.38	115.787	76.6667	45.9133	-	GO:0044444;GO:0043229//intracellular organelle	-	-	gi|674894366|emb|CDY38465.1|/2.70368e-16/BnaA10g16930D [Brassica napus]
sample1_00019024-RA	33.91	19.73	17.29	79.57	74.73	84.78	4.77	4.72	3.25	23.6433	79.6933	4.24667	-	-	-	-	gi|590657648|ref|XP_007034624.1|/1.10078e-88/Eukaryotic aspartyl protease family protein, putative [Theobroma cacao]
sample1_00024460-RA	187.33	175.48	175.68	79.55	67.56	68.81	34.7	18.68	29.31	179.497	71.9733	27.5633	-	-	-	-	gi|225459247|ref|XP_002285762.1|/2.22738e-108/PREDICTED: uncharacterized protein LOC100259041 [Vitis vinifera]
sample1_00003806-RA	81.71	76.58	93.21	79.46	71.59	75.22	27.54	22.62	16.16	83.8333	75.4233	22.1067	K02924|1|3e-25|111|mtr:MTR_3g106310|large subunit ribosomal protein L39e	GO:0043231//intracellular membrane-bounded organelle;GO:0030529//ribonucleoprotein complex	GO:0005198//structural molecule activity	GO:0010467//gene expression	gi|590573021|ref|XP_007012004.1|/3.6223e-24/Ribosomal protein L39 family protein [Theobroma cacao]
sample1_00021844-RA	221.97	173.79	186.73	79.4	71.8	72.66	14.12	14.24	11.06	194.163	74.62	13.14	K09828|1|0.0|1011|vvi:100258158|delta24-sterol reductase [EC:1.3.1.72]	-	GO:0050662//coenzyme binding;GO:0003824//catalytic activity	-	gi|697141247|ref|XP_009624735.1|/0/PREDICTED: delta(24)-sterol reductase [Nicotiana tomentosiformis]
sample1_00026691-RA	81.78	81.94	76.22	79.34	75.48	77.78	19.59	19	17.48	79.98	77.5333	18.69	K01961|1|0.0|841|pop:POPTR_831870|acetyl-CoA carboxylase, biotin carboxylase subunit [EC:6.4.1.2 6.3.4.14]	GO:0009536//plastid	GO:0043169//cation binding;GO:0016421//CoA carboxylase activity;GO:0016879//ligase activity, forming carbon-nitrogen bonds;GO:0032559	GO:0006631//fatty acid metabolic process	gi|590582175|ref|XP_007014551.1|/0/Biotin carboxylase 1, chloroplastic isoform 1 [Theobroma cacao]
sample1_00012206-RA	75.3	77.83	78.37	79.3	77.48	79.15	32.53	32.72	28	77.1667	78.6433	31.0833	K03108|1|0.0|749|vvi:100244217|signal recognition particle subunit SRP72	-	GO:0005488//binding	-	gi|297738340|emb|CBI27541.3|/0/unnamed protein product [Vitis vinifera]
sample1_00001936-RA	59.65	44.6	40.95	79.3	63.83	63.65	19.54	16.29	16.13	48.4	68.9267	17.32	K13422|1|1e-09|63.2|gmx:100790168|transcription factor MYC2	-	-	-	gi|384157481|gb|AFH68208.1|/2.38511e-89/transcription factor bHLH [Vitis amurensis]
sample1_00011174-RA	115.85	139.1	144.5	79.22	74.76	76.4	16.03	15.7	17.61	133.15	76.7933	16.4467	K14565|1|0.0|737|vvi:100248675|nucleolar protein 58	-	-	-	gi|99646745|emb|CAK22424.1|/0/matrix attachment region binding protein [Beta vulgaris]
sample1_00014656-RA	118.61	115.11	104.9	79.14	86.56	88.95	30.65	36.7	33.1	112.873	84.8833	33.4833	-	-	-	-	gi|643736008|gb|KDP42424.1|/1.37939e-161/hypothetical protein JCGZ_00221 [Jatropha curcas]
[truncated: 10,548 more rows]
