# Supplementary material for: Global transcriptome analysis and identification of genes involved in nutrients accumulation during seed development of rice tartary buckwheat (Fagopyrum Tararicum)
Source: Sci Rep. 2017 Sep 18;7:11792. doi: 10.1038/s41598-017-11929-z (PMC5603606; doi:10.1038/s41598-017-11929-z)
Supplement: Supplementary file 3 — Table S5 [file 41598_2017_11929_MOESM3_ESM.xls]

## Sheet: Tasble S5(a)
Tasble S5(a). List of the KEGG pathways in PS-vs-FS.
Pathway	Pathway ID	Gene number	Background number	Pvalue	Qvalue	Genes	KOs
Photosynthesis - antenna proteins	ko00196	19	22	6.96e-17	8.76e-15	sample1_00013026-RA;sample1_00011420-RA;sample1_00008151-RA;sample1_00013024-RA;sample1_00017186-RA;sample1_00004075-RA;sample1_00008152-RA;sample1_00013023-RA;sample1_00006107-RA;sample1_00013025-RA;sample1_00013027-RA;sample1_00014543-RA;sample1_00013022-RA;sample1_00025303-RA;sample1_00001518-RA;sample1_00009337-RA;sample1_00019920-RA;sample1_00026512-RA;sample1_00012500-RA	K08912+K08913+K08914+K08915+K08917+K08916+K08909+K08908+K08910+K08907
Photosynthesis	ko00195	32	66	9.6e-16	6.05e-14	sample1_00016343-RA;sample1_00003985-RA;sample1_00023380-RA;sample1_00017045-RA;sample1_00005690-RA;sample1_00023324-RA;sample1_00026757-RA;sample1_00026114-RA;sample1_00004315-RA;sample1_00019683-RA;sample1_00007421-RA;sample1_00017214-RA;sample1_00009177-RA;sample1_00018362-RA;sample1_00001761-RA;sample1_00020439-RA;sample1_00021924-RA;sample1_00001146-RA;sample1_00000941-RA;sample1_00021923-RA…	K08905+K02115+K02641+K02717+K02716+K08902+K08901+K02701+K02721+K02693+K02639+K02695+K02636+K02692+K02638+K03542+K02723+K02694+K02699+K03541+K02698+K02109+K02113+K14332
Carbon fixation in photosynthetic organisms	ko00710	24	109	0.000114169	0.0048	sample1_00017538-RA;sample1_00004804-RA;sample1_00026506-RA;sample1_00008740-RA;sample1_00001502-RA;sample1_00006916-RA;sample1_00008503-RA;sample1_00001066-RA;sample1_00003066-RA;sample1_00020198-RA;sample1_00019681-RA;sample1_00024814-RA;sample1_00004560-RA;sample1_00014143-RA;sample1_00025711-RA;sample1_00001064-RA;sample1_00003371-RA;sample1_00003929-RA;sample1_00021213-RA;sample1_00024618-RA…	K00029+K01006+K01807+K01595+K03841+K00134+K05298+K00855+K01100+K00051+K00814+K01623+K01610+K01602
Cysteine and methionine metabolism	ko00270	35	192	0.00022148	0.00698	sample1_00006333-RA;sample1_00007775-RA;sample1_00025074-RA;sample1_00012897-RA;sample1_00021185-RA;sample1_00008188-RA;sample1_00008974-RA;sample1_00016448-RA;sample1_00025216-RA;sample1_00005743-RA;sample1_00002858-RA;sample1_00008853-RA;sample1_00024834-RA;sample1_00012623-RA;sample1_00008854-RA;sample1_00006173-RA;sample1_00005306-RA;sample1_00007898-RA;sample1_00022016-RA;sample1_00003276-RA…	K01251+K00815+K00789+K00640+K05933+K00827+K00797+K01611+K00133+K01919+K00899+K00558+K00826+K00549+K01244+K01762
Flavone and flavonol biosynthesis	ko00944	29	163	0.00109691	0.0276	sample1_00011837-RA;sample1_00003817-RA;sample1_00012899-RA;sample1_00012954-RA;sample1_00017984-RA;sample1_00013218-RA;sample1_00001259-RA;sample1_00021127-RA;sample1_00012124-RA;sample1_00003525-RA;sample1_00002893-RA;sample1_00024601-RA;sample1_00017983-RA;sample1_00012123-RA;sample1_00002318-RA;sample1_00018387-RA;sample1_00019982-RA;sample1_00027110-RA;sample1_00012969-RA;sample1_00027277-RA…	K10757+K05279+K13496+K05280
Anthocyanin biosynthesis	ko00942	6	17	0.00416549	0.0811	sample1_00011837-RA;sample1_00006329-RA;sample1_00006326-RA;sample1_00002893-RA;sample1_00006328-RA;sample1_00011838-RA	K12930+K12338
Metabolic pathways	ko01100	481	4452	0.00450692	0.0811	sample1_00022569-RA;sample1_00008018-RA;sample1_00004756-RA;sample1_00018730-RA;sample1_00021123-RA;sample1_00027346-RA;sample1_00000377-RA;sample1_00019415-RA;sample1_00003144-RA;sample1_00017538-RA;sample1_00014803-RA;sample1_00006311-RA;sample1_00026750-RA;sample1_00007207-RA;sample1_00010312-RA;sample1_00006333-RA;sample1_00003560-RA;sample1_00026988-RA;sample1_00004804-RA;sample1_00002939-RA…	K00514+K00975+K08232+K15747+K00457+K14484+K01904+K00318+K00029+K10525+K05275+K00064+K01051+K01179+K01581+K01251+K00021+K05283+K01006+K00660+K01057+K01087+K05349+K10807+K08905+K01520+K00759+K03103+K12657+K11188+K00001+K00128+K11816+K09841+K00232+K00815+K11517+K01955+K00764+K01187+K01785+K01859+K02115+K00940+K00083+K00789+K01897+K02999+K01807+K00640+K13606+K08912+K03015+K12930+K10757+K02366+K03942+…
Pentose phosphate pathway	ko00030	17	94	0.00922745	0.145	sample1_00011842-RA;sample1_00026506-RA;sample1_00020212-RA;sample1_00001502-RA;sample1_00012345-RA;sample1_00006078-RA;sample1_00001066-RA;sample1_00019681-RA;sample1_00017191-RA;sample1_00001064-RA;sample1_00003371-RA;sample1_00002904-RA;sample1_00003370-RA;sample1_00012866-RA;sample1_00011125-RA;sample1_00001065-RA;sample1_00016568-RA	K01057+K01807+K00948+K03841+K00852+K00850+K01623+K00131
Zeatin biosynthesis	ko00908	21	137	0.0254865	0.313	sample1_00024603-RA;sample1_00022166-RA;sample1_00020506-RA;sample1_00012752-RA;sample1_00026164-RA;sample1_00012899-RA;sample1_00017984-RA;sample1_00001259-RA;sample1_00002766-RA;sample1_00000991-RA;sample1_00024509-RA;sample1_00021127-RA;sample1_00003525-RA;sample1_00024601-RA;sample1_00017983-RA;sample1_00002318-RA;sample1_00019982-RA;sample1_00005635-RA;sample1_00024501-RA;sample1_00025770-RA…	K13495+K13493+K00279+K13496+K10760
Starch and sucrose metabolism	ko00500	61	487	0.026377	0.313	sample1_00008018-RA;sample1_00019415-RA;sample1_00026750-RA;sample1_00007207-RA;sample1_00015330-RA;sample1_00020652-RA;sample1_00026705-RA;sample1_00024774-RA;sample1_00021493-RA;sample1_00009007-RA;sample1_00023890-RA;sample1_00014050-RA;sample1_00024443-RA;sample1_00027027-RA;sample1_00024981-RA;sample1_00020920-RA;sample1_00023902-RA;sample1_00013539-RA;sample1_00006840-RA;sample1_00006254-RA…	K00975+K01051+K01179+K01087+K05349+K01187+K01176+K00770+K00703+K01177+K01188+K00012+K15920+K01184+K00847+K13648+K00688+K01193+K00963+K00700+K16055+K01213+K00695+K08679+K05350
Amino sugar and nucleotide sugar metabolism	ko00520	31	222	0.0273046	0.313	sample1_00008018-RA;sample1_00019415-RA;sample1_00021493-RA;sample1_00010687-RA;sample1_00018898-RA;sample1_00027027-RA;sample1_00006254-RA;sample1_00015337-RA;sample1_00009090-RA;sample1_00020207-RA;sample1_00012345-RA;sample1_00025626-RA;sample1_00000828-RA;sample1_00003699-RA;sample1_00009094-RA;sample1_00013996-RA;sample1_00000356-RA;sample1_00012991-RA;sample1_00022366-RA;sample1_00012349-RA…	K00975+K01183+K00770+K00012+K15920+K01836+K00847+K13648+K10046+K01209+K00966+K00963+K01784+K08679
Cyanoamino acid metabolism	ko00460	18	115	0.0304757	0.32	sample1_00022166-RA;sample1_00020652-RA;sample1_00012752-RA;sample1_00027274-RA;sample1_00006840-RA;sample1_00027178-RA;sample1_00015337-RA;sample1_00012797-RA;sample1_00024509-RA;sample1_00003725-RA;sample1_00003789-RA;sample1_00005635-RA;sample1_00006228-RA;sample1_00025846-RA;sample1_00024501-RA;sample1_00015393-RA;sample1_00006255-RA;sample1_00026684-RA	K13030+K05349+K01188+K00600+K01501+K05350
Biosynthesis of secondary metabolites	ko01110	296	2755	0.0358476	0.326	sample1_00022569-RA;sample1_00008018-RA;sample1_00018730-RA;sample1_00000377-RA;sample1_00019415-RA;sample1_00003144-RA;sample1_00014803-RA;sample1_00006311-RA;sample1_00010312-RA;sample1_00003560-RA;sample1_00010631-RA;sample1_00002939-RA;sample1_00011842-RA;sample1_00022166-RA;sample1_00020652-RA;sample1_00023713-RA;sample1_00022371-RA;sample1_00016034-RA;sample1_00024586-RA;sample1_00001086-RA…	K00514+K00975+K15747+K01904+K00318+K10525+K00064+K01581+K00021+K08233+K00660+K01057+K13030+K13493+K05349+K12657+K11821+K11188+K00001+K00128+K13070+K09841+K00232+K00815+K11517+K00764+K01785+K01859+K08241+K00940+K00083+K00789+K01807+K00640+K13606+K12930+K10757+K00430+K01061+K01115+K13066+K13544+K13065+K05278+K05933+K01933+K15893+K00827+K00281+K00475+K11820+K00703+K10775+K04124+K10527+K00030+K01188+…
Isoflavonoid biosynthesis	ko00943	6	26	0.0362418	0.326	sample1_00024603-RA;sample1_00026164-RA;sample1_00012213-RA;sample1_00005782-RA;sample1_00015866-RA;sample1_00005780-RA	K13263+K13267+K13258
Galactose metabolism	ko00052	22	155	0.0481621	0.405	sample1_00022839-RA;sample1_00009007-RA;sample1_00026490-RA;sample1_00014446-RA;sample1_00023890-RA;sample1_00012050-RA;sample1_00021503-RA;sample1_00021550-RA;sample1_00019489-RA;sample1_00008623-RA;sample1_00006668-RA;sample1_00027519-RA;sample1_00005813-RA;sample1_00026354-RA;sample1_00026841-RA;sample1_00017191-RA;sample1_00019490-RA;sample1_00005250-RA;sample1_00014447-RA;sample1_00011517-RA…	K07407+K01187+K01785+K06611+K00011+K06617+K01193+K00963+K00850+K01784
Porphyrin and chlorophyll metabolism	ko00860	14	92	0.0631987	0.47	sample1_00014703-RA;sample1_00005463-RA;sample1_00013930-RA;sample1_00021329-RA;sample1_00023871-RA;sample1_00015413-RA;sample1_00007852-RA;sample1_00001030-RA;sample1_00008559-RA;sample1_00006505-RA;sample1_00022804-RA;sample1_00018478-RA;sample1_00011585-RA;sample1_00008266-RA	K13606+K13544+K00218+K04035+K02492+K03403+K00510+K03428
Glutathione metabolism	ko00480	19	134	0.06336	0.47	sample1_00019890-RA;sample1_00010312-RA;sample1_00004346-RA;sample1_00002828-RA;sample1_00015350-RA;sample1_00015170-RA;sample1_00025216-RA;sample1_00025330-RA;sample1_00016764-RA;sample1_00006173-RA;sample1_00012279-RA;sample1_00003276-RA;sample1_00026528-RA;sample1_00024482-RA;sample1_00003287-RA;sample1_00022684-RA;sample1_00002830-RA;sample1_00018943-RA;sample1_00016868-RA	K00799+K01581+K10807+K00797+K10808+K01919+K00383+K00434
Carotenoid biosynthesis	ko00906	23	170	0.0687967	0.482	sample1_00022569-RA;sample1_00018730-RA;sample1_00023713-RA;sample1_00009828-RA;sample1_00025263-RA;sample1_00002236-RA;sample1_00013354-RA;sample1_00005926-RA;sample1_00021591-RA;sample1_00017215-RA;sample1_00006963-RA;sample1_00007761-RA;sample1_00018524-RA;sample1_00005503-RA;sample1_00019660-RA;sample1_00000613-RA;sample1_00009427-RA;sample1_00009778-RA;sample1_00014544-RA;sample1_00003590-RA…	K00514+K15747+K09841+K09843+K09839+K06443
Plant hormone signal transduction	ko04075	127	1149	0.0757448	0.502	sample1_00027346-RA;sample1_00017746-RA;sample1_00009655-RA;sample1_00022228-RA;sample1_00015595-RA;sample1_00010598-RA;sample1_00018573-RA;sample1_00005615-RA;sample1_00000453-RA;sample1_00026108-RA;sample1_00023764-RA;sample1_00008108-RA;sample1_00022825-RA;sample1_00004492-RA;sample1_00018874-RA;sample1_00009750-RA;sample1_00007987-RA;sample1_00004128-RA;sample1_00021931-RA;sample1_00002887-RA…	K14484+K14494+K13416+K14492+K13464+K14493+K14489+K14488+K13415+K14491+K14497+K14431+K14432+K14517+K14505+K14486+K14509+K13422+K14498+K14495+K14510+K12126+K14504+K13946+K14487+K14514+K14496+K00737+K14515+K14490
Ascorbate and aldarate metabolism	ko00053	19	139	0.0845913	0.533	sample1_00004756-RA;sample1_00006311-RA;sample1_00006423-RA;sample1_00020766-RA;sample1_00006254-RA;sample1_00006140-RA;sample1_00018388-RA;sample1_00012296-RA;sample1_00026107-RA;sample1_00019074-RA;sample1_00021341-RA;sample1_00013996-RA;sample1_00012494-RA;sample1_00006139-RA;sample1_00026089-RA;sample1_00003287-RA;sample1_00017431-RA;sample1_00022684-RA;sample1_00023241-RA	K08232+K00064+K00128+K00423+K00012+K00469+K10046+K00434
Indole alkaloid biosynthesis	ko00901	6	33	0.0977876	0.562	sample1_00010631-RA;sample1_00005463-RA;sample1_00013930-RA;sample1_00021329-RA;sample1_00015413-RA;sample1_00020230-RA	K08233+K01757
Alanine, aspartate and glutamate metabolism	ko00250	18	133	0.098131	0.562	sample1_00016174-RA;sample1_00015008-RA;sample1_00008974-RA;sample1_00009195-RA;sample1_00003620-RA;sample1_00019507-RA;sample1_00010321-RA;sample1_00003877-RA;sample1_00025801-RA;sample1_00018181-RA;sample1_00006898-RA;sample1_00012155-RA;sample1_00006918-RA;sample1_00009044-RA;sample1_00025711-RA;sample1_00022234-RA;sample1_00025321-RA;sample1_00005519-RA	K01955+K00764+K00827+K00278+K01915+K01953+K00135+K00830+K00814+K00261
alpha-Linolenic acid metabolism	ko00592	16	120	0.125284	0.681	sample1_00014803-RA;sample1_00014381-RA;sample1_00003386-RA;sample1_00005712-RA;sample1_00010836-RA;sample1_00001257-RA;sample1_00002789-RA;sample1_00001703-RA;sample1_00011765-RA;sample1_00003385-RA;sample1_00003907-RA;sample1_00003860-RA;sample1_00005912-RA;sample1_00003062-RA;sample1_00003859-RA;sample1_00020469-RA	K10525+K00232+K08241+K10527+K00454+K10528+K10526+K01723
Phenylpropanoid biosynthesis	ko00940	54	473	0.12969	0.681	sample1_00007076-RA;sample1_00000377-RA;sample1_00020652-RA;sample1_00024586-RA;sample1_00003992-RA;sample1_00007710-RA;sample1_00003817-RA;sample1_00000501-RA;sample1_00007801-RA;sample1_00027274-RA;sample1_00001789-RA;sample1_00022463-RA;sample1_00009192-RA;sample1_00006840-RA;sample1_00005491-RA;sample1_00015337-RA;sample1_00002477-RA;sample1_00012797-RA;sample1_00000603-RA;sample1_00024226-RA…	K12355+K01904+K05349+K11188+K00083+K00430+K13066+K13065+K13068+K10775+K01188+K00588+K09753+K12356+K09756+K09754+K05350
Fructose and mannose metabolism	ko00051	19	149	0.139671	0.699	sample1_00006311-RA;sample1_00018490-RA;sample1_00023871-RA;sample1_00021503-RA;sample1_00001502-RA;sample1_00012345-RA;sample1_00003699-RA;sample1_00001066-RA;sample1_00012494-RA;sample1_00000534-RA;sample1_00017191-RA;sample1_00017431-RA;sample1_00001064-RA;sample1_00003371-RA;sample1_00003370-RA;sample1_00001065-RA;sample1_00008266-RA;sample1_00018489-RA;sample1_00021501-RA	K00064+K00895+K00100+K00011+K03841+K00847+K00966+K00850+K01623
Stilbenoid, diarylheptanoid and gingerol biosynthesis	ko00945	31	260	0.144165	0.699	sample1_00000501-RA;sample1_00005491-RA;sample1_00027674-RA;sample1_00012954-RA;sample1_00002477-RA;sample1_00012213-RA;sample1_00013218-RA;sample1_00024226-RA;sample1_00004439-RA;sample1_00005658-RA;sample1_00024804-RA;sample1_00003573-RA;sample1_00018304-RA;sample1_00005391-RA;sample1_00014068-RA;sample1_00013317-RA;sample1_00010735-RA;sample1_00014069-RA;sample1_00024675-RA;sample1_00027110-RA…	K13065+K00588+K00517+K16040+K09754
Ether lipid metabolism	ko00565	7	48	0.185252	0.806	sample1_00021921-RA;sample1_00022069-RA;sample1_00005098-RA;sample1_00005097-RA;sample1_00024980-RA;sample1_00003796-RA;sample1_00014826-RA	K01115+K01114
Regulation of autophagy	ko04140	15	119	0.185543	0.806	sample1_00003815-RA;sample1_00001845-RA;sample1_00006682-RA;sample1_00013272-RA;sample1_00023781-RA;sample1_00005361-RA;sample1_00006850-RA;sample1_00009536-RA;sample1_00010339-RA;sample1_00026945-RA;sample1_00013347-RA;sample1_00012135-RA;sample1_00014501-RA;sample1_00002262-RA;sample1_00000319-RA	K08332+K07198+K08341
Flavonoid biosynthesis	ko00941	37	325	0.186392	0.806	sample1_00002939-RA;sample1_00012486-RA;sample1_00000501-RA;sample1_00008188-RA;sample1_00016728-RA;sample1_00013614-RA;sample1_00020742-RA;sample1_00005491-RA;sample1_00012137-RA;sample1_00012954-RA;sample1_00002477-RA;sample1_00021503-RA;sample1_00013218-RA;sample1_00024226-RA;sample1_00005658-RA;sample1_00013149-RA;sample1_00003573-RA;sample1_00005391-RA;sample1_00018178-RA;sample1_00022016-RA…	K00660+K01859+K13065+K05278+K00475+K00588+K08695+K13082+K05280+K08243+K05277+K13081+K09754
Linoleic acid metabolism	ko00591	5	32	0.198903	0.806	sample1_00001257-RA;sample1_00023871-RA;sample1_00023193-RA;sample1_00003062-RA;sample1_00008266-RA	K00454+K00100+K15718
Benzoxazinoid biosynthesis	ko00402	9	67	0.205517	0.806	sample1_00022166-RA;sample1_00012752-RA;sample1_00008188-RA;sample1_00027274-RA;sample1_00013149-RA;sample1_00024509-RA;sample1_00025289-RA;sample1_00005635-RA;sample1_00024501-RA	K13228+K13227+K13229
Diterpenoid biosynthesis	ko00904	13	103	0.205581	0.806	sample1_00009828-RA;sample1_00025263-RA;sample1_00013614-RA;sample1_00000605-RA;sample1_00018524-RA;sample1_00013149-RA;sample1_00018178-RA;sample1_00025289-RA;sample1_00016169-RA;sample1_00024190-RA;sample1_00019660-RA;sample1_00000604-RA;sample1_00019238-RA	K13070+K04124+K05282+K04125+K12929
Limonene and pinene degradation	ko00903	19	159	0.211084	0.806	sample1_00006423-RA;sample1_00027674-RA;sample1_00012954-RA;sample1_00012213-RA;sample1_00013218-RA;sample1_00004439-RA;sample1_00024804-RA;sample1_00018304-RA;sample1_00026107-RA;sample1_00014068-RA;sample1_00010735-RA;sample1_00014069-RA;sample1_00008460-RA;sample1_00009203-RA;sample1_00005919-RA;sample1_00010460-RA;sample1_00005417-RA;sample1_00016466-RA;sample1_00019985-RA	K00128+K00517
Insulin resistance	ko04931	19	161	0.227121	0.828	sample1_00001845-RA;sample1_00006682-RA;sample1_00008108-RA;sample1_00017071-RA;sample1_00013272-RA;sample1_00023781-RA;sample1_00023504-RA;sample1_00007038-RA;sample1_00010031-RA;sample1_00002891-RA;sample1_00009536-RA;sample1_00026417-RA;sample1_00021420-RA;sample1_00003716-RA;sample1_00004964-RA;sample1_00013347-RA;sample1_00012135-RA;sample1_00023859-RA;sample1_00000319-RA	K07198+K14497+K06269+K03083+K09667+K00688
Glucosinolate biosynthesis	ko00966	6	43	0.240917	0.828	sample1_00016034-RA;sample1_00026164-RA;sample1_00024575-RA;sample1_00005301-RA;sample1_00010460-RA;sample1_00013064-RA	K11821+K11820+K00826+K11818
Glycolysis / Gluconeogenesis	ko00010	29	258	0.241459	0.828	sample1_00026327-RA;sample1_00001086-RA;sample1_00006423-RA;sample1_00026490-RA;sample1_00014446-RA;sample1_00002422-RA;sample1_00021503-RA;sample1_00001502-RA;sample1_00006916-RA;sample1_00002117-RA;sample1_00026107-RA;sample1_00001066-RA;sample1_00003066-RA;sample1_00024192-RA;sample1_00020971-RA;sample1_00012316-RA;sample1_00017191-RA;sample1_00014447-RA;sample1_00001064-RA;sample1_00003371-RA…	K03103+K00001+K00128+K01785+K00873+K00002+K03841+K00134+K01792+K15633+K00850+K01623+K01610+K00131+K00121
Thiamine metabolism	ko00730	4	26	0.246398	0.828	sample1_00007188-RA;sample1_00026768-RA;sample1_00004810-RA;sample1_00000233-RA	K03147+K14153+K01662+K03146
Carbon metabolism	ko01200	55	512	0.249821	0.828	sample1_00017538-RA;sample1_00004804-RA;sample1_00011842-RA;sample1_00016163-RA;sample1_00026506-RA;sample1_00012897-RA;sample1_00015288-RA;sample1_00010770-RA;sample1_00018970-RA;sample1_00016448-RA;sample1_00018817-RA;sample1_00008740-RA;sample1_00027178-RA;sample1_00002422-RA;sample1_00020212-RA;sample1_00001502-RA;sample1_00006916-RA;sample1_00004992-RA;sample1_00006678-RA;sample1_00008503-RA…	K00029+K01006+K01057+K11517+K01807+K00640+K05605+K15893+K00281+K00030+K01595+K00600+K00873+K00948+K03841+K00134+K00235+K00297+K05298+K01637+K00855+K01100+K15633+K00850+K00051+K00830+K00814+K01623+K01610+K01602+K00131+K01681+K00261+K00121
Arginine and proline metabolism	ko00330	12	102	0.294456	0.951	sample1_00003144-RA;sample1_00010312-RA;sample1_00022371-RA;sample1_00006423-RA;sample1_00025216-RA;sample1_00004676-RA;sample1_00002858-RA;sample1_00006173-RA;sample1_00026107-RA;sample1_00002213-RA;sample1_00015167-RA;sample1_00021553-RA	K00318+K01581+K12657+K00128+K00797+K13427+K01611+K00819+K01583
Phenylalanine metabolism	ko00360	10	85	0.318463	1	sample1_00021123-RA;sample1_00000377-RA;sample1_00007775-RA;sample1_00006017-RA;sample1_00022463-RA;sample1_00005491-RA;sample1_00012350-RA;sample1_00005658-RA;sample1_00003573-RA;sample1_00026612-RA	K00457+K01904+K00815+K07253+K10775+K00588
Nitrogen metabolism	ko00910	7	59	0.355183	1	sample1_00003877-RA;sample1_00005918-RA;sample1_00018547-RA;sample1_00012155-RA;sample1_00006228-RA;sample1_00025321-RA;sample1_00000884-RA	K01915+K00366+K01674+K01501+K00261+K01673
Other types of O-glycan biosynthesis	ko00514	3	22	0.366555	1	sample1_00010031-RA;sample1_00018067-RA;sample1_00023859-RA	K09667+K13667
Glycosphingolipid biosynthesis - globo series	ko00603	2	13	0.368145	1	sample1_00022839-RA;sample1_00005813-RA	K07407
Biosynthesis of unsaturated fatty acids	ko01040	9	83	0.425232	1	sample1_00014381-RA;sample1_00019485-RA;sample1_00015648-RA;sample1_00010898-RA;sample1_00001994-RA;sample1_00014920-RA;sample1_00024631-RA;sample1_00010904-RA;sample1_00010905-RA	K00232+K10257+K00507+K03921+K10255+K00059
Glyoxylate and dicarboxylate metabolism	ko00630	12	113	0.427822	1	sample1_00016163-RA;sample1_00010770-RA;sample1_00018970-RA;sample1_00027178-RA;sample1_00003877-RA;sample1_00001727-RA;sample1_00012155-RA;sample1_00009044-RA;sample1_00019191-RA;sample1_00015393-RA;sample1_00014506-RA;sample1_00019192-RA	K11517+K15893+K00281+K00600+K01915+K01637+K00830+K01602+K01681
Sulfur metabolism	ko00920	6	54	0.436271	1	sample1_00012897-RA;sample1_00016448-RA;sample1_00002155-RA;sample1_00006142-RA;sample1_00026673-RA;sample1_00013981-RA	K00640+K00860+K05907+K00392
Taurine and hypotaurine metabolism	ko00430	2	15	0.4395	1	sample1_00001352-RA;sample1_00014449-RA	K10712
Purine metabolism	ko00230	38	377	0.448665	1	sample1_00011546-RA;sample1_00004346-RA;sample1_00004514-RA;sample1_00015008-RA;sample1_00015641-RA;sample1_00009238-RA;sample1_00018321-RA;sample1_00006395-RA;sample1_00012024-RA;sample1_00008796-RA;sample1_00000608-RA;sample1_00027006-RA;sample1_00020101-RA;sample1_00002422-RA;sample1_00019148-RA;sample1_00003620-RA;sample1_00020212-RA;sample1_00021542-RA;sample1_00016764-RA;sample1_00002155-RA…	K00962+K10807+K00759+K00764+K00940+K02999+K03015+K03013+K03021+K01933+K01951+K01923+K00873+K00948+K03009+K10808+K00860+K00856+K01952+K03007+K00939+K03004+K03022+K02321+K03011
Fatty acid degradation	ko00071	10	95	0.453547	1	sample1_00001086-RA;sample1_00006423-RA;sample1_00014381-RA;sample1_00022575-RA;sample1_00010836-RA;sample1_00026107-RA;sample1_00024192-RA;sample1_00010886-RA;sample1_00013173-RA;sample1_00008844-RA	K00001+K00128+K00232+K01897+K10527+K00121
Cutin, suberine and wax biosynthesis	ko00073	15	146	0.4615	1	sample1_00002955-RA;sample1_00011328-RA;sample1_00027674-RA;sample1_00002477-RA;sample1_00026616-RA;sample1_00004439-RA;sample1_00024804-RA;sample1_00018304-RA;sample1_00001649-RA;sample1_00024675-RA;sample1_00017886-RA;sample1_00008460-RA;sample1_00012226-RA;sample1_00005919-RA;sample1_00005140-RA	K15400+K15398+K13407+K15403+K15399+K15405+K15402+K13356
Peroxisome	ko04146	14	136	0.46256	1	sample1_00014381-RA;sample1_00016163-RA;sample1_00022575-RA;sample1_00005926-RA;sample1_00025261-RA;sample1_00026639-RA;sample1_00001780-RA;sample1_00019414-RA;sample1_00010886-RA;sample1_00009044-RA;sample1_00016967-RA;sample1_00005864-RA;sample1_00019226-RA;sample1_00005140-RA	K00232+K11517+K01897+K11147+K04565+K00306+K13354+K00830+K13348+K13341+K00869+K13356
Tryptophan metabolism	ko00380	12	121	0.525367	1	sample1_00016034-RA;sample1_00006423-RA;sample1_00021785-RA;sample1_00026164-RA;sample1_00012213-RA;sample1_00026107-RA;sample1_00024575-RA;sample1_00018899-RA;sample1_00012635-RA;sample1_00006228-RA;sample1_00010460-RA;sample1_00013064-RA	K11821+K00128+K11816+K11820+K11868+K01501+K11818
Arginine biosynthesis	ko00220	7	70	0.534592	1	sample1_00004676-RA;sample1_00003877-RA;sample1_00002213-RA;sample1_00012155-RA;sample1_00025711-RA;sample1_00001829-RA;sample1_00025321-RA	K13427+K01915+K00818+K00814+K00620+K00261
Monobactam biosynthesis	ko00261	2	18	0.537552	1	sample1_00024834-RA;sample1_00019414-RA	K00133
Vitamin B6 metabolism	ko00750	3	29	0.549846	1	sample1_00006311-RA;sample1_00012494-RA;sample1_00018171-RA	K05275+K06215
Circadian rhythm - plant	ko04712	17	175	0.550296	1	sample1_00002939-RA;sample1_00002254-RA;sample1_00001173-RA;sample1_00019692-RA;sample1_00008023-RA;sample1_00025255-RA;sample1_00005489-RA;sample1_00008725-RA;sample1_00003840-RA;sample1_00020169-RA;sample1_00003595-RA;sample1_00002940-RA;sample1_00017441-RA;sample1_00018736-RA;sample1_00001269-RA;sample1_00006997-RA;sample1_00007633-RA	K00660+K12135+K12126+K12129+K03097+K12128+K12127+K12130+K12131
Glycerolipid metabolism	ko00561	12	125	0.572278	1	sample1_00006423-RA;sample1_00022839-RA;sample1_00000981-RA;sample1_00022890-RA;sample1_00001514-RA;sample1_00021503-RA;sample1_00026107-RA;sample1_00013176-RA;sample1_00005813-RA;sample1_00009344-RA;sample1_00022394-RA;sample1_00021501-RA	K00128+K07407+K11155+K13508+K00011+K00002+K00864+K00901
One carbon pool by folate	ko00670	3	30	0.573458	1	sample1_00027178-RA;sample1_00006678-RA;sample1_00015393-RA	K00600+K00297
Inositol phosphate metabolism	ko00562	12	126	0.583713	1	sample1_00026327-RA;sample1_00008570-RA;sample1_00011297-RA;sample1_00018388-RA;sample1_00005098-RA;sample1_00005097-RA;sample1_00024980-RA;sample1_00020616-RA;sample1_00006752-RA;sample1_00016351-RA;sample1_00014826-RA;sample1_00003826-RA	K03103+K00913+K00469+K01114+K00889+K00915
Synthesis and degradation of ketone bodies	ko00072	1	9	0.604272	1	sample1_00005547-RA	K01641
Pyrimidine metabolism	ko00240	34	359	0.606854	1	sample1_00011546-RA;sample1_00004346-RA;sample1_00015903-RA;sample1_00016174-RA;sample1_00015641-RA;sample1_00009238-RA;sample1_00018321-RA;sample1_00006395-RA;sample1_00012024-RA;sample1_00010344-RA;sample1_00000608-RA;sample1_00009195-RA;sample1_00000532-RA;sample1_00019148-RA;sample1_00010321-RA;sample1_00021542-RA;sample1_00016764-RA;sample1_00018017-RA;sample1_00015177-RA;sample1_00020542-RA…	K00962+K10807+K01520+K01955+K00940+K02999+K03015+K03013+K03021+K00761+K03009+K10808+K01489+K09903+K03007+K00857+K03004+K03022+K00384+K02321+K01240+K03011
Glycerophospholipid metabolism	ko00564	15	160	0.608952	1	sample1_00021921-RA;sample1_00022890-RA;sample1_00001514-RA;sample1_00022069-RA;sample1_00005098-RA;sample1_00005097-RA;sample1_00024980-RA;sample1_00009433-RA;sample1_00020086-RA;sample1_00023878-RA;sample1_00009344-RA;sample1_00003796-RA;sample1_00022394-RA;sample1_00024692-RA;sample1_00014826-RA	K01115+K13508+K01114+K01126+K06130+K13535+K00901+K05929
2-Oxocarboxylic acid metabolism	ko01210	13	140	0.62111	1	sample1_00016034-RA;sample1_00026164-RA;sample1_00018817-RA;sample1_00024834-RA;sample1_00024575-RA;sample1_00002213-RA;sample1_00019414-RA;sample1_00005301-RA;sample1_00025711-RA;sample1_00001829-RA;sample1_00010460-RA;sample1_00013064-RA;sample1_00014506-RA	K11821+K11820+K00030+K00133+K00818+K00826+K00814+K00620+K11818+K01681
Degradation of aromatic compounds	ko01220	6	65	0.621301	1	sample1_00001086-RA;sample1_00021503-RA;sample1_00024192-RA;sample1_00013173-RA;sample1_00008844-RA;sample1_00021501-RA	K00001+K00002+K00121
Lysine biosynthesis	ko00300	3	33	0.639469	1	sample1_00002253-RA;sample1_00024834-RA;sample1_00019414-RA	K10206+K00133
beta-Alanine metabolism	ko00410	6	68	0.66539	1	sample1_00006423-RA;sample1_00015288-RA;sample1_00025216-RA;sample1_00006173-RA;sample1_00026107-RA;sample1_00007119-RA	K00128+K05605+K00797
Other glycan degradation	ko00511	12	134	0.669896	1	sample1_00022569-RA;sample1_00023713-RA;sample1_00002236-RA;sample1_00006017-RA;sample1_00021591-RA;sample1_00017215-RA;sample1_00007761-RA;sample1_00005503-RA;sample1_00000613-RA;sample1_00014544-RA;sample1_00004573-RA;sample1_00023389-RA	K01206+K15923+K01227
Terpenoid backbone biosynthesis	ko00900	8	91	0.677216	1	sample1_00003560-RA;sample1_00022387-RA;sample1_00001757-RA;sample1_00005547-RA;sample1_00021275-RA;sample1_00004810-RA;sample1_00019103-RA;sample1_00019226-RA	K00021+K14066+K12742+K01641+K13789+K01662+K00587+K00869
Valine, leucine and isoleucine degradation	ko00280	8	91	0.677216	1	sample1_00006423-RA;sample1_00015288-RA;sample1_00026107-RA;sample1_00005547-RA;sample1_00005301-RA;sample1_00007119-RA;sample1_00007694-RA;sample1_00002230-RA	K00128+K05605+K01641+K00826+K01969+K00166
Histidine metabolism	ko00340	3	35	0.679303	1	sample1_00006423-RA;sample1_00026107-RA;sample1_00010914-RA	K00128+K01590
Ubiquitin mediated proteolysis	ko04120	27	296	0.679564	1	sample1_00012998-RA;sample1_00006482-RA;sample1_00026108-RA;sample1_00004128-RA;sample1_00018265-RA;sample1_00001028-RA;sample1_00014924-RA;sample1_00010920-RA;sample1_00009725-RA;sample1_00004600-RA;sample1_00020365-RA;sample1_00011660-RA;sample1_00000921-RA;sample1_00002589-RA;sample1_00003569-RA;sample1_00010921-RA;sample1_00014064-RA;sample1_00020541-RA;sample1_00011744-RA;sample1_00015855-RA…	K10610+K03094+K10576+K09561+K10615+K03363+K10140+K10581+K03354+K03355+K06688+K10144+K03348
Butanoate metabolism	ko00650	4	48	0.703972	1	sample1_00023871-RA;sample1_00005547-RA;sample1_00006918-RA;sample1_00008266-RA	K00100+K01641+K00135
Pentose and glucuronate interconversions	ko00040	24	269	0.714224	1	sample1_00026750-RA;sample1_00006423-RA;sample1_00023433-RA;sample1_00006254-RA;sample1_00021503-RA;sample1_00000939-RA;sample1_00009413-RA;sample1_00006379-RA;sample1_00026107-RA;sample1_00017458-RA;sample1_00016970-RA;sample1_00025615-RA;sample1_00009073-RA;sample1_00021051-RA;sample1_00021643-RA;sample1_00019535-RA;sample1_00027519-RA;sample1_00025038-RA;sample1_00006747-RA;sample1_00014632-RA…	K01051+K00128+K01728+K00012+K00011+K00002+K01184+K00963+K01213+K00854
Folate biosynthesis	ko00790	2	25	0.717402	1	sample1_00004137-RA;sample1_00002279-RA	K01495+K13950
Ribosome biogenesis in eukaryotes	ko03008	20	227	0.722816	1	sample1_00022829-RA;sample1_00013285-RA;sample1_00018941-RA;sample1_00001913-RA;sample1_00009484-RA;sample1_00005994-RA;sample1_00006732-RA;sample1_00007377-RA;sample1_00012597-RA;sample1_00017930-RA;sample1_00020169-RA;sample1_00011970-RA;sample1_00023837-RA;sample1_00017441-RA;sample1_00017431-RA;sample1_00006465-RA;sample1_00018611-RA;sample1_00007273-RA;sample1_00021833-RA;sample1_00009476-RA	K14563+K06943+K14557+K11131+K14548+K03537+K12845+K14525+K11128+K03539+K14549+K03264+K03097+K14521+K14575+K11129+K14558
Tyrosine metabolism	ko00350	8	97	0.744561	1	sample1_00021123-RA;sample1_00001086-RA;sample1_00007775-RA;sample1_00006017-RA;sample1_00024192-RA;sample1_00006918-RA;sample1_00013173-RA;sample1_00008844-RA	K00457+K00001+K00815+K07253+K00135+K00121
Selenocompound metabolism	ko00450	3	39	0.748945	1	sample1_00000257-RA;sample1_00002495-RA;sample1_00012915-RA	K00549+K00384
Lysine degradation	ko00310	6	76	0.766153	1	sample1_00001603-RA;sample1_00006423-RA;sample1_00001249-RA;sample1_00026107-RA;sample1_00001780-RA;sample1_00006918-RA	K11420+K00128+K11423+K00306+K00135
Fatty acid metabolism	ko01212	13	157	0.775851	1	sample1_00014381-RA;sample1_00022575-RA;sample1_00019485-RA;sample1_00015648-RA;sample1_00010898-RA;sample1_00010836-RA;sample1_00001994-RA;sample1_00014920-RA;sample1_00023596-RA;sample1_00010886-RA;sample1_00024631-RA;sample1_00010904-RA;sample1_00010905-RA	K00232+K01897+K10257+K00507+K03921+K10527+K10255+K09458+K00059
Phagosome	ko04145	14	172	0.802544	1	sample1_00012284-RA;sample1_00012285-RA;sample1_00008565-RA;sample1_00018519-RA;sample1_00022103-RA;sample1_00010779-RA;sample1_00019545-RA;sample1_00003579-RA;sample1_00024415-RA;sample1_00003874-RA;sample1_00007490-RA;sample1_00008779-RA;sample1_00021003-RA;sample1_00008979-RA	K07375+K08054+K08488+K04392+K01365+K05692
Phosphatidylinositol signaling system	ko04070	10	128	0.815184	1	sample1_00006297-RA;sample1_00012118-RA;sample1_00008570-RA;sample1_00011297-RA;sample1_00017165-RA;sample1_00020616-RA;sample1_00006752-RA;sample1_00016351-RA;sample1_00009344-RA;sample1_00003826-RA	K02183+K00913+K00889+K00901+K00915
RNA polymerase	ko03020	14	174	0.815698	1	sample1_00009238-RA;sample1_00018321-RA;sample1_00006395-RA;sample1_00012024-RA;sample1_00000608-RA;sample1_00019148-RA;sample1_00021542-RA;sample1_00020542-RA;sample1_00006089-RA;sample1_00013569-RA;sample1_00001940-RA;sample1_00011753-RA;sample1_00019010-RA;sample1_00025778-RA	K02999+K03015+K03013+K03021+K03009+K03007+K03004+K03022+K03011
Fatty acid biosynthesis	ko00061	8	105	0.81816	1	sample1_00022575-RA;sample1_00010898-RA;sample1_00014920-RA;sample1_00023596-RA;sample1_00010886-RA;sample1_00024631-RA;sample1_00010904-RA;sample1_00010905-RA	K01897+K03921+K09458+K00059
Base excision repair	ko03410	6	85	0.850424	1	sample1_00002801-RA;sample1_00008645-RA;sample1_00025413-RA;sample1_00024021-RA;sample1_00002933-RA;sample1_00018153-RA	K10773+K01246+K10802+K10798+K03648+K04802
Mismatch repair	ko03430	6	86	0.858036	1	sample1_00015056-RA;sample1_00005600-RA;sample1_00007777-RA;sample1_00003276-RA;sample1_00011373-RA;sample1_00018153-RA	K07466+K10746+K08734+K03111+K04802
ABC transporters	ko02010	18	228	0.861313	1	sample1_00005080-RA;sample1_00004326-RA;sample1_00001918-RA;sample1_00023018-RA;sample1_00009509-RA;sample1_00000067-RA;sample1_00017705-RA;sample1_00002690-RA;sample1_00001345-RA;sample1_00019347-RA;sample1_00004737-RA;sample1_00020619-RA;sample1_00025490-RA;sample1_00005081-RA;sample1_00007103-RA;sample1_00020096-RA;sample1_00021079-RA;sample1_00001346-RA	K05681+K05643+K05658+K05666+K05663
Non-homologous end-joining	ko03450	1	20	0.872643	1	sample1_00022198-RA	K10866
Spliceosome	ko03040	27	335	0.880386	1	sample1_00005080-RA;sample1_00004326-RA;sample1_00019258-RA;sample1_00017459-RA;sample1_00018937-RA;sample1_00016115-RA;sample1_00023793-RA;sample1_00006732-RA;sample1_00011841-RA;sample1_00017705-RA;sample1_00002218-RA;sample1_00002690-RA;sample1_00022320-RA;sample1_00004737-RA;sample1_00017210-RA;sample1_00016739-RA;sample1_00005434-RA;sample1_00009959-RA;sample1_00005081-RA;sample1_00012093-RA…	K12843+K12811+K12823+K11096+K03283+K12858+K12845+K12831+K12855+K11092+K11088+K12890+K12622+K12866
SNARE interactions in vesicular transport	ko04130	5	77	0.883738	1	sample1_00018519-RA;sample1_00009273-RA;sample1_00001491-RA;sample1_00007507-RA;sample1_00008979-RA	K08488+K08509+K08486+K08500
Protein export	ko03060	6	90	0.88535	1	sample1_00015929-RA;sample1_00017105-RA;sample1_00023329-RA;sample1_00012193-RA;sample1_00012526-RA;sample1_00013993-RA	K03100+K03217+K12946+K09490+K03116
Fatty acid elongation	ko00062	3	51	0.887582	1	sample1_00018428-RA;sample1_00007423-RA;sample1_00020570-RA	K15397
Riboflavin metabolism	ko00740	2	37	0.889247	1	sample1_00005590-RA;sample1_00024079-RA	K00861
Biosynthesis of amino acids	ko01230	41	496	0.893232	1	sample1_00022371-RA;sample1_00007775-RA;sample1_00025074-RA;sample1_00026506-RA;sample1_00012897-RA;sample1_00021185-RA;sample1_00016448-RA;sample1_00018817-RA;sample1_00027178-RA;sample1_00002422-RA;sample1_00020212-RA;sample1_00002253-RA;sample1_00001556-RA;sample1_00019484-RA;sample1_00006916-RA;sample1_00007836-RA;sample1_00024834-RA;sample1_00003877-RA;sample1_00002213-RA;sample1_00003066-RA…	K12657+K00815+K00789+K01807+K00640+K00030+K00600+K00873+K00948+K10206+K13832+K01817+K00134+K05359+K00133+K01915+K00818+K00826+K00549+K15633+K00850+K01696+K00814+K01623+K00620+K01681+K01695
Sulfur relay system	ko04122	1	22	0.896375	1	sample1_00027100-RA	K11996
N-Glycan biosynthesis	ko00510	6	92	0.897251	1	sample1_00027346-RA;sample1_00019542-RA;sample1_00001935-RA;sample1_00020290-RA;sample1_00011511-RA;sample1_00016303-RA	K14484+K07252+K00737
Nicotinate and nicotinamide metabolism	ko00760	2	38	0.897941	1	sample1_00019507-RA;sample1_00027480-RA	K00278+K01240
Protein processing in endoplasmic reticulum	ko04141	35	431	0.898752	1	sample1_00006482-RA;sample1_00019961-RA;sample1_00015258-RA;sample1_00001911-RA;sample1_00004128-RA;sample1_00016518-RA;sample1_00021729-RA;sample1_00018265-RA;sample1_00016115-RA;sample1_00014740-RA;sample1_00008565-RA;sample1_00014924-RA;sample1_00021995-RA;sample1_00022941-RA;sample1_00018681-RA;sample1_00003195-RA;sample1_00022666-RA;sample1_00012526-RA;sample1_00024802-RA;sample1_00003569-RA…	K03094+K13993+K09561+K13525+K08852+K03283+K08054+K09523+K09518+K09517+K09503+K08653+K09490+K14026+K04079+K09580+K10666
Monoterpenoid biosynthesis	ko00902	1	23	0.906528	1	sample1_00001757-RA	K07385+K12467
Ubiquinone and other terpenoid-quinone biosynthesis	ko00130	5	81	0.908215	1	sample1_00021123-RA;sample1_00000377-RA;sample1_00007775-RA;sample1_00012350-RA;sample1_00005372-RA	K00457+K01904+K00815+K05928
Glycine, serine and threonine metabolism	ko00260	12	173	0.924552	1	sample1_00010770-RA;sample1_00008974-RA;sample1_00018970-RA;sample1_00027178-RA;sample1_00024834-RA;sample1_00001780-RA;sample1_00019414-RA;sample1_00012316-RA;sample1_00010741-RA;sample1_00009044-RA;sample1_00015393-RA;sample1_00020978-RA	K15893+K00827+K00281+K00600+K00133+K00306+K15633+K01696+K00830+K01695
Pyruvate metabolism	ko00620	12	174	0.927834	1	sample1_00017538-RA;sample1_00004804-RA;sample1_00006423-RA;sample1_00008740-RA;sample1_00002422-RA;sample1_00026107-RA;sample1_00020971-RA;sample1_00014143-RA;sample1_00003929-RA;sample1_00021213-RA;sample1_00006143-RA;sample1_00004433-RA	K00029+K01006+K00128+K01595+K00873+K00051+K01610+K01759
Sphingolipid metabolism	ko00600	4	72	0.931124	1	sample1_00022839-RA;sample1_00005926-RA;sample1_00007566-RA;sample1_00005813-RA	K07407+K04708+K04712
Phenylalanine, tyrosine and tryptophan biosynthesis	ko00400	6	101	0.938554	1	sample1_00007775-RA;sample1_00001556-RA;sample1_00019484-RA;sample1_00007836-RA;sample1_00010741-RA;sample1_00020978-RA	K00815+K13832+K01817+K05359+K01696+K01695
Oxidative phosphorylation	ko00190	17	242	0.946783	1	sample1_00003985-RA;sample1_00012198-RA;sample1_00003891-RA;sample1_00018205-RA;sample1_00022359-RA;sample1_00023324-RA;sample1_00001569-RA;sample1_00004992-RA;sample1_00020001-RA;sample1_00020548-RA;sample1_00003005-RA;sample1_00004513-RA;sample1_00004236-RA;sample1_00012171-RA;sample1_00003708-RA;sample1_00014753-RA;sample1_00005687-RA	K02115+K03942+K03935+K01507+K01535+K00235+K03953+K03885+K02109+K02113
Tropane, piperidine and pyridine alkaloid biosynthesis	ko00960	2	47	0.951992	1	sample1_00007775-RA;sample1_00018137-RA	K00815+K08081
RNA degradation	ko03018	15	227	0.964631	1	sample1_00011546-RA;sample1_00013544-RA;sample1_00007942-RA;sample1_00023036-RA;sample1_00005967-RA;sample1_00024947-RA;sample1_00015647-RA;sample1_00023171-RA;sample1_00009062-RA;sample1_00017191-RA;sample1_00027282-RA;sample1_00015342-RA;sample1_00012907-RA;sample1_00025149-RA;sample1_00002870-RA	K00962+K04077+K04043+K03678+K12581+K12586+K13126+K00850+K12622
Biotin metabolism	ko00780	2	52	0.968799	1	sample1_00023596-RA;sample1_00024631-RA	K09458+K00059
Propanoate metabolism	ko00640	3	70	0.972825	1	sample1_00015288-RA;sample1_00007119-RA;sample1_00002230-RA	K05605+K00166
DNA replication	ko03030	6	115	0.97399	1	sample1_00015056-RA;sample1_00022861-RA;sample1_00007777-RA;sample1_00011373-RA;sample1_00016589-RA;sample1_00018153-RA	K07466+K10743+K03111+K02321+K04802
Pantothenate and CoA biosynthesis	ko00770	2	57	0.979861	1	sample1_00022380-RA;sample1_00005301-RA	K00606+K00826
Endocytosis	ko04144	12	205	0.984123	1	sample1_00018088-RA;sample1_00021921-RA;sample1_00016518-RA;sample1_00016115-RA;sample1_00022069-RA;sample1_00018908-RA;sample1_00006752-RA;sample1_00016351-RA;sample1_00009959-RA;sample1_00006465-RA;sample1_00014711-RA;sample1_00003796-RA	K12493+K01115+K12196+K03283+K12192+K00889
Steroid biosynthesis	ko00100	3	82	0.989594	1	sample1_00023993-RA;sample1_00008203-RA;sample1_00021844-RA	K09832+K01824+K09828
Isoquinoline alkaloid biosynthesis	ko00950	1	45	0.990345	1	sample1_00007775-RA	K00815
Nucleotide excision repair	ko03420	7	145	0.990522	1	sample1_00012998-RA;sample1_00015056-RA;sample1_00007777-RA;sample1_00009725-RA;sample1_00013875-RA;sample1_00002609-RA;sample1_00018153-RA	K10610+K07466+K10140+K02202+K04802
Citrate cycle (TCA cycle)	ko00020	5	117	0.991664	1	sample1_00018817-RA;sample1_00004992-RA;sample1_00021213-RA;sample1_00014506-RA;sample1_00005687-RA	K00030+K00235+K01610+K01681
mRNA surveillance pathway	ko03015	14	244	0.99179	1	sample1_00017071-RA;sample1_00019685-RA;sample1_00025932-RA;sample1_00011841-RA;sample1_00007065-RA;sample1_00000554-RA;sample1_00015647-RA;sample1_00023171-RA;sample1_00027282-RA;sample1_00012907-RA;sample1_00021671-RA;sample1_00009758-RA;sample1_00007330-RA;sample1_00009490-RA	K06269+K14376+K14411+K14325+K14404+K14399+K13126+K14324+K14402
Plant-pathogen interaction	ko04626	100	1283	0.995509	1	sample1_00002566-RA;sample1_00009655-RA;sample1_00011729-RA;sample1_00000384-RA;sample1_00007224-RA;sample1_00008946-RA;sample1_00012010-RA;sample1_00015241-RA;sample1_00005409-RA;sample1_00001177-RA;sample1_00005198-RA;sample1_00023295-RA;sample1_00016035-RA;sample1_00010820-RA;sample1_00006297-RA;sample1_00012118-RA;sample1_00004412-RA;sample1_00010389-RA;sample1_00006395-RA;sample1_00019228-RA…	K13414+K13416+K13420+K13417+K09422+K13426+K13425+K13448+K01373+K12795+K13412+K04368+K02183+K13428+K13457+K13424+K13430+K13427+K15397+K13413+K13459+K04371+K00864+K05391+K13429+K04079
Homologous recombination	ko03440	5	126	0.995683	1	sample1_00015056-RA;sample1_00007777-RA;sample1_00022198-RA;sample1_00011373-RA;sample1_00001544-RA	K07466+K10866+K03111+K04482
Glycosylphosphatidylinositol(GPI)-anchor biosynthesis	ko00563	6	143	0.996076	1	sample1_00026988-RA;sample1_00021244-RA;sample1_00004315-RA;sample1_00008959-RA;sample1_00025427-RA;sample1_00012052-RA	K05283+K05287
Sesquiterpenoid and triterpenoid biosynthesis	ko00909	1	59	0.997727	1	sample1_00024190-RA	K14181+K14184
Basal transcription factors	ko03022	1	59	0.997727	1	sample1_00002609-RA	K02202
RNA transport	ko03013	30	487	0.998534	1	sample1_00004288-RA;sample1_00002211-RA;sample1_00008667-RA;sample1_00023793-RA;sample1_00017690-RA;sample1_00005994-RA;sample1_00011356-RA;sample1_00013206-RA;sample1_00007377-RA;sample1_00016178-RA;sample1_00011841-RA;sample1_00001470-RA;sample1_00022198-RA;sample1_00019409-RA;sample1_00015647-RA;sample1_00020169-RA;sample1_00016966-RA;sample1_00005908-RA;sample1_00023171-RA;sample1_00008815-RA…	K09291+K14319+K03257+K14313+K03537+K03247+K14525+K14297+K14325+K14293+K13126+K03539+K03243+K14306+K14324
Proteasome	ko03050	1	72	0.999407	1	sample1_00016518-RA	K03065
Valine, leucine and isoleucine biosynthesis	ko00290	1	88	0.999887	1	sample1_00005301-RA	K00826
Ribosome	ko03010	26	487	0.999892	1	sample1_00012557-RA;sample1_00006196-RA;sample1_00022278-RA;sample1_00023865-RA;sample1_00014274-RA;sample1_00006848-RA;sample1_00018531-RA;sample1_00007023-RA;sample1_00027019-RA;sample1_00004081-RA;sample1_00022010-RA;sample1_00010236-RA;sample1_00002517-RA;sample1_00003977-RA;sample1_00002088-RA;sample1_00021617-RA;sample1_00014397-RA;sample1_00013681-RA;sample1_00018157-RA;sample1_00010987-RA…	K02863+K02968+K02900+K02969+K02946+K02924+K02929+K02866+K02943+K02990+K02864+K02981+K02895+K02872+K02901+K02935+K02926+K02876+K02871+K02881+K02961+K02945+K02988+K02906
Aminoacyl-tRNA biosynthesis	ko00970	2	116	0.999915	1	sample1_00015170-RA;sample1_00015956-RA	K01873+K02433

## Sheet: Tasble S5(b)
Tasble S5(b). List of the KEGG pathways in FS-vs-MS.
Pathway	Pathway ID	Gene number	Background number	Pvalue	Qvalue	Genes	KOs
Ribosome	ko03010	337	487	2.77e-104	3.69e-102	sample1_00003806-RA;sample1_00001430-RA;sample1_00014106-RA;sample1_00007407-RA;sample1_00026608-RA;sample1_00003012-RA;sample1_00004410-RA;sample1_00006196-RA;sample1_00007782-RA;sample1_00005003-RA;sample1_00013372-RA;sample1_00005430-RA;sample1_00016082-RA;sample1_00022907-RA;sample1_00022278-RA;sample1_00003527-RA;sample1_00026384-RA;sample1_00027183-RA;sample1_00005995-RA;sample1_00001130-RA…	K02924+K02997+K02882+K02912+K02904+K02953+K02901+K02968+K02876+K02983+K02996+K02980+K02889+K02989+K02900+K02958+K02969+K02979+K02967+K02951+K02923+K02943+K02984+K02891+K02922+K02973+K02890+K02932+K02940+K02965+K02896+K02873+K02941+K02939+K02977+K02957+K02991+K02933+K02879+K02975+K02894+K02945+K02880+K02918+K02936+K02893+K02888+K02868+K02938+K02895+K02866+K02886+K02985+K02875+K02885+K02946+K02966+…
Proteasome	ko03050	50	72	1.84e-16	1.23e-14	sample1_00003078-RA;sample1_00003947-RA;sample1_00013607-RA;sample1_00011204-RA;sample1_00016518-RA;sample1_00009820-RA;sample1_00000621-RA;sample1_00025048-RA;sample1_00007351-RA;sample1_00025157-RA;sample1_00015746-RA;sample1_00006357-RA;sample1_00022084-RA;sample1_00017006-RA;sample1_00026809-RA;sample1_00007104-RA;sample1_00010355-RA;sample1_00024370-RA;sample1_00000406-RA;sample1_00024516-RA…	K02739+K02729+K02734+K03065+K02736+K03037+K02732+K02731+K03032+K03038+K02726+K03039+K02738+K03029+K03028+K03066+K02725+K03030+K03063+K03031+K03033+K02728+K02730+K02735+K03064+K02737+K03061+K03036+K02727+K06699+K03035+K03062
Spliceosome	ko03040	121	335	1.17e-07	5.18e-06	sample1_00005080-RA;sample1_00001716-RA;sample1_00004326-RA;sample1_00008367-RA;sample1_00006970-RA;sample1_00008038-RA;sample1_00027393-RA;sample1_00025509-RA;sample1_00022427-RA;sample1_00004207-RA;sample1_00019258-RA;sample1_00018745-RA;sample1_00016026-RA;sample1_00019806-RA;sample1_00004684-RA;sample1_00007768-RA;sample1_00012074-RA;sample1_00006085-RA;sample1_00017459-RA;sample1_00006593-RA…	K12843+K12832+K12864+K12862+K12833+K12823+K12852+K12811+K12836+K09567+K11088+K12625+K12870+K12868+K12845+K12890+K11096+K12858+K12896+K12741+K12830+K12818+K12813+K12878+K11984+K12881+K12848+K11087+K12847+K12900+K03283+K12883+K12897+K11094+K12882+K11086+K10599+K12831+K11099+K11095+K12854+K12871+K12812+K12867+K12876+K12733+K11097+K11098+K12820+K12891+K12662+K12856+K12869+K12877+K12825+K12827+K11093+…
RNA transport	ko03013	158	487	3.59e-06	0.000119	sample1_00025876-RA;sample1_00002673-RA;sample1_00026666-RA;sample1_00018487-RA;sample1_00000372-RA;sample1_00021017-RA;sample1_00022495-RA;sample1_00004288-RA;sample1_00018135-RA;sample1_00025992-RA;sample1_00005380-RA;sample1_00008279-RA;sample1_00023938-RA;sample1_00005232-RA;sample1_00002983-RA;sample1_00023587-RA;sample1_00014195-RA;sample1_00014059-RA;sample1_00013670-RA;sample1_00000530-RA…	K03260+K03231+K14297+K03250+K14305+K14301+K14293+K09291+K13126+K14307+K13174+K03243+K14312+K14299+K05019+K14300+K14314+K07562+K03248+K14319+K03257+K14326+K00974+K14313+K12878+K14525+K14308+K00784+K03246+K12881+K07936+K03251+K14325+K14315+K14290+K03259+K02516+K03247+K12883+K03254+K14294+K03245+K12882+K03240+K10577+K13151+K14304+K13175+K14303+K12812+K14004+K14298+K12876+K03239+K03539+K14324+K12877+…
DNA replication	ko03030	49	115	4.56e-06	0.000121	sample1_00021000-RA;sample1_00004266-RA;sample1_00002214-RA;sample1_00009917-RA;sample1_00012960-RA;sample1_00023288-RA;sample1_00022972-RA;sample1_00015056-RA;sample1_00014651-RA;sample1_00022861-RA;sample1_00005986-RA;sample1_00000717-RA;sample1_00003041-RA;sample1_00017973-RA;sample1_00007968-RA;sample1_00011643-RA;sample1_00014709-RA;sample1_00011398-RA;sample1_00015741-RA;sample1_00015553-RA…	K04802+K02320+K04799+K02327+K07466+K02684+K10755+K10756+K10745+K10743+K10754+K10739+K02685+K10747+K02324+K02325+K02540+K02210+K03111+K02209+K02328+K02542+K03504+K02326+K02541+K02321+K02212+K10740+K03506+K02335
Ribosome biogenesis in eukaryotes	ko03008	81	227	2.27e-05	0.000503	sample1_00011384-RA;sample1_00003687-RA;sample1_00015209-RA;sample1_00022829-RA;sample1_00006455-RA;sample1_00027020-RA;sample1_00016628-RA;sample1_00018941-RA;sample1_00002942-RA;sample1_00020408-RA;sample1_00001913-RA;sample1_00006085-RA;sample1_00011595-RA;sample1_00000530-RA;sample1_00012006-RA;sample1_00003970-RA;sample1_00008361-RA;sample1_00011174-RA;sample1_00012377-RA;sample1_00025428-RA…	K11129+K14555+K14571+K14563+K14548+K14521+K14550+K14557+K14570+K14558+K11131+K12845+K12619+K07562+K06943+K14546+K14565+K14525+K07936+K14560+K14554+K14290+K11130+K14539+K14561+K03097+K14549+K14553+K11128+K14538+K14552+K03539+K11883+K14545+K11108+K07179+K03115+K14559+K14544+K14568+K03264+K14573+K14556+K14575+K14564+K14567+K14537+K07178+K14569
Aminoacyl-tRNA biosynthesis	ko00970	46	116	7.73e-05	0.00147	sample1_00001004-RA;sample1_00015377-RA;sample1_00004320-RA;sample1_00015945-RA;sample1_00007943-RA;sample1_00015322-RA;sample1_00003558-RA;sample1_00003342-RA;sample1_00010210-RA;sample1_00020565-RA;sample1_00006841-RA;sample1_00015429-RA;sample1_00023684-RA;sample1_00020255-RA;sample1_00007823-RA;sample1_00014343-RA;sample1_00020513-RA;sample1_00024881-RA;sample1_00027156-RA;sample1_00002760-RA…	K01880+K01873+K02434+K04567+K02433+K01874+K01885+K01875+K01889+K01869+K01868+K01876+K01881+K01886+K01893+K01892+K01890+K01866+K01887+K02435+K01870+K01872+K01867
Protein processing in endoplasmic reticulum	ko04141	129	431	0.00119988	0.0199	sample1_00010794-RA;sample1_00008824-RA;sample1_00006482-RA;sample1_00024364-RA;sample1_00026155-RA;sample1_00005267-RA;sample1_00021678-RA;sample1_00012021-RA;sample1_00019961-RA;sample1_00015258-RA;sample1_00027311-RA;sample1_00011601-RA;sample1_00022554-RA;sample1_00019301-RA;sample1_00010205-RA;sample1_00003997-RA;sample1_00001911-RA;sample1_00016518-RA;sample1_00021729-RA;sample1_00025064-RA…	K13249+K04079+K03094+K11718+K10839+K09487+K09503+K14012+K13993+K12668+K09517+K09490+K10666+K12669+K07953+K13525+K08852+K09486+K12670+K09580+K09584+K08054+K09518+K14003+K07342+K03283+K10956+K14009+K09481+K03347+K05546+K13250+K09561+K08653+K07151+K01228+K14004+K14007+K04523+K12666+K10661+K10597+K03237+K11863+K03868+K14006+K12667+K08057+K14018+K14005
RNA degradation	ko03018	73	227	0.00180258	0.0266	sample1_00014902-RA;sample1_00012844-RA;sample1_00012839-RA;sample1_00003810-RA;sample1_00001804-RA;sample1_00018135-RA;sample1_00022297-RA;sample1_00017072-RA;sample1_00014323-RA;sample1_00004684-RA;sample1_00013544-RA;sample1_00007942-RA;sample1_00023587-RA;sample1_00011595-RA;sample1_00001740-RA;sample1_00017104-RA;sample1_00007474-RA;sample1_00027078-RA;sample1_00011518-RA;sample1_00024859-RA…	K03514+K12591+K12598+K12581+K12592+K13126+K12589+K04077+K01689+K12625+K04043+K12619+K12593+K12607+K07573+K14442+K12606+K12586+K11600+K12604+K00962+K12602+K12599+K03679+K03678+K12614+K12627+K03681+K12616+K12605+K08311+K12603+K12590+K12580+K12622+K12621+K12624+K12585+K12600
Citrate cycle (TCA cycle)	ko00020	41	117	0.0032018	0.0426	sample1_00025680-RA;sample1_00021012-RA;sample1_00018912-RA;sample1_00010247-RA;sample1_00004847-RA;sample1_00013298-RA;sample1_00010248-RA;sample1_00014495-RA;sample1_00014838-RA;sample1_00009969-RA;sample1_00004000-RA;sample1_00002217-RA;sample1_00019911-RA;sample1_00009228-RA;sample1_00007907-RA;sample1_00004992-RA;sample1_00026484-RA;sample1_00017798-RA;sample1_00011116-RA;sample1_00009680-RA…	K00026+K00627+K01679+K00162+K00382+K00658+K00161+K01900+K00234+K00235+K00031+K00030+K01648+K01681+K00164+K01899+K01647
Pyruvate metabolism	ko00620	55	174	0.00897194	0.108	sample1_00017538-RA;sample1_00002561-RA;sample1_00025680-RA;sample1_00021012-RA;sample1_00013154-RA;sample1_00018912-RA;sample1_00010247-RA;sample1_00004847-RA;sample1_00016378-RA;sample1_00013298-RA;sample1_00010248-RA;sample1_00023779-RA;sample1_00014838-RA;sample1_00026542-RA;sample1_00009969-RA;sample1_00017193-RA;sample1_00019887-RA;sample1_00004000-RA;sample1_00026691-RA;sample1_00008740-RA…	K00029+K01759+K00026+K00627+K02160+K01679+K00162+K00382+K00873+K01895+K00161+K00016+K01961+K01595+K00028+K00128+K00626+K01649+K01962+K01512
Mismatch repair	ko03430	30	86	0.0113912	0.126	sample1_00021000-RA;sample1_00009917-RA;sample1_00012960-RA;sample1_00022972-RA;sample1_00015056-RA;sample1_00005986-RA;sample1_00000717-RA;sample1_00017973-RA;sample1_00007968-RA;sample1_00011398-RA;sample1_00015741-RA;sample1_00015553-RA;sample1_00013710-RA;sample1_00025719-RA;sample1_00025441-RA;sample1_00019339-RA;sample1_00011373-RA;sample1_00002522-RA;sample1_00013161-RA;sample1_00001348-RA…	K04802+K02327+K07466+K10755+K10756+K10754+K10739+K10747+K08737+K03111+K02328+K03504+K10740
Purine metabolism	ko00230	107	377	0.0160317	0.162	sample1_00011591-RA;sample1_00020386-RA;sample1_00004266-RA;sample1_00004346-RA;sample1_00024009-RA;sample1_00004514-RA;sample1_00011508-RA;sample1_00005914-RA;sample1_00005315-RA;sample1_00015008-RA;sample1_00015641-RA;sample1_00009917-RA;sample1_00016378-RA;sample1_00018321-RA;sample1_00006816-RA;sample1_00023288-RA;sample1_00008711-RA;sample1_00009249-RA;sample1_00003583-RA;sample1_00012024-RA…	K03004+K02999+K02320+K10807+K01488+K00759+K00948+K00939+K00940+K00764+K02327+K00873+K03015+K03008+K02684+K03013+K03011+K03021+K01933+K03018+K14641+K00088+K01951+K01923+K11808+K02685+K01519+K02324+K01835+K03006+K10808+K03010+K03005+K02325+K03016+K00860+K00962+K03017+K00942+K01952+K01945+K03007+K03026+K03787+K01466+K03025+K03002+K01522+K00856+K14977+K02328+K03014+K01510+K13811+K03504+K02326+K01756+…
Base excision repair	ko03410	29	85	0.0175002	0.162	sample1_00006893-RA;sample1_00021000-RA;sample1_00002214-RA;sample1_00000609-RA;sample1_00009917-RA;sample1_00013063-RA;sample1_00020911-RA;sample1_00023853-RA;sample1_00007968-RA;sample1_00011643-RA;sample1_00008645-RA;sample1_00001888-RA;sample1_00014709-RA;sample1_00025413-RA;sample1_00008396-RA;sample1_00009152-RA;sample1_00007084-RA;sample1_00025478-RA;sample1_00002522-RA;sample1_00003171-RA…	K01247+K04802+K04799+K01142+K02327+K03512+K10802+K01246+K10747+K02324+K10773+K02325+K10798+K02328+K03504+K02326+K03648+K03506+K02335
Biosynthesis of amino acids	ko01230	137	496	0.0182725	0.162	sample1_00006334-RA;sample1_00014005-RA;sample1_00000062-RA;sample1_00022733-RA;sample1_00025863-RA;sample1_00000970-RA;sample1_00020496-RA;sample1_00015569-RA;sample1_00004545-RA;sample1_00001539-RA;sample1_00011508-RA;sample1_00002450-RA;sample1_00014323-RA;sample1_00016378-RA;sample1_00014224-RA;sample1_00012897-RA;sample1_00010697-RA;sample1_00012968-RA;sample1_00005814-RA;sample1_00002212-RA…	K00600+K01807+K01850+K01760+K00616+K01733+K00611+K00640+K06001+K00927+K00948+K01653+K01689+K00873+K01609+K00765+K01703+K11755+K00818+K05359+K00134+K01736+K00872+K01814+K01658+K00800+K00815+K10206+K00549+K01693+K01652+K01739+K00817+K13832+K00826+K15849+K00789+K00031+K00133+K00058+K00030+K00053+K00052+K00891+K01696+K00286+K14677+K01915+K01476+K01681+K01735+K01657+K01695+K00615+K12524+K01817+K01834+…
mRNA surveillance pathway	ko03015	71	244	0.0255491	0.205	sample1_00020956-RA;sample1_00016264-RA;sample1_00018135-RA;sample1_00006897-RA;sample1_00017071-RA;sample1_00023587-RA;sample1_00003307-RA;sample1_00006193-RA;sample1_00007474-RA;sample1_00005592-RA;sample1_00008310-RA;sample1_00011164-RA;sample1_00006777-RA;sample1_00012657-RA;sample1_00019614-RA;sample1_00015905-RA;sample1_00004409-RA;sample1_00003764-RA;sample1_00005187-RA;sample1_00001888-RA…	K14411+K14397+K13126+K15542+K06269+K11584+K04382+K14326+K14400+K14396+K12881+K03265+K14325+K12883+K14294+K12882+K14408+K14404+K12812+K14402+K12876+K14407+K14324+K04354+K12877+K11583+K14401+K03456+K15544
Selenocompound metabolism	ko00450	15	39	0.0265342	0.205	sample1_00022733-RA;sample1_00009887-RA;sample1_00015322-RA;sample1_00000256-RA;sample1_00000055-RA;sample1_00011860-RA;sample1_00026264-RA;sample1_00000257-RA;sample1_00022123-RA;sample1_00026665-RA;sample1_00002495-RA;sample1_00018134-RA;sample1_00028031-RA;sample1_00007908-RA;sample1_00012915-RA	K01760+K11717+K01874+K00549+K01739+K00384+K13811
Amino sugar and nucleotide sugar metabolism	ko00520	65	222	0.0277614	0.205	sample1_00008087-RA;sample1_00021364-RA;sample1_00019717-RA;sample1_00009319-RA;sample1_00010687-RA;sample1_00018784-RA;sample1_00027027-RA;sample1_00001902-RA;sample1_00011476-RA;sample1_00019496-RA;sample1_00017784-RA;sample1_00006254-RA;sample1_00015337-RA;sample1_00017492-RA;sample1_00020177-RA;sample1_00012109-RA;sample1_00011642-RA;sample1_00021629-RA;sample1_00009092-RA;sample1_00009090-RA…	K12373+K00847+K01183+K13648+K02377+K00770+K10046+K00963+K12451+K00012+K15920+K01835+K01810+K12449+K01836+K13379+K00849+K01809+K01711+K01209+K00975+K12450+K00326+K06118+K08679+K00966+K00965
Porphyrin and chlorophyll metabolism	ko00860	30	92	0.0298085	0.209	sample1_00000010-RA;sample1_00011124-RA;sample1_00018189-RA;sample1_00001459-RA;sample1_00000033-RA;sample1_00003558-RA;sample1_00021329-RA;sample1_00019912-RA;sample1_00019740-RA;sample1_00005069-RA;sample1_00005910-RA;sample1_00025455-RA;sample1_00019707-RA;sample1_00022506-RA;sample1_00018680-RA;sample1_00007852-RA;sample1_00009043-RA;sample1_00001030-RA;sample1_00002363-RA;sample1_00006505-RA…	K00218+K01599+K10960+K04040+K13544+K01885+K01845+K02495+K00231+K02259+K04035+K08101+K01772+K03403+K13606+K00228+K03428+K03404+K01749+K01698+K03405
Phenylalanine, tyrosine and tryptophan biosynthesis	ko00400	32	101	0.0377779	0.251	sample1_00000062-RA;sample1_00004545-RA;sample1_00014224-RA;sample1_00026491-RA;sample1_00003677-RA;sample1_00022208-RA;sample1_00025042-RA;sample1_00021855-RA;sample1_00003966-RA;sample1_00001556-RA;sample1_00018242-RA;sample1_00007836-RA;sample1_00021476-RA;sample1_00004366-RA;sample1_00004926-RA;sample1_00025666-RA;sample1_00015556-RA;sample1_00006388-RA;sample1_00015670-RA;sample1_00026915-RA…	K01850+K06001+K01609+K05359+K01736+K01658+K00800+K00815+K00817+K13832+K15849+K00891+K01696+K01735+K01657+K01695+K01817+K00766+K01626+K00811
Carbon fixation in photosynthetic organisms	ko00710	34	109	0.0409632	0.254	sample1_00014005-RA;sample1_00017538-RA;sample1_00025680-RA;sample1_00001539-RA;sample1_00006917-RA;sample1_00008740-RA;sample1_00001827-RA;sample1_00019911-RA;sample1_00001502-RA;sample1_00008503-RA;sample1_00002016-RA;sample1_00006665-RA;sample1_00001066-RA;sample1_00014004-RA;sample1_00019681-RA;sample1_00024814-RA;sample1_00004560-RA;sample1_00015772-RA;sample1_00023277-RA;sample1_00025711-RA…	K01807+K00029+K00026+K00927+K00134+K01595+K00028+K03841+K05298+K00615+K01100+K01803+K00814+K01623+K00855+K01602
C5-Branched dibasic acid metabolism	ko00660	7	15	0.0420179	0.254	sample1_00002450-RA;sample1_00012968-RA;sample1_00024823-RA;sample1_00014557-RA;sample1_00020071-RA;sample1_00013183-RA;sample1_00022063-RA	K01653+K01703+K01652+K00052+K01704
Propanoate metabolism	ko00640	23	70	0.0482994	0.279	sample1_00013154-RA;sample1_00004847-RA;sample1_00015288-RA;sample1_00023779-RA;sample1_00017193-RA;sample1_00004000-RA;sample1_00002217-RA;sample1_00021666-RA;sample1_00026691-RA;sample1_00006852-RA;sample1_00024582-RA;sample1_00024584-RA;sample1_00013339-RA;sample1_00000118-RA;sample1_00004297-RA;sample1_00022674-RA;sample1_00007119-RA;sample1_00021352-RA;sample1_00017481-RA;sample1_00018436-RA…	K02160+K00382+K05605+K01895+K00016+K01900+K01961+K00626+K01962+K01899
Nucleotide excision repair	ko03420	43	145	0.0527245	0.292	sample1_00021000-RA;sample1_00026155-RA;sample1_00009917-RA;sample1_00012960-RA;sample1_00022972-RA;sample1_00015056-RA;sample1_00005986-RA;sample1_00000717-RA;sample1_00017973-RA;sample1_00007968-RA;sample1_00011643-RA;sample1_00003254-RA;sample1_00026646-RA;sample1_00014709-RA;sample1_00017572-RA;sample1_00011398-RA;sample1_00017183-RA;sample1_00015741-RA;sample1_00015553-RA;sample1_00013655-RA…	K04802+K10839+K02327+K07466+K10755+K10756+K10754+K10739+K10747+K02324+K06634+K02325+K10140+K10848+K10610+K10841+K02328+K03143+K10838+K03868+K03504+K02326+K10740+K03506+K02335
Oxidative phosphorylation	ko00190	68	242	0.0561342	0.299	sample1_00026619-RA;sample1_00003627-RA;sample1_00003182-RA;sample1_00017362-RA;sample1_00020344-RA;sample1_00019952-RA;sample1_00024688-RA;sample1_00003985-RA;sample1_00018255-RA;sample1_00027099-RA;sample1_00019340-RA;sample1_00003891-RA;sample1_00018205-RA;sample1_00012938-RA;sample1_00023324-RA;sample1_00007617-RA;sample1_00017766-RA;sample1_00003626-RA;sample1_00001824-RA;sample1_00023005-RA…	K03965+K02155+K02135+K02267+K02145+K00419+K03949+K02115+K02265+K03934+K01507+K03935+K03946+K00417+K03955+K02147+K02149+K02134+K00234+K00416+K00235+K02150+K02133+K01535+K03952+K03942+K02137+K02258+K03943+K02129+K02136+K02138+K02266+K03940+K00411+K02259+K00413+K02113+K11353+K02140
Non-homologous end-joining	ko03450	8	20	0.0757542	0.375	sample1_00002214-RA;sample1_00013063-RA;sample1_00001145-RA;sample1_00022198-RA;sample1_00009675-RA;sample1_00020326-RA;sample1_00017083-RA;sample1_00027242-RA	K04799+K03512+K10866+K10884
Phagosome	ko04145	49	172	0.0761523	0.375	sample1_00003627-RA;sample1_00011971-RA;sample1_00020344-RA;sample1_00012284-RA;sample1_00012285-RA;sample1_00019045-RA;sample1_00008565-RA;sample1_00003626-RA;sample1_00023005-RA;sample1_00008567-RA;sample1_00014825-RA;sample1_00010805-RA;sample1_00022103-RA;sample1_00023572-RA;sample1_00017563-RA;sample1_00010779-RA;sample1_00019545-RA;sample1_00005217-RA;sample1_00021664-RA;sample1_00006390-RA…	K02155+K07375+K02145+K01365+K08054+K02147+K07374+K07342+K10956+K04392+K02149+K02150+K09481+K05692+K08488+K08517+K07897+K08492+K07887+K08057
Steroid biosynthesis	ko00100	25	82	0.0901615	0.428	sample1_00020427-RA;sample1_00002971-RA;sample1_00012058-RA;sample1_00025469-RA;sample1_00001133-RA;sample1_00023460-RA;sample1_00019185-RA;sample1_00002231-RA;sample1_00003592-RA;sample1_00020897-RA;sample1_00015679-RA;sample1_00006273-RA;sample1_00011118-RA;sample1_00016329-RA;sample1_00006267-RA;sample1_00007111-RA;sample1_00019336-RA;sample1_00022261-RA;sample1_00014746-RA;sample1_00001507-RA…	K14423+K08242+K01853+K00227+K08246+K07748+K14424+K00801+K09828+K00213+K05917+K00222+K01824+K00559
Monobactam biosynthesis	ko00261	7	18	0.107687	0.494	sample1_00024834-RA;sample1_00014541-RA;sample1_00023427-RA;sample1_00028031-RA;sample1_00018187-RA;sample1_00001576-RA;sample1_00019953-RA	K00133+K12524+K00928+K13811+K01714+K00215
N-Glycan biosynthesis	ko00510	27	92	0.117907	0.523	sample1_00027346-RA;sample1_00007642-RA;sample1_00027311-RA;sample1_00010205-RA;sample1_00003469-RA;sample1_00022786-RA;sample1_00001935-RA;sample1_00009923-RA;sample1_00022248-RA;sample1_00006712-RA;sample1_00022995-RA;sample1_00004935-RA;sample1_00012190-RA;sample1_00003046-RA;sample1_00001406-RA;sample1_00000486-RA;sample1_00002272-RA;sample1_00008741-RA;sample1_00006861-RA;sample1_00014718-RA…	K14484+K03842+K12668+K12669+K12670+K07441+K05546+K07151+K01228+K03850+K07252+K12666+K03846+K09659+K01001+K12667+K00721+K03848
One carbon pool by folate	ko00670	10	30	0.147165	0.631	sample1_00006334-RA;sample1_00006136-RA;sample1_00027178-RA;sample1_00007899-RA;sample1_00006678-RA;sample1_00022773-RA;sample1_00020362-RA;sample1_00015393-RA;sample1_00019398-RA;sample1_00012933-RA	K00600+K00605+K00297+K00602+K13998
Carbon metabolism	ko01200	130	512	0.171292	0.712	sample1_00006334-RA;sample1_00014005-RA;sample1_00017538-RA;sample1_00025680-RA;sample1_00021012-RA;sample1_00025863-RA;sample1_00013154-RA;sample1_00018912-RA;sample1_00015569-RA;sample1_00010247-RA;sample1_00011842-RA;sample1_00002245-RA;sample1_00004847-RA;sample1_00001539-RA;sample1_00011508-RA;sample1_00006136-RA;sample1_00014323-RA;sample1_00016378-RA;sample1_00012897-RA;sample1_00013298-RA…	K00600+K01807+K00029+K00026+K00627+K00616+K02160+K01679+K00640+K00162+K01057+K00036+K00382+K00927+K00948+K00605+K01689+K00873+K00658+K00281+K01637+K05605+K00134+K01895+K00161+K01900+K01961+K01595+K00028+K00234+K03841+K01810+K00235+K00031+K00058+K00030+K00297+K05298+K01681+K00033+K00615+K11517+K00626+K15893+K01834+K01738+K01100+K01803+K00814+K01623+K00855+K01602+K00164+K00261+K00831+K01962+K01899+…
Photosynthesis	ko00195	19	66	0.192706	0.777	sample1_00023021-RA;sample1_00003985-RA;sample1_00012328-RA;sample1_00023380-RA;sample1_00002341-RA;sample1_00004485-RA;sample1_00005690-RA;sample1_00023324-RA;sample1_00019683-RA;sample1_00009177-RA;sample1_00001761-RA;sample1_00021924-RA;sample1_00001146-RA;sample1_00021923-RA;sample1_00018059-RA;sample1_00001341-RA;sample1_00012171-RA;sample1_00005962-RA;sample1_00011266-RA	K08903+K02115+K02639+K02641+K02716+K02636+K02638+K03542+K02698+K02113+K14332
Pentose phosphate pathway	ko00030	26	94	0.203653	0.797	sample1_00014005-RA;sample1_00025863-RA;sample1_00011842-RA;sample1_00002245-RA;sample1_00011508-RA;sample1_00020177-RA;sample1_00001502-RA;sample1_00012109-RA;sample1_00005211-RA;sample1_00006078-RA;sample1_00006665-RA;sample1_00001066-RA;sample1_00014004-RA;sample1_00019681-RA;sample1_00006780-RA;sample1_00026621-RA;sample1_00011437-RA;sample1_00017635-RA;sample1_00013361-RA;sample1_00003370-RA…	K01807+K00616+K01057+K00036+K00948+K01835+K03841+K01810+K00033+K00615+K01623+K00852
Lysine biosynthesis	ko00300	10	33	0.233119	0.886	sample1_00021846-RA;sample1_00024834-RA;sample1_00025901-RA;sample1_00014541-RA;sample1_00012103-RA;sample1_00023427-RA;sample1_00018187-RA;sample1_00001420-RA;sample1_00001576-RA;sample1_00019953-RA	K10206+K00133+K12524+K01586+K00928+K01778+K01714+K00215
Glyoxylate and dicarboxylate metabolism	ko00630	30	113	0.256005	0.923	sample1_00006334-RA;sample1_00025680-RA;sample1_00004847-RA;sample1_00006136-RA;sample1_00013461-RA;sample1_00017028-RA;sample1_00004000-RA;sample1_00027178-RA;sample1_00019911-RA;sample1_00017026-RA;sample1_00007899-RA;sample1_00003877-RA;sample1_00014505-RA;sample1_00011260-RA;sample1_00010250-RA;sample1_00024582-RA;sample1_00024584-RA;sample1_00013339-RA;sample1_00002114-RA;sample1_00022773-RA…	K00600+K00026+K00382+K00605+K00281+K01637+K01915+K01681+K02437+K11517+K00626+K15893+K01602+K01647
Fatty acid biosynthesis	ko00061	28	105	0.2568	0.923	sample1_00014892-RA;sample1_00011482-RA;sample1_00013397-RA;sample1_00013154-RA;sample1_00026775-RA;sample1_00015762-RA;sample1_00007470-RA;sample1_00023146-RA;sample1_00025748-RA;sample1_00026691-RA;sample1_00014108-RA;sample1_00006556-RA;sample1_00014920-RA;sample1_00017925-RA;sample1_00016971-RA;sample1_00024596-RA;sample1_00027568-RA;sample1_00000118-RA;sample1_00015760-RA;sample1_00010886-RA…	K01897+K00208+K02160+K09458+K02372+K03921+K10782+K01961+K00059+K00648+K01962+K00645
Fatty acid elongation	ko00062	14	51	0.303233	1	sample1_00021940-RA;sample1_00003149-RA;sample1_00022438-RA;sample1_00018327-RA;sample1_00008892-RA;sample1_00003484-RA;sample1_00018428-RA;sample1_00007423-RA;sample1_00000410-RA;sample1_00021484-RA;sample1_00011563-RA;sample1_00008219-RA;sample1_00020570-RA;sample1_00006648-RA	K10703+K10258+K15397
Biotin metabolism	ko00780	14	52	0.331694	1	sample1_00011482-RA;sample1_00026775-RA;sample1_00015762-RA;sample1_00007470-RA;sample1_00014108-RA;sample1_00006556-RA;sample1_00017925-RA;sample1_00016971-RA;sample1_00027568-RA;sample1_00026456-RA;sample1_00015760-RA;sample1_00004532-RA;sample1_00024631-RA;sample1_00018078-RA	K00208+K09458+K02372+K00059+K01012+K00652
Butanoate metabolism	ko00650	13	48	0.332443	1	sample1_00000010-RA;sample1_00002450-RA;sample1_00024823-RA;sample1_00014557-RA;sample1_00015830-RA;sample1_00023293-RA;sample1_00023280-RA;sample1_00013339-RA;sample1_00026614-RA;sample1_00005547-RA;sample1_00022506-RA;sample1_00006918-RA;sample1_00008266-RA	K00100+K01653+K01652+K01580+K00135+K00626+K01641
Synthesis and degradation of ketone bodies	ko00072	3	9	0.358511	1	sample1_00013339-RA;sample1_00026614-RA;sample1_00005547-RA	K00626+K01641
Protein export	ko03060	23	90	0.364663	1	sample1_00006884-RA;sample1_00000322-RA;sample1_00022554-RA;sample1_00012206-RA;sample1_00019252-RA;sample1_00014825-RA;sample1_00010805-RA;sample1_00024567-RA;sample1_00013249-RA;sample1_00004680-RA;sample1_00021664-RA;sample1_00010177-RA;sample1_00007718-RA;sample1_00010278-RA;sample1_00019029-RA;sample1_00005334-RA;sample1_00000418-RA;sample1_00024182-RA;sample1_00021781-RA;sample1_00013993-RA…	K03100+K03109+K09490+K03108+K03105+K07342+K10956+K03116+K12947+K09481+K03217+K03070+K09648+K03118
Terpenoid backbone biosynthesis	ko00900	23	91	0.387201	1	sample1_00025119-RA;sample1_00003473-RA;sample1_00018189-RA;sample1_00019912-RA;sample1_00015955-RA;sample1_00001620-RA;sample1_00001757-RA;sample1_00023133-RA;sample1_00004147-RA;sample1_00012080-RA;sample1_00013339-RA;sample1_00021687-RA;sample1_00026614-RA;sample1_00005547-RA;sample1_00021275-RA;sample1_00001221-RA;sample1_00023745-RA;sample1_00024740-RA;sample1_00014281-RA;sample1_00026764-RA…	K15892+K11778+K10960+K00869+K00787+K12742+K00919+K00587+K13789+K00626+K01597+K01641+K01823+K05955+K03526+K00099
Glycolysis / Gluconeogenesis	ko00010	63	258	0.392763	1	sample1_00021012-RA;sample1_00010091-RA;sample1_00010247-RA;sample1_00004847-RA;sample1_00001539-RA;sample1_00012319-RA;sample1_00014323-RA;sample1_00016378-RA;sample1_00013298-RA;sample1_00014446-RA;sample1_00010248-RA;sample1_00020466-RA;sample1_00006917-RA;sample1_00023779-RA;sample1_00014838-RA;sample1_00026542-RA;sample1_00009969-RA;sample1_00017193-RA;sample1_00019887-RA;sample1_00004000-RA…	K00627+K00001+K00162+K00382+K00927+K01568+K01689+K00873+K01785+K00134+K01895+K00161+K00016+K01835+K00002+K03841+K01810+K00128+K01792+K01834+K01803+K01623+K00121
Cysteine and methionine metabolism	ko00270	47	192	0.406656	1	sample1_00022733-RA;sample1_00025680-RA;sample1_00006333-RA;sample1_00015569-RA;sample1_00006808-RA;sample1_00012897-RA;sample1_00008188-RA;sample1_00001642-RA;sample1_00017193-RA;sample1_00021855-RA;sample1_00025216-RA;sample1_00000256-RA;sample1_00019911-RA;sample1_00000055-RA;sample1_00008116-RA;sample1_00013785-RA;sample1_00012272-RA;sample1_00011244-RA;sample1_00024834-RA;sample1_00012623-RA…	K01760+K00026+K01251+K00640+K05933+K00558+K00016+K00815+K00797+K00549+K01739+K16054+K00826+K01919+K00789+K00133+K12524+K01738+K00547+K01244+K00928+K00811+K01611+K01762
Tropane, piperidine and pyridine alkaloid biosynthesis	ko00960	12	47	0.428837	1	sample1_00021855-RA;sample1_00003966-RA;sample1_00018242-RA;sample1_00018137-RA;sample1_00009081-RA;sample1_00018909-RA;sample1_00004866-RA;sample1_00000292-RA;sample1_00009080-RA;sample1_00021245-RA;sample1_00014876-RA;sample1_00005880-RA	K00815+K00817+K15849+K08081+K00811+K00276
Histidine metabolism	ko00340	9	35	0.444858	1	sample1_00010697-RA;sample1_00005814-RA;sample1_00013636-RA;sample1_00013622-RA;sample1_00003966-RA;sample1_00026107-RA;sample1_00006171-RA;sample1_00024542-RA;sample1_00003685-RA	K00765+K11755+K01814+K01693+K00817+K00128+K00013+K01663
Taurine and hypotaurine metabolism	ko00430	4	15	0.485315	1	sample1_00015830-RA;sample1_00023280-RA;sample1_00001352-RA;sample1_00014449-RA	K01580+K10712
Arginine biosynthesis	ko00220	17	70	0.487762	1	sample1_00020496-RA;sample1_00017301-RA;sample1_00002212-RA;sample1_00004676-RA;sample1_00003543-RA;sample1_00003877-RA;sample1_00025040-RA;sample1_00002213-RA;sample1_00015296-RA;sample1_00025711-RA;sample1_00005328-RA;sample1_00001829-RA;sample1_00004866-RA;sample1_00010476-RA;sample1_00004280-RA;sample1_00025321-RA;sample1_00002810-RA	K00611+K13427+K00818+K14677+K01915+K01476+K01940+K00814+K00620+K00811+K01755+K00930+K00261
Homologous recombination	ko03440	30	126	0.50637	1	sample1_00009416-RA;sample1_00009917-RA;sample1_00018888-RA;sample1_00000123-RA;sample1_00012960-RA;sample1_00015056-RA;sample1_00012626-RA;sample1_00001145-RA;sample1_00000717-RA;sample1_00017973-RA;sample1_00016913-RA;sample1_00022198-RA;sample1_00015741-RA;sample1_00016153-RA;sample1_00015553-RA;sample1_00013710-RA;sample1_00023710-RA;sample1_00019339-RA;sample1_00011373-RA;sample1_00002522-RA…	K03165+K02327+K03655+K10875+K10877+K07466+K03553+K10866+K10739+K03111+K02328+K04482+K03504+K10740+K02335
Cyanoamino acid metabolism	ko00460	27	115	0.542747	1	sample1_00005630-RA;sample1_00006334-RA;sample1_00000248-RA;sample1_00027178-RA;sample1_00015337-RA;sample1_00004843-RA;sample1_00012797-RA;sample1_00026209-RA;sample1_00019348-RA;sample1_00001318-RA;sample1_00007899-RA;sample1_00024509-RA;sample1_00021690-RA;sample1_00003725-RA;sample1_00008081-RA;sample1_00022773-RA;sample1_00015261-RA;sample1_00000249-RA;sample1_00006228-RA;sample1_00020362-RA…	K13030+K00600+K01188+K05349+K05350+K08249+K01501
Vancomycin resistance	ko01502	1	3	0.553067	1	sample1_00024395-RA	K02563
Folate biosynthesis	ko00790	6	25	0.555571	1	sample1_00015297-RA;sample1_00004137-RA;sample1_00009986-RA;sample1_00001769-RA;sample1_00008925-RA;sample1_00012933-RA	K01930+K01495+K03639+K01113+K01633+K13998
Valine, leucine and isoleucine degradation	ko00280	21	91	0.582317	1	sample1_00004847-RA;sample1_00003460-RA;sample1_00015288-RA;sample1_00004000-RA;sample1_00021666-RA;sample1_00013785-RA;sample1_00006852-RA;sample1_00007988-RA;sample1_00026107-RA;sample1_00020834-RA;sample1_00024582-RA;sample1_00024584-RA;sample1_00013339-RA;sample1_00015283-RA;sample1_00005300-RA;sample1_00026614-RA;sample1_00006171-RA;sample1_00005547-RA;sample1_00007119-RA;sample1_00017481-RA…	K00382+K00020+K05605+K00826+K05607+K00128+K01968+K00626+K01641
Ether lipid metabolism	ko00565	11	48	0.596343	1	sample1_00015913-RA;sample1_00021921-RA;sample1_00022069-RA;sample1_00005098-RA;sample1_00005097-RA;sample1_00017769-RA;sample1_00019236-RA;sample1_00019492-RA;sample1_00001301-RA;sample1_00003796-RA;sample1_00015509-RA	K13510+K01115+K01114+K00993+K01047
Fatty acid metabolism	ko01212	36	157	0.602864	1	sample1_00014892-RA;sample1_00011482-RA;sample1_00013397-RA;sample1_00013154-RA;sample1_00026775-RA;sample1_00021940-RA;sample1_00003149-RA;sample1_00005172-RA;sample1_00015762-RA;sample1_00011651-RA;sample1_00007470-RA;sample1_00023146-RA;sample1_00019485-RA;sample1_00022438-RA;sample1_00015648-RA;sample1_00026691-RA;sample1_00014108-RA;sample1_00006556-RA;sample1_00014920-RA;sample1_00017925-RA…	K01897+K00208+K02160+K09458+K10703+K10258+K10256+K02372+K00232+K03921+K10257+K00507+K01961+K00059+K00626+K00648+K01962+K00645
Pantothenate and CoA biosynthesis	ko00770	13	57	0.603095	1	sample1_00002450-RA;sample1_00002617-RA;sample1_00024823-RA;sample1_00014557-RA;sample1_00013785-RA;sample1_00007807-RA;sample1_00005083-RA;sample1_00022380-RA;sample1_00015283-RA;sample1_00005300-RA;sample1_00011749-RA;sample1_00014395-RA;sample1_00004523-RA	K01653+K06133+K01652+K00826+K00053+K00606+K09680+K01431+K01687
2-Oxocarboxylic acid metabolism	ko01210	32	140	0.608597	1	sample1_00016034-RA;sample1_00002450-RA;sample1_00012968-RA;sample1_00002212-RA;sample1_00024823-RA;sample1_00014557-RA;sample1_00013785-RA;sample1_00026484-RA;sample1_00024834-RA;sample1_00017798-RA;sample1_00007807-RA;sample1_00020071-RA;sample1_00005083-RA;sample1_00003543-RA;sample1_00014505-RA;sample1_00013183-RA;sample1_00002213-RA;sample1_00019807-RA;sample1_00015283-RA;sample1_00005300-RA…	K11821+K01653+K01703+K00818+K01652+K00826+K00031+K00133+K00030+K00053+K00052+K14677+K01681+K00814+K00620+K11818+K01649+K00928+K00811+K00930+K01687+K01704+K01647
Pyrimidine metabolism	ko00240	82	359	0.644324	1	sample1_00011591-RA;sample1_00020386-RA;sample1_00004266-RA;sample1_00004346-RA;sample1_00002261-RA;sample1_00005315-RA;sample1_00015641-RA;sample1_00009917-RA;sample1_00018321-RA;sample1_00006816-RA;sample1_00001849-RA;sample1_00023288-RA;sample1_00008711-RA;sample1_00009249-RA;sample1_00003583-RA;sample1_00012024-RA;sample1_00019909-RA;sample1_00017034-RA;sample1_00010344-RA;sample1_00000532-RA…	K03004+K02999+K02320+K10807+K01718+K00940+K02327+K03015+K03008+K01955+K02684+K03013+K03011+K03021+K03018+K14641+K01520+K00761+K02685+K01519+K00609+K02324+K03006+K10808+K03010+K03005+K02325+K03016+K09903+K00962+K03017+K03007+K00857+K03026+K01465+K03787+K01956+K03025+K03002+K02328+K13421+K03014+K00384+K01510+K01431+K03504+K02326+K01937+K00943+K02321+K00254+K03506+K02335+K13998+K03027+K03012
Riboflavin metabolism	ko00740	8	37	0.670478	1	sample1_00019487-RA;sample1_00003592-RA;sample1_00005590-RA;sample1_00020897-RA;sample1_00024079-RA;sample1_00022119-RA;sample1_00006562-RA;sample1_00005060-RA	K00861+K00794+K14652+K00793
Biosynthesis of unsaturated fatty acids	ko01040	18	83	0.695705	1	sample1_00021940-RA;sample1_00003149-RA;sample1_00005172-RA;sample1_00011651-RA;sample1_00023146-RA;sample1_00019485-RA;sample1_00022438-RA;sample1_00015648-RA;sample1_00006556-RA;sample1_00014920-RA;sample1_00017925-RA;sample1_00015760-RA;sample1_00004587-RA;sample1_00023144-RA;sample1_00007991-RA;sample1_00024631-RA;sample1_00010905-RA;sample1_00018078-RA	K10703+K10258+K10256+K00232+K03921+K10257+K00507+K00059
Arachidonic acid metabolism	ko00590	5	24	0.6989	1	sample1_00003989-RA;sample1_00012038-RA;sample1_00008224-RA;sample1_00019492-RA;sample1_00003866-RA	K00079+K05309+K01254+K01047
Nicotinate and nicotinamide metabolism	ko00760	8	38	0.701414	1	sample1_00014339-RA;sample1_00019507-RA;sample1_00012234-RA;sample1_00017402-RA;sample1_00010147-RA;sample1_00000675-RA;sample1_00008810-RA;sample1_00000437-RA	K03517+K00278+K03787+K01950+K00767+K06210+K03426
beta-Alanine metabolism	ko00410	14	68	0.759842	1	sample1_00015288-RA;sample1_00025216-RA;sample1_00021666-RA;sample1_00015575-RA;sample1_00006852-RA;sample1_00015830-RA;sample1_00026107-RA;sample1_00023280-RA;sample1_00016554-RA;sample1_00006171-RA;sample1_00007119-RA;sample1_00014395-RA;sample1_00017481-RA;sample1_00005880-RA	K05605+K00797+K12259+K01580+K00128+K01431+K00276
Thiamine metabolism	ko00730	5	26	0.767344	1	sample1_00014750-RA;sample1_00007188-RA;sample1_00008809-RA;sample1_00026768-RA;sample1_00000233-RA	K00878+K03147+K14153+K03146
Lipoic acid metabolism	ko00785	2	11	0.771105	1	sample1_00004610-RA;sample1_00004609-RA	K03644
Glutathione metabolism	ko00480	28	134	0.794329	1	sample1_00006363-RA;sample1_00010312-RA;sample1_00002245-RA;sample1_00004346-RA;sample1_00002824-RA;sample1_00002826-RA;sample1_00025216-RA;sample1_00025330-RA;sample1_00016764-RA;sample1_00012272-RA;sample1_00026484-RA;sample1_00012279-RA;sample1_00005211-RA;sample1_00014041-RA;sample1_00012276-RA;sample1_00016554-RA;sample1_00025345-RA;sample1_00015949-RA;sample1_00000817-RA;sample1_00011437-RA…	K00383+K01581+K00036+K10807+K00799+K00797+K10808+K01919+K00031+K00033+K01255+K00434+K01256
Photosynthesis - antenna proteins	ko00196	4	22	0.796842	1	sample1_00017186-RA;sample1_00004075-RA;sample1_00006107-RA;sample1_00013022-RA	K08915+K08912+K08917
Linoleic acid metabolism	ko00591	6	32	0.798765	1	sample1_00000010-RA;sample1_00001257-RA;sample1_00019492-RA;sample1_00022506-RA;sample1_00003062-RA;sample1_00008266-RA	K00100+K00454+K01047
Ascorbate and aldarate metabolism	ko00053	29	139	0.800371	1	sample1_00004756-RA;sample1_00006925-RA;sample1_00015202-RA;sample1_00020766-RA;sample1_00012064-RA;sample1_00001902-RA;sample1_00024160-RA;sample1_00006254-RA;sample1_00006140-RA;sample1_00018388-RA;sample1_00007607-RA;sample1_00012296-RA;sample1_00011614-RA;sample1_00026107-RA;sample1_00019074-RA;sample1_00012495-RA;sample1_00017321-RA;sample1_00025497-RA;sample1_00006139-RA;sample1_00006068-RA…	K08232+K00423+K10047+K10046+K14190+K00012+K00469+K00128+K00064+K00434
Fructose and mannose metabolism	ko00051	31	149	0.811753	1	sample1_00000010-RA;sample1_00021364-RA;sample1_00018784-RA;sample1_00021503-RA;sample1_00001502-RA;sample1_00011692-RA;sample1_00021629-RA;sample1_00001066-RA;sample1_00012495-RA;sample1_00011056-RA;sample1_00018325-RA;sample1_00025340-RA;sample1_00017197-RA;sample1_00007583-RA;sample1_00022506-RA;sample1_00023277-RA;sample1_00017431-RA;sample1_00006780-RA;sample1_00026621-RA;sample1_00003370-RA…	K00100+K00847+K02377+K00011+K03841+K00064+K01809+K01711+K01803+K01623+K00895+K00966
Vitamin B6 metabolism	ko00750	5	29	0.84684	1	sample1_00000970-RA;sample1_00021874-RA;sample1_00012495-RA;sample1_00018171-RA;sample1_00013980-RA	K01733+K08681+K05275+K06215+K00831
Glycosphingolipid biosynthesis - globo series	ko00603	2	13	0.847451	1	sample1_00008087-RA;sample1_00003420-RA	K12373+K07407
Sulfur metabolism	ko00920	10	54	0.849738	1	sample1_00002175-RA;sample1_00015569-RA;sample1_00026737-RA;sample1_00012897-RA;sample1_00000055-RA;sample1_00002155-RA;sample1_00017533-RA;sample1_00000926-RA;sample1_00028031-RA;sample1_00026673-RA	K00387+K00640+K08738+K01739+K00860+K01738+K13811+K00392
Isoquinoline alkaloid biosynthesis	ko00950	8	45	0.863597	1	sample1_00021855-RA;sample1_00018242-RA;sample1_00018909-RA;sample1_00004866-RA;sample1_00000292-RA;sample1_00021245-RA;sample1_00014876-RA;sample1_00005880-RA	K00815+K15849+K00811+K00276
Glycosphingolipid biosynthesis - ganglio series	ko00604	6	35	0.864887	1	sample1_00008087-RA;sample1_00006908-RA;sample1_00015493-RA;sample1_00001182-RA;sample1_00020431-RA;sample1_00011882-RA	K12373+K12309
Glycine, serine and threonine metabolism	ko00260	35	173	0.870029	1	sample1_00006334-RA;sample1_00000970-RA;sample1_00004545-RA;sample1_00004847-RA;sample1_00006136-RA;sample1_00013461-RA;sample1_00003553-RA;sample1_00004000-RA;sample1_00027178-RA;sample1_00024834-RA;sample1_00026843-RA;sample1_00007899-RA;sample1_00004926-RA;sample1_00011260-RA;sample1_00026915-RA;sample1_00000238-RA;sample1_00014541-RA;sample1_00024582-RA;sample1_00024584-RA;sample1_00002114-RA…	K00600+K01733+K06001+K00382+K00605+K00281+K00872+K00133+K00058+K01696+K02437+K01695+K12524+K15893+K01834+K00130+K00928+K00276+K00831
Isoflavonoid biosynthesis	ko00943	4	26	0.89244	1	sample1_00005782-RA;sample1_00005780-RA;sample1_00018846-RA;sample1_00013234-RA	K13258
Benzoxazinoid biosynthesis	ko00402	12	67	0.894232	1	sample1_00005630-RA;sample1_00025286-RA;sample1_00010423-RA;sample1_00008188-RA;sample1_00010422-RA;sample1_00008771-RA;sample1_00024509-RA;sample1_00005570-RA;sample1_00004718-RA;sample1_00026360-RA;sample1_00024501-RA;sample1_00007717-RA	K13228+K13229+K13227
Tyrosine metabolism	ko00350	18	97	0.902635	1	sample1_00010091-RA;sample1_00020466-RA;sample1_00001485-RA;sample1_00021855-RA;sample1_00003966-RA;sample1_00018242-RA;sample1_00023293-RA;sample1_00000333-RA;sample1_00006918-RA;sample1_00018909-RA;sample1_00004866-RA;sample1_00000292-RA;sample1_00021245-RA;sample1_00014876-RA;sample1_00005880-RA;sample1_00009117-RA;sample1_00008844-RA;sample1_00010830-RA	K00001+K07253+K00815+K00817+K15849+K00135+K00811+K00276+K00121+K01555
Indole alkaloid biosynthesis	ko00901	5	33	0.916543	1	sample1_00005986-RA;sample1_00000033-RA;sample1_00021329-RA;sample1_00024406-RA;sample1_00007274-RA	K01757+K08233
Sulfur relay system	ko04122	3	22	0.919286	1	sample1_00023657-RA;sample1_00009986-RA;sample1_00003999-RA	K14169+K03639+K14168
Other types of O-glycan biosynthesis	ko00514	3	22	0.919286	1	sample1_00010868-RA;sample1_00020379-RA;sample1_00006429-RA	K09667
Phenylalanine metabolism	ko00360	15	85	0.924992	1	sample1_00001485-RA;sample1_00021855-RA;sample1_00003966-RA;sample1_00018242-RA;sample1_00012350-RA;sample1_00005767-RA;sample1_00018909-RA;sample1_00013278-RA;sample1_00004866-RA;sample1_00000292-RA;sample1_00021245-RA;sample1_00014876-RA;sample1_00005880-RA;sample1_00026612-RA;sample1_00005766-RA	K07253+K00815+K00817+K15849+K01904+K00487+K00811+K00276+K10775
Other glycan degradation	ko00511	25	134	0.92823	1	sample1_00008087-RA;sample1_00023713-RA;sample1_00003198-RA;sample1_00001485-RA;sample1_00017215-RA;sample1_00006759-RA;sample1_00006908-RA;sample1_00015493-RA;sample1_00005503-RA;sample1_00026894-RA;sample1_00003678-RA;sample1_00013688-RA;sample1_00022239-RA;sample1_00012234-RA;sample1_00001182-RA;sample1_00000613-RA;sample1_00008063-RA;sample1_00014544-RA;sample1_00013987-RA;sample1_00020431-RA…	K12373+K01206+K15923+K12309+K01190+K01192+K01191
Anthocyanin biosynthesis	ko00942	2	17	0.935084	1	sample1_00002893-RA;sample1_00006327-RA	K12930+K12338
Arginine and proline metabolism	ko00330	18	102	0.940268	1	sample1_00010312-RA;sample1_00017301-RA;sample1_00025216-RA;sample1_00007081-RA;sample1_00004676-RA;sample1_00015575-RA;sample1_00025498-RA;sample1_00026107-RA;sample1_00025040-RA;sample1_00002213-RA;sample1_00024608-RA;sample1_00016554-RA;sample1_00016661-RA;sample1_00006171-RA;sample1_00004782-RA;sample1_00004866-RA;sample1_00015167-RA;sample1_00021553-RA	K01581+K13427+K00797+K10536+K12259+K00286+K00128+K01476+K00819+K00472+K00811+K01583+K01611
Endocytosis	ko04144	39	205	0.9498	1	sample1_00021736-RA;sample1_00018183-RA;sample1_00018088-RA;sample1_00021921-RA;sample1_00016186-RA;sample1_00016518-RA;sample1_00027373-RA;sample1_00010597-RA;sample1_00001828-RA;sample1_00005111-RA;sample1_00017714-RA;sample1_00027035-RA;sample1_00025830-RA;sample1_00006902-RA;sample1_00022069-RA;sample1_00014393-RA;sample1_00018184-RA;sample1_00017769-RA;sample1_00014309-RA;sample1_00018816-RA…	K10364+K04646+K12493+K01115+K05754+K12196+K11826+K11827+K01528+K05757+K12194+K03283+K12479+K00889+K07897+K12492+K07901+K12192+K07887+K11247
Regulation of autophagy	ko04140	21	119	0.952212	1	sample1_00010625-RA;sample1_00009537-RA;sample1_00016014-RA;sample1_00019064-RA;sample1_00014771-RA;sample1_00025754-RA;sample1_00021121-RA;sample1_00005361-RA;sample1_00006850-RA;sample1_00009536-RA;sample1_00000671-RA;sample1_00012476-RA;sample1_00018111-RA;sample1_00007360-RA;sample1_00020664-RA;sample1_00004678-RA;sample1_00026945-RA;sample1_00013347-RA;sample1_00020363-RA;sample1_00025249-RA…	K08332+K07198+K08337
Ubiquinone and other terpenoid-quinone biosynthesis	ko00130	13	81	0.962561	1	sample1_00005165-RA;sample1_00021855-RA;sample1_00015552-RA;sample1_00012350-RA;sample1_00005767-RA;sample1_00009572-RA;sample1_00018052-RA;sample1_00005372-RA;sample1_00013278-RA;sample1_00025547-RA;sample1_00004069-RA;sample1_00019798-RA;sample1_00005766-RA	K12501+K00815+K09833+K01904+K14760+K03809+K09834+K05928+K00487+K01661+K12502
Lysine degradation	ko00310	12	76	0.963429	1	sample1_00014341-RA;sample1_00016687-RA;sample1_00014495-RA;sample1_00026107-RA;sample1_00023293-RA;sample1_00013339-RA;sample1_00001250-RA;sample1_00006171-RA;sample1_00006918-RA;sample1_00001734-RA;sample1_00009122-RA;sample1_00017195-RA	K11420+K11423+K11422+K00658+K00128+K00135+K00626+K00164
Ubiquitin mediated proteolysis	ko04120	57	296	0.96805	1	sample1_00006482-RA;sample1_00014674-RA;sample1_00018708-RA;sample1_00026108-RA;sample1_00014943-RA;sample1_00002094-RA;sample1_00025572-RA;sample1_00004901-RA;sample1_00024294-RA;sample1_00004735-RA;sample1_00024334-RA;sample1_00016090-RA;sample1_00014925-RA;sample1_00006633-RA;sample1_00009922-RA;sample1_00026332-RA;sample1_00010920-RA;sample1_00000416-RA;sample1_00016906-RA;sample1_00004272-RA…	K03094+K10576+K10592+K03178+K03363+K03353+K12456+K10615+K03349+K10581+K03347+K10577+K10140+K10599+K10143+K09561+K10590+K10684+K04506+K10610+K10597+K10686+K10685+K03350+K03868+K10580+K06688+K03364
Phosphatidylinositol signaling system	ko04070	22	128	0.968185	1	sample1_00001573-RA;sample1_00008004-RA;sample1_00004170-RA;sample1_00015202-RA;sample1_00006297-RA;sample1_00002943-RA;sample1_00012118-RA;sample1_00016521-RA;sample1_00011297-RA;sample1_00013349-RA;sample1_00020836-RA;sample1_00011472-RA;sample1_00012297-RA;sample1_00016351-RA;sample1_00010980-RA;sample1_00021335-RA;sample1_00013852-RA;sample1_00009344-RA;sample1_00011899-RA;sample1_00021328-RA…	K00913+K02183+K01099+K10047+K00888+K00889+K00901+K05857
Alanine, aspartate and glutamate metabolism	ko00250	23	133	0.968284	1	sample1_00015008-RA;sample1_00001849-RA;sample1_00019507-RA;sample1_00014483-RA;sample1_00008088-RA;sample1_00015830-RA;sample1_00003877-RA;sample1_00023293-RA;sample1_00023280-RA;sample1_00018181-RA;sample1_00006898-RA;sample1_00018763-RA;sample1_00005001-RA;sample1_00004337-RA;sample1_00006918-RA;sample1_00015296-RA;sample1_00025711-RA;sample1_00005328-RA;sample1_00004866-RA;sample1_00010476-RA…	K00764+K01955+K00278+K00609+K01580+K01915+K00135+K01953+K01956+K01940+K00814+K00811+K01755+K01756+K00261+K01939
Valine, leucine and isoleucine biosynthesis	ko00290	14	88	0.970049	1	sample1_00002450-RA;sample1_00012968-RA;sample1_00024823-RA;sample1_00014557-RA;sample1_00013785-RA;sample1_00007807-RA;sample1_00020071-RA;sample1_00005083-RA;sample1_00013183-RA;sample1_00015283-RA;sample1_00005300-RA;sample1_00012806-RA;sample1_00004523-RA;sample1_00022063-RA	K01653+K01703+K01652+K00826+K00053+K00052+K01649+K01687+K01704
RNA polymerase	ko03020	31	174	0.972904	1	sample1_00011591-RA;sample1_00020386-RA;sample1_00018321-RA;sample1_00006816-RA;sample1_00009249-RA;sample1_00003583-RA;sample1_00012024-RA;sample1_00019909-RA;sample1_00021756-RA;sample1_00024913-RA;sample1_00015420-RA;sample1_00001992-RA;sample1_00012863-RA;sample1_00017637-RA;sample1_00016742-RA;sample1_00013569-RA;sample1_00019151-RA;sample1_00022059-RA;sample1_00018705-RA;sample1_00009589-RA…	K03004+K02999+K03015+K03008+K03013+K03011+K03021+K03018+K03006+K03010+K03005+K03016+K03017+K03007+K03026+K03025+K03002+K03014+K03027+K03012
Glycerophospholipid metabolism	ko00564	28	160	0.974639	1	sample1_00015913-RA;sample1_00004170-RA;sample1_00004294-RA;sample1_00021921-RA;sample1_00025061-RA;sample1_00001514-RA;sample1_00022069-RA;sample1_00005098-RA;sample1_00024691-RA;sample1_00022831-RA;sample1_00005097-RA;sample1_00017769-RA;sample1_00019236-RA;sample1_00016080-RA;sample1_00017202-RA;sample1_00019492-RA;sample1_00009433-RA;sample1_00002740-RA;sample1_00004919-RA;sample1_00001301-RA…	K13510+K00006+K00968+K01115+K13508+K01114+K05929+K00993+K15728+K01047+K01126+K14156+K00995+K13535+K00901+K08730
Peroxisome	ko04146	23	136	0.976659	1	sample1_00014892-RA;sample1_00011447-RA;sample1_00013397-RA;sample1_00011651-RA;sample1_00007531-RA;sample1_00005926-RA;sample1_00014134-RA;sample1_00014769-RA;sample1_00008301-RA;sample1_00015955-RA;sample1_00025261-RA;sample1_00026484-RA;sample1_00020808-RA;sample1_00025954-RA;sample1_00010250-RA;sample1_00002657-RA;sample1_00010886-RA;sample1_00000437-RA;sample1_00007991-RA;sample1_00017121-RA…	K01897+K04564+K00232+K13341+K11147+K12663+K13347+K13348+K00869+K04565+K00031+K11517+K13336+K03426+K13339+K13356+K05677
Inositol phosphate metabolism	ko00562	21	126	0.976808	1	sample1_00001573-RA;sample1_00004170-RA;sample1_00015202-RA;sample1_00002943-RA;sample1_00016521-RA;sample1_00011297-RA;sample1_00009109-RA;sample1_00018388-RA;sample1_00007607-RA;sample1_00005098-RA;sample1_00020836-RA;sample1_00005097-RA;sample1_00011472-RA;sample1_00016351-RA;sample1_00010980-RA;sample1_00023277-RA;sample1_00001301-RA;sample1_00013852-RA;sample1_00021328-RA;sample1_00023215-RA…	K00913+K01099+K10047+K00888+K00010+K00469+K01114+K00889+K01803+K05857
Insulin resistance	ko04931	28	161	0.976959	1	sample1_00009537-RA;sample1_00017071-RA;sample1_00010307-RA;sample1_00016014-RA;sample1_00011164-RA;sample1_00014771-RA;sample1_00010179-RA;sample1_00026181-RA;sample1_00023504-RA;sample1_00022247-RA;sample1_00000800-RA;sample1_00010868-RA;sample1_00020379-RA;sample1_00009536-RA;sample1_00004432-RA;sample1_00021420-RA;sample1_00019075-RA;sample1_00003716-RA;sample1_00018111-RA;sample1_00025706-RA…	K07198+K06269+K00688+K14497+K07200+K07199+K03083+K09667+K06276+K07203
Degradation of aromatic compounds	ko01220	9	65	0.981881	1	sample1_00010091-RA;sample1_00020466-RA;sample1_00021503-RA;sample1_00011692-RA;sample1_00000333-RA;sample1_00013278-RA;sample1_00009117-RA;sample1_00008844-RA;sample1_00021501-RA	K00001+K00002+K00487+K00121
Monoterpenoid biosynthesis	ko00902	2	23	0.983217	1	sample1_00003989-RA;sample1_00001757-RA	K15095+K07385+K12467
Glucosinolate biosynthesis	ko00966	5	43	0.984858	1	sample1_00016034-RA;sample1_00013785-RA;sample1_00015283-RA;sample1_00005300-RA;sample1_00010460-RA	K11821+K00826+K11818
Sphingolipid metabolism	ko00600	10	72	0.985396	1	sample1_00005926-RA;sample1_00007565-RA;sample1_00003420-RA;sample1_00006908-RA;sample1_00015493-RA;sample1_00007909-RA;sample1_00001182-RA;sample1_00023205-RA;sample1_00020431-RA;sample1_00011882-RA	K04708+K04712+K07407+K12309+K01190+K04711
Glycosaminoglycan degradation	ko00531	7	57	0.989433	1	sample1_00008087-RA;sample1_00006908-RA;sample1_00015493-RA;sample1_00027360-RA;sample1_00001182-RA;sample1_00020431-RA;sample1_00011882-RA	K12373+K12309+K07964
SNARE interactions in vesicular transport	ko04130	10	77	0.993114	1	sample1_00004910-RA;sample1_00008292-RA;sample1_00001543-RA;sample1_00005581-RA;sample1_00018471-RA;sample1_00003211-RA;sample1_00001491-RA;sample1_00011246-RA;sample1_00007507-RA;sample1_00008979-RA	K08486+K08515+K08488+K08517+K08492+K08500
Fatty acid degradation	ko00071	13	95	0.994204	1	sample1_00014892-RA;sample1_00010091-RA;sample1_00013397-RA;sample1_00011651-RA;sample1_00020466-RA;sample1_00026107-RA;sample1_00013339-RA;sample1_00000333-RA;sample1_00006171-RA;sample1_00010886-RA;sample1_00007991-RA;sample1_00009117-RA;sample1_00008844-RA	K01897+K00001+K00232+K00128+K00626+K00121
Carotenoid biosynthesis	ko00906	27	170	0.994671	1	sample1_00008921-RA;sample1_00023713-RA;sample1_00026133-RA;sample1_00009828-RA;sample1_00003198-RA;sample1_00025263-RA;sample1_00009748-RA;sample1_00013354-RA;sample1_00005926-RA;sample1_00022896-RA;sample1_00011607-RA;sample1_00012630-RA;sample1_00017215-RA;sample1_00004257-RA;sample1_00005503-RA;sample1_00026585-RA;sample1_00003678-RA;sample1_00013688-RA;sample1_00022239-RA;sample1_00000613-RA…	K09842+K00514+K09837+K09841+K09843+K06444+K09835
Starch and sucrose metabolism	ko00500	92	487	0.994802	1	sample1_00000248-RA;sample1_00015330-RA;sample1_00002092-RA;sample1_00021364-RA;sample1_00024774-RA;sample1_00009007-RA;sample1_00005281-RA;sample1_00010307-RA;sample1_00009319-RA;sample1_00014050-RA;sample1_00009595-RA;sample1_00024443-RA;sample1_00010572-RA;sample1_00023926-RA;sample1_00027027-RA;sample1_00011476-RA;sample1_00024981-RA;sample1_00020920-RA;sample1_00019870-RA;sample1_00023902-RA…	K01188+K01087+K01177+K00847+K01187+K01179+K00688+K13648+K01176+K00700+K01193+K00770+K00963+K00703+K01051+K01184+K00012+K05349+K15920+K01835+K05350+K01810+K00975+K16055+K00695+K01194+K08679
Glycerolipid metabolism	ko00561	18	125	0.995985	1	sample1_00025061-RA;sample1_00001514-RA;sample1_00021503-RA;sample1_00011692-RA;sample1_00003420-RA;sample1_00007754-RA;sample1_00026107-RA;sample1_00017294-RA;sample1_00016267-RA;sample1_00016080-RA;sample1_00006171-RA;sample1_00017202-RA;sample1_00009344-RA;sample1_00011899-RA;sample1_00022394-RA;sample1_00013466-RA;sample1_00021501-RA;sample1_00007603-RA	K13508+K00011+K00002+K07407+K03715+K00128+K06119+K09480+K15728+K00901+K06118+K00864
Galactose metabolism	ko00052	22	155	0.998659	1	sample1_00009007-RA;sample1_00014446-RA;sample1_00012050-RA;sample1_00023926-RA;sample1_00011476-RA;sample1_00020177-RA;sample1_00021503-RA;sample1_00011692-RA;sample1_00003420-RA;sample1_00021550-RA;sample1_00006908-RA;sample1_00015493-RA;sample1_00000398-RA;sample1_00025619-RA;sample1_00001182-RA;sample1_00026354-RA;sample1_00020431-RA;sample1_00011882-RA;sample1_00011517-RA;sample1_00022521-RA…	K01187+K01785+K06611+K01193+K00963+K01835+K00011+K07407+K06617+K12309+K01190+K00849+K00965
Brassinosteroid biosynthesis	ko00905	3	42	0.998799	1	sample1_00026585-RA;sample1_00019807-RA;sample1_00013716-RA	K12637+K09588+K12640
alpha-Linolenic acid metabolism	ko00592	15	120	0.999234	1	sample1_00026690-RA;sample1_00015533-RA;sample1_00011651-RA;sample1_00006811-RA;sample1_00001257-RA;sample1_00007533-RA;sample1_00001703-RA;sample1_00009789-RA;sample1_00011765-RA;sample1_00003385-RA;sample1_00019492-RA;sample1_00003907-RA;sample1_00007991-RA;sample1_00004619-RA;sample1_00003062-RA	K05894+K10526+K00232+K08241+K00454+K10528+K01723+K01047
Nitrogen metabolism	ko00910	5	59	0.99932	1	sample1_00006430-RA;sample1_00003877-RA;sample1_00005918-RA;sample1_00006228-RA;sample1_00025321-RA	K01673+K01915+K00366+K01501+K00261
Circadian rhythm - plant	ko04712	24	175	0.999599	1	sample1_00002939-RA;sample1_00002586-RA;sample1_00025928-RA;sample1_00014141-RA;sample1_00005949-RA;sample1_00016770-RA;sample1_00001173-RA;sample1_00004262-RA;sample1_00008119-RA;sample1_00009198-RA;sample1_00025255-RA;sample1_00005489-RA;sample1_00021115-RA;sample1_00011937-RA;sample1_00003595-RA;sample1_00002940-RA;sample1_00001816-RA;sample1_00023642-RA;sample1_00002876-RA;sample1_00013852-RA…	K00660+K12121+K12126+K12115+K12135+K10143+K03097+K03115+K12134
Tryptophan metabolism	ko00380	14	121	0.999738	1	sample1_00008921-RA;sample1_00016034-RA;sample1_00006478-RA;sample1_00026107-RA;sample1_00018899-RA;sample1_00013339-RA;sample1_00006472-RA;sample1_00006171-RA;sample1_00000287-RA;sample1_00006228-RA;sample1_00010460-RA;sample1_00020627-RA;sample1_00017195-RA;sample1_00009713-RA	K11817+K11821+K11868+K00128+K11816+K00626+K01501+K11818+K00164
Cutin, suberine and wax biosynthesis	ko00073	18	146	0.999796	1	sample1_00010209-RA;sample1_00015495-RA;sample1_00011328-RA;sample1_00002477-RA;sample1_00026616-RA;sample1_00004439-RA;sample1_00026989-RA;sample1_00018304-RA;sample1_00008808-RA;sample1_00024675-RA;sample1_00005346-RA;sample1_00007842-RA;sample1_00019753-RA;sample1_00012226-RA;sample1_00018794-RA;sample1_00000028-RA;sample1_00005140-RA;sample1_00003351-RA	K15400+K15403+K15398+K15399+K15405+K15402+K13407+K15404+K13356
Pentose and glucuronate interconversions	ko00040	40	269	0.999853	1	sample1_00011476-RA;sample1_00019870-RA;sample1_00003110-RA;sample1_00023433-RA;sample1_00022968-RA;sample1_00006254-RA;sample1_00003373-RA;sample1_00023904-RA;sample1_00021503-RA;sample1_00011692-RA;sample1_00000939-RA;sample1_00009413-RA;sample1_00026107-RA;sample1_00017458-RA;sample1_00012242-RA;sample1_00025615-RA;sample1_00000598-RA;sample1_00009073-RA;sample1_00020916-RA;sample1_00003072-RA…	K00963+K01051+K01184+K01728+K00012+K00011+K00002+K00128+K00875
Basal transcription factors	ko03022	4	59	0.999853	1	sample1_00022455-RA;sample1_00026646-RA;sample1_00019350-RA;sample1_00023413-RA	K14649+K06634+K03139+K03143
Flavone and flavonol biosynthesis	ko00944	20	163	0.999911	1	sample1_00012954-RA;sample1_00013218-RA;sample1_00001259-RA;sample1_00021127-RA;sample1_00001150-RA;sample1_00002893-RA;sample1_00012123-RA;sample1_00018387-RA;sample1_00019982-RA;sample1_00021284-RA;sample1_00027110-RA;sample1_00012969-RA;sample1_00019314-RA;sample1_00019313-RA;sample1_00017335-RA;sample1_00011986-RA;sample1_00025770-RA;sample1_00019269-RA;sample1_00006550-RA;sample1_00016466-RA	K05280+K13496+K05279+K10757+K13083
Limonene and pinene degradation	ko00903	19	159	0.999932	1	sample1_00012954-RA;sample1_00006478-RA;sample1_00013218-RA;sample1_00004439-RA;sample1_00018304-RA;sample1_00026107-RA;sample1_00014069-RA;sample1_00002643-RA;sample1_00006472-RA;sample1_00006171-RA;sample1_00007842-RA;sample1_00014815-RA;sample1_00010460-RA;sample1_00005903-RA;sample1_00006475-RA;sample1_00020627-RA;sample1_00005417-RA;sample1_00016466-RA;sample1_00003351-RA	K00517+K00128
Flavonoid biosynthesis	ko00941	49	325	0.999946	1	sample1_00020382-RA;sample1_00002939-RA;sample1_00007538-RA;sample1_00012486-RA;sample1_00025286-RA;sample1_00008188-RA;sample1_00020745-RA;sample1_00009055-RA;sample1_00013614-RA;sample1_00020742-RA;sample1_00016770-RA;sample1_00008771-RA;sample1_00012954-RA;sample1_00002477-RA;sample1_00021503-RA;sample1_00013218-RA;sample1_00011692-RA;sample1_00009801-RA;sample1_00020576-RA;sample1_00020744-RA…	K13082+K00660+K13065+K01859+K05278+K00475+K05280+K08243+K13081+K05277+K08695+K00487+K13083
Diterpenoid biosynthesis	ko00904	9	103	0.999976	1	sample1_00006808-RA;sample1_00009828-RA;sample1_00025263-RA;sample1_00009424-RA;sample1_00013614-RA;sample1_00000605-RA;sample1_00006058-RA;sample1_00000604-RA;sample1_00026062-RA	K04125+K13070+K05282+K04124
Sesquiterpenoid and triterpenoid biosynthesis	ko00909	3	59	0.999977	1	sample1_00025469-RA;sample1_00016329-RA;sample1_00009816-RA	K15813+K00801+K15822+K15815
Glycosylphosphatidylinositol(GPI)-anchor biosynthesis	ko00563	15	143	0.999981	1	sample1_00011611-RA;sample1_00026870-RA;sample1_00016422-RA;sample1_00007824-RA;sample1_00014232-RA;sample1_00006148-RA;sample1_00010154-RA;sample1_00025743-RA;sample1_00003304-RA;sample1_00003122-RA;sample1_00005504-RA;sample1_00016361-RA;sample1_00017337-RA;sample1_00004153-RA;sample1_00007173-RA	K05283+K03857+K05290+K05292+K07541+K05289+K05291
Biosynthesis of secondary metabolites	ko01110	561	2755	0.999994	1	sample1_00005630-RA;sample1_00006334-RA;sample1_00026690-RA;sample1_00014005-RA;sample1_00000062-RA;sample1_00020427-RA;sample1_00022733-RA;sample1_00000248-RA;sample1_00025680-RA;sample1_00020382-RA;sample1_00021012-RA;sample1_00010091-RA;sample1_00025863-RA;sample1_00000970-RA;sample1_00020496-RA;sample1_00010312-RA;sample1_00008921-RA;sample1_00013154-RA;sample1_00018912-RA;sample1_00015569-RA…	K13030+K13493+K00600+K05894+K01807+K01850+K14423+K01760+K01188+K00026+K13082+K09753+K00627+K00001+K00616+K01733+K00611+K01581+K09842+K02160+K01679+K00640+K00660+K00162+K01057+K06001+K00036+K00218+K00514+K10526+K09837+K00382+K10703+K00927+K05933+K11821+K11778+K13427+K00948+K10258+K13070+K09841+K01568+K00939+K13065+K00940+K00605+K01653+K01689+K00764+K00006+K01859+K00873+K05278+K01609+K05282+K01785+…
Metabolic pathways	ko01100	941	4452	0.999996	1	sample1_00001573-RA;sample1_00006334-RA;sample1_00014892-RA;sample1_00026690-RA;sample1_00014005-RA;sample1_00000062-RA;sample1_00011591-RA;sample1_00004756-RA;sample1_00026619-RA;sample1_00027346-RA;sample1_00003627-RA;sample1_00003182-RA;sample1_00017538-RA;sample1_00011482-RA;sample1_00020427-RA;sample1_00022733-RA;sample1_00000248-RA;sample1_00006925-RA;sample1_00025680-RA;sample1_00020382-RA…	K00913+K00600+K01897+K05894+K01807+K01850+K03004+K08232+K03965+K14484+K02155+K02135+K00029+K00208+K14423+K01760+K01188+K00423+K00026+K13082+K09753+K00627+K00001+K12373+K00616+K01733+K00611+K01581+K01251+K02999+K09842+K02160+K01679+K00640+K00660+K09458+K00162+K03842+K01057+K01087+K06001+K00036+K00100+K00218+K13510+K00514+K08738+K10526+K09837+K02320+K08903+K00382+K10807+K11717+K01177+K01488+K00847+…
Plant hormone signal transduction	ko04075	210	1149	0.999997	1	sample1_00012014-RA;sample1_00009075-RA;sample1_00027346-RA;sample1_00006896-RA;sample1_00009655-RA;sample1_00013309-RA;sample1_00013920-RA;sample1_00009982-RA;sample1_00022228-RA;sample1_00014674-RA;sample1_00008280-RA;sample1_00010598-RA;sample1_00016757-RA;sample1_00026266-RA;sample1_00001705-RA;sample1_00026492-RA;sample1_00026108-RA;sample1_00004492-RA;sample1_00011699-RA;sample1_00018145-RA…	K14489+K14510+K14484+K14503+K13416+K14493+K14501+K14486+K14492+K13415+K14502+K13464+K14432+K14488+K14500+K14504+K12126+K13422+K14494+K14491+K14515+K14509+K14505+K14487+K14496+K14495+K14497+K13946+K14485+K14498+K14431+K14513+K14514+K14517+K13449
Zeatin biosynthesis	ko00908	9	137	1	1	sample1_00005630-RA;sample1_00001259-RA;sample1_00024509-RA;sample1_00021127-RA;sample1_00019982-RA;sample1_00011986-RA;sample1_00026360-RA;sample1_00024501-RA;sample1_00025770-RA	K13493+K13496
Stilbenoid, diarylheptanoid and gingerol biosynthesis	ko00945	28	260	1	1	sample1_00007538-RA;sample1_00012954-RA;sample1_00002477-RA;sample1_00006478-RA;sample1_00013218-RA;sample1_00004439-RA;sample1_00018304-RA;sample1_00005391-RA;sample1_00001150-RA;sample1_00013317-RA;sample1_00014069-RA;sample1_00024675-RA;sample1_00002643-RA;sample1_00006472-RA;sample1_00027110-RA;sample1_00007842-RA;sample1_00019313-RA;sample1_00013278-RA;sample1_00014815-RA;sample1_00010460-RA…	K13065+K00517+K16040+K00487
Plant-pathogen interaction	ko04626	157	1283	1	1	sample1_00009865-RA;sample1_00001285-RA;sample1_00008824-RA;sample1_00017094-RA;sample1_00009655-RA;sample1_00008004-RA;sample1_00008946-RA;sample1_00014727-RA;sample1_00012010-RA;sample1_00017301-RA;sample1_00004060-RA;sample1_00005267-RA;sample1_00001315-RA;sample1_00015067-RA;sample1_00005198-RA;sample1_00024644-RA;sample1_00020545-RA;sample1_00016035-RA;sample1_00018879-RA;sample1_00010820-RA…	K13425+K13426+K13412+K04079+K13416+K02183+K13420+K13448+K13427+K09487+K09422+K12795+K13430+K04368+K13414+K04371+K13417+K15397+K13429+K13424+K13456+K05391+K13458+K13449+K13413+K13473+K00864
ABC transporters	ko02010	22	228	1	1	sample1_00005080-RA;sample1_00004326-RA;sample1_00001918-RA;sample1_00008367-RA;sample1_00008038-RA;sample1_00018243-RA;sample1_00000796-RA;sample1_00021307-RA;sample1_00000067-RA;sample1_00019113-RA;sample1_00005762-RA;sample1_00004737-RA;sample1_00002225-RA;sample1_00016623-RA;sample1_00017662-RA;sample1_00005081-RA;sample1_00000480-RA;sample1_00026358-RA;sample1_00000665-RA;sample1_00001346-RA…	K05681+K05643+K05658+K05663+K05656+K05677
Phenylpropanoid biosynthesis	ko00940	56	473	1	1	sample1_00025306-RA;sample1_00000248-RA;sample1_00020382-RA;sample1_00007538-RA;sample1_00007710-RA;sample1_00001789-RA;sample1_00009192-RA;sample1_00012728-RA;sample1_00015337-RA;sample1_00023663-RA;sample1_00013047-RA;sample1_00004843-RA;sample1_00002477-RA;sample1_00012797-RA;sample1_00000603-RA;sample1_00026209-RA;sample1_00012350-RA;sample1_00001318-RA;sample1_00004219-RA;sample1_00021690-RA…	K09756+K01188+K09753+K13065+K00430+K05349+K05350+K01904+K09755+K00083+K13066+K12356+K00487+K13068+K12355+K10775
