# Supplementary material for: Global transcriptome analysis and identification of genes involved in nutrients accumulation during seed development of rice tartary buckwheat (Fagopyrum Tararicum)
Source: Sci Rep. 2017 Sep 18;7:11792. doi: 10.1038/s41598-017-11929-z (PMC5603606; doi:10.1038/s41598-017-11929-z)
Supplement: Supplementary file 4 — Table S6 [file 41598_2017_11929_MOESM4_ESM.xls]

## Sheet: Table S6
Table S6. List of hormone related genes differentially expressed during seed development.
GeneID	Related Hormone	Function category	log2_PS	log2_FS	log2_MS	ADH ID	Annotation	Cluster
sample1_00009713-RA	abscisic acid	Hormone biosynthesis	2.0761	2.43207	3.50674	AT2G27150	AAO3, At-AO3, AOdelta, AtAAO3 , abscisic aldehyde oxidase 3	5
sample1_00021697-RA	abscisic acid	Hormone biosynthesis	2.2859	3.01138	4.27997	AT1G16540	SIR3, LOS5, ABA3, ATABA3, ACI2 , molybdenum cofactor sulfurase (LOS5) (ABA3)	5
sample1_00011110-RA	abscisic acid	Hormone biosynthesis	3.36457	2.34577	1.69748	AT1G67080	ABA4 , abscisic acid (aba)-deficient 4	8
sample1_00021227-RA	abscisic acid	Hormone biosynthesis	3.79943	2.80323	2.74631	AT5G67030	ABA1, LOS6, NPQ2, ATABA1, ZEP, IBS3, ATZEP , zeaxanthin epoxidase (ZEP) (ABA1)	8
sample1_00000464-RA	abscisic acid	Hormone biosynthesis	3.96471	3.37342	2.81421	AT5G03280	EIN2, PIR2, CKR1, ERA3, ORE3, ORE2, ATEIN2 , NRAMP metal ion transporter family protein	8
sample1_00004810-RA	abscisic acid	Hormone biosynthesis	4.32337	2.8646	1.97942	AT4G15560	CLA1, DEF, CLA, DXS, DXPS2 , Deoxyxylulose-5-phosphate synthase	8
sample1_00022464-RA	abscisic acid	Hormone biosynthesis	4.46641	4.30816	3.01316	AT5G03280	EIN2, PIR2, CKR1, ERA3, ORE3, ORE2, ATEIN2 , NRAMP metal ion transporter family protein	7
sample1_00009748-RA	abscisic acid	Hormone metabolism	0.710761	0.776806	2.67882	AT2G29090	CYP707A2 , cytochrome P450, family 707, subfamily A, polypeptide 2	4
sample1_00009778-RA	abscisic acid	Hormone metabolism	2.87971	-0.434403	-0.880091	AT5G45340	CYP707A3 , cytochrome P450, family 707, subfamily A, polypeptide 3	8
sample1_00009427-RA	abscisic acid	Hormone metabolism	5.28417	4.27352	2.24793	AT5G45340	CYP707A3 , cytochrome P450, family 707, subfamily A, polypeptide 3	7
sample1_00001465-RA	abscisic acid	Hormone receptor	2.53522	0.425817	-0.304006	AT2G38310	PYL4, RCAR10 , PYR1-like 4	8
sample1_00007652-RA	abscisic acid	Hormone receptor	2.56153	1.65992	0.00958605	AT2G38310	PYL4, RCAR10 , PYR1-like 4	7
sample1_00000124-RA	abscisic acid	Hormone receptor	3.10713	2.41414	1.75417	AT2G38310	PYL4, RCAR10 , PYR1-like 4	8
sample1_00023165-RA	abscisic acid	Hormone receptor	3.26404	3.11936	1.926	AT4G17870	PYR1, RCAR11 , Polyketide cyclase/dehydrase and lipid transport superfamily protein	7
sample1_00015753-RA	abscisic acid	Hormone receptor	3.64232	5.02459	5.14785	AT4G17870	PYR1, RCAR11 , Polyketide cyclase/dehydrase and lipid transport superfamily protein	3
sample1_00010000-RA	abscisic acid	Hormone receptor	4.18349	3.40236	2.4533	AT1G01360	RCAR1, PYL9 , regulatory component of ABA receptor 1	7
sample1_00006505-RA	abscisic acid	Hormone receptor	4.97468	3.09085	1.7852	AT5G13630	GUN5, CCH, CHLH, CCH1, ABAR , magnesium-chelatase subunit chlH, chloroplast, putative / Mg-protoporphyrin IX chelatase, putative (CHLH)	8
sample1_00024775-RA	abscisic acid	Hormone receptor	5.38198	4.8898	3.97636	AT5G53160	RCAR3, PYL8 , regulatory components of ABA receptor 3	7
sample1_00025928-RA	abscisic acid	Hormone signal transduction	-0.971431	1.48886	3.36877	AT2G20180	PIL5, PIF1 , phytochrome interacting factor 3-like 5	5
sample1_00021661-RA	abscisic acid	Hormone signal transduction	-0.0943924	3.80357	6.36551	AT2G20180	PIL5, PIF1 , phytochrome interacting factor 3-like 5	5
sample1_00001456-RA	abscisic acid	Hormone signal transduction	0.141869	2.98489	4.86971	AT1G09950	RAS1 , RESPONSE TO ABA AND SALT 1	5
sample1_00009069-RA	abscisic acid	Hormone signal transduction	0.298658	1.40054	2.89853	AT2G20180	PIL5, PIF1 , phytochrome interacting factor 3-like 5	5
sample1_00015004-RA	abscisic acid	Hormone signal transduction	0.923466	2.38957	3.96193	AT5G03730	CTR1, SIS1, AtCTR1 , Protein kinase superfamily protein	5
sample1_00005903-RA	abscisic acid	Hormone signal transduction	1.48714	1.13969	3.63072	AT3G48360	BT2, ATBT2 , BTB and TAZ domain protein 2	4
sample1_00018794-RA	abscisic acid	Hormone signal transduction	1.77681	2.15056	3.40599	AT5G57800	FLP1, YRE, CER3, WAX2 , Fatty acid hydroxylase superfamily	5
sample1_00015679-RA	abscisic acid	Hormone signal transduction	1.93231	2.0368	-1.34618	AT1G07420	ATSMO2, SMO2-1 , sterol 4-alpha-methyl-oxidase 2-1	2
sample1_00023511-RA	abscisic acid	Hormone signal transduction	2.09536	0.263034	-1.42146	AT5G20270	HHP1 , heptahelical transmembrane protein1	8
sample1_00012236-RA	abscisic acid	Hormone signal transduction	2.15704	1.11103	-3.09954	AT2G30020	Protein phosphatase 2C family protein	7
sample1_00008367-RA	abscisic acid	Hormone signal transduction	2.50758	2.11326	3.21309	AT1G51500	CER5, D3, ABCG12, WBC12, ATWBC12 , ABC-2 type transporter family protein	4
sample1_00000028-RA	abscisic acid	Hormone signal transduction	2.58095	1.62761	-1.58496	AT1G02205	CER1 , Fatty acid hydroxylase superfamily	7
sample1_00010516-RA	abscisic acid	Hormone signal transduction	2.72465	2.23061	1.15704	AT1G78590	NADK3, ATNADK-3 , NAD(H) kinase 3	7
sample1_00005673-RA	abscisic acid	Hormone signal transduction	2.7754	1.97208	0.759866	AT1G78590	NADK3, ATNADK-3 , NAD(H) kinase 3	7
sample1_00000386-RA	abscisic acid	Hormone signal transduction	2.78311	4.47487	5.44615	AT5G57390	AIL5, CHO1, EMK , AINTEGUMENTA-like 5	5
sample1_00007578-RA	abscisic acid	Hormone signal transduction	2.83188	2.78869	1.42939	AT5G20270	HHP1 , heptahelical transmembrane protein1	7
sample1_00013270-RA	abscisic acid	Hormone signal transduction	2.88101	1.36737	0.941106	AT2G38470	WRKY33, ATWRKY33 , WRKY DNA-binding protein 33	8
sample1_00009650-RA	abscisic acid	Hormone signal transduction	3.0018	0.736966	0.565597	AT3G63210	MARD1 , Protein of unknown function (DUF581)	8
sample1_00001223-RA	abscisic acid	Hormone signal transduction	3.04672	1.98307	0.928528	AT2G38050	DET2, DWF6, ATDET2 , 3-oxo-5-alpha-steroid 4-dehydrogenase family protein	8
sample1_00010352-RA	abscisic acid	Hormone signal transduction	3.05716	2.25902	1.01436	AT4G36830	HOS3-1 , GNS1/SUR4 membrane protein family	7
sample1_00006397-RA	abscisic acid	Hormone signal transduction	3.08066	-0.79419	-3.98089	AT1G08920	ESL1 , ERD (early response to dehydration) six-like 1	8
sample1_00011643-RA	abscisic acid	Hormone signal transduction	3.08066	2.34483	0.341037	AT1G08260	EMB142, EMB2284, POL2A, TIL1, EMB529, ABO4, ESD7 , DNA polymerase epsilon catalytic subunit	7
sample1_00017710-RA	abscisic acid	Hormone signal transduction	3.09424	2.26203	1.19954	AT1G51965	ABO5 , ABA Overly-Sensitive 5	7
sample1_00002741-RA	abscisic acid	Hormone signal transduction	3.16081	2.62994	1.63227	AT1G34120	IP5PI, AT5P1, ATIP5PI, AT5PTASE1 , inositol polyphosphate 5-phosphatase I	7
sample1_00001242-RA	abscisic acid	Hormone signal transduction	3.17792	4.26654	1.85864	AT3G54320	WRI1, WRI, ASML1, ATWRI1 , Integrase-type DNA-binding superfamily protein	2
sample1_00008664-RA	abscisic acid	Hormone signal transduction	3.29131	3.12983	2.0321	AT5G19330	ARIA , ARM repeat protein interacting with ABF2	7
sample1_00025370-RA	abscisic acid	Hormone signal transduction	3.29572	3.22188	2.14731	AT4G16280	FCA , RNA binding;abscisic acid binding	7
sample1_00019471-RA	abscisic acid	Hormone signal transduction	3.29768	2.57289	1.78101	AT5G05700	ATE1, DLS1, ATATE1 , arginine-tRNA protein transferase 1	8
sample1_00004468-RA	abscisic acid	Hormone signal transduction	3.31276	2.9994	1.98914	AT4G21670	CPL1, FRY2, ATCPL1 , C-terminal domain phosphatase-like 1	7
sample1_00004659-RA	abscisic acid	Hormone signal transduction	3.34861	2.08859	0.85599	AT5G62470	MYB96, MYBCOV1, ATMYB96 , myb domain protein 96	8
sample1_00025949-RA	abscisic acid	Hormone signal transduction	3.38543	3.13093	2.1088	AT1G35670	ATCDPK2, CPK11, ATCPK11, CDPK2 , calcium-dependent protein kinase 2	7
sample1_00020302-RA	abscisic acid	Hormone signal transduction	3.3978	3.4651	4.55949	AT5G67300	ATMYBR1, ATMYB44, MYBR1, MYB44 , myb domain protein r1	4
sample1_00014815-RA	abscisic acid	Hormone signal transduction	3.41819	3.18534	4.59296	AT3G48360	BT2, ATBT2 , BTB and TAZ domain protein 2	4
sample1_00006774-RA	abscisic acid	Hormone signal transduction	3.43118	2.31518	1.79355	AT5G03730	CTR1, SIS1, AtCTR1 , Protein kinase superfamily protein	8
sample1_00001683-RA	abscisic acid	Hormone signal transduction	3.44272	2.3084	0.189034	AT5G13530	KEG , protein kinases;ubiquitin-protein ligases	7
sample1_00003001-RA	abscisic acid	Hormone signal transduction	3.48113	3.10266	2.11659	AT5G10560	Glycosyl hydrolase family protein	7
sample1_00009962-RA	abscisic acid	Hormone signal transduction	3.48586	2.46467	2.02148	AT2G46830	CCA1 , circadian clock associated 1	8
sample1_00018090-RA	abscisic acid	Hormone signal transduction	3.49356	2.89659	2.22959	AT1G32640	ATMYC2, RD22BP1, JAI1, JIN1, MYC2, ZBF1 , Basic helix-loop-helix (bHLH) DNA-binding family protein	8
sample1_00025599-RA	abscisic acid	Hormone signal transduction	3.53688	4.10462	5.01495	AT1G52920	GCR2, GPCR , G protein coupled receptor	5
sample1_00021618-RA	abscisic acid	Hormone signal transduction	3.58095	2.91393	1.89659	AT2G39550	ATGGT-IB, GGB, PGGT-I , Prenyltransferase family protein	7
sample1_00013955-RA	abscisic acid	Hormone signal transduction	3.58376	3.3453	1.58656	AT5G67300	ATMYBR1, ATMYB44, MYBR1, MYB44 , myb domain protein r1	7
sample1_00025337-RA	abscisic acid	Hormone signal transduction	3.59813	5.52753	8.15196	AT2G47770	ATTSPO, TSPO , TSPO(outer membrane tryptophan-rich sensory protein)-related	5
sample1_00002910-RA	abscisic acid	Hormone signal transduction	3.64655	3.03034	2.63923	AT1G69270	RPK1 , receptor-like protein kinase 1	8
sample1_00013951-RA	abscisic acid	Hormone signal transduction	3.65382	3.05601	1.92726	AT2G39940	COI1 , RNI-like superfamily protein	7
sample1_00010935-RA	abscisic acid	Hormone signal transduction	3.67016	2.82985	2.27202	AT5G56270	WRKY2, ATWRKY2 , WRKY DNA-binding protein 2	8
sample1_00026945-RA	abscisic acid	Hormone signal transduction	3.68407	2.5177	0.81284	AT5G19330	ARIA , ARM repeat protein interacting with ABF2	7
sample1_00012631-RA	abscisic acid	Hormone signal transduction	3.70377	3.75667	2.49825	AT4G26070	MEK1, NMAPKK, ATMEK1, MKK1 , MAP kinase/ ERK kinase 1	2
sample1_00026268-RA	abscisic acid	Hormone signal transduction	3.70782	3.12543	1.93985	AT5G23720	PHS1 , dual specificity protein phosphatase family protein	7
sample1_00003157-RA	abscisic acid	Hormone signal transduction	3.74201	3.45198	2.45505	AT3G55530	SDIR1 , RING/U-box superfamily protein	7
sample1_00026417-RA	abscisic acid	Hormone signal transduction	3.7481	5.21361	6.08534	AT3G11410	ATPP2CA, AHG3, PP2CA , protein phosphatase 2CA	5
sample1_00027087-RA	abscisic acid	Hormone signal transduction	3.75275	2.10545	2.60802	AT2G38470	WRKY33, ATWRKY33 , WRKY DNA-binding protein 33	6
sample1_00008326-RA	abscisic acid	Hormone signal transduction	3.75809	3.01018	2.59056	AT3G20770	EIN3, AtEIN3 , Ethylene insensitive 3 family protein	8
sample1_00021786-RA	abscisic acid	Hormone signal transduction	3.76377	1.58496	1.79355	AT3G24520	AT-HSFC1, HSFC1 , heat shock transcription factor C1	6
sample1_00023067-RA	abscisic acid	Hormone signal transduction	3.80323	2.68182	0.790772	AT5G13680	ELO2, ABO1 , IKI3 family protein	7
sample1_00019903-RA	abscisic acid	Hormone signal transduction	3.81181	2.82511	3.89401	AT5G62470	MYB96, MYBCOV1, ATMYB96 , myb domain protein 96	6
sample1_00026669-RA	abscisic acid	Hormone signal transduction	3.83154	3.30256	2.1375	AT4G15900	PRL1 , pleiotropic regulatory locus 1	7
sample1_00005864-RA	abscisic acid	Hormone signal transduction	3.8403	2.33724	0.992768	AT5G58230	MSI1, MEE70, ATMSI1 , Transducin/WD40 repeat-like superfamily protein	8
sample1_00018965-RA	abscisic acid	Hormone signal transduction	3.84599	3.37527	2.44361	AT5G19330	ARIA , ARM repeat protein interacting with ABF2	7
sample1_00018223-RA	abscisic acid	Hormone signal transduction	3.853	2.38681	0.656878	AT1G32640	ATMYC2, RD22BP1, JAI1, JIN1, MYC2, ZBF1 , Basic helix-loop-helix (bHLH) DNA-binding family protein	8
sample1_00014437-RA	abscisic acid	Hormone signal transduction	3.91137	3.29817	1.4974	AT5G62470	MYB96, MYBCOV1, ATMYB96 , myb domain protein 96	7
sample1_00000122-RA	abscisic acid	Hormone signal transduction	3.95791	3.04323	4.11548	AT2G40340	DREB2C, AtERF48 , Integrase-type DNA-binding superfamily protein	6
sample1_00010831-RA	abscisic acid	Hormone signal transduction	3.98974	3.59733	-1.27462	AT3G48040	ARAC8, ATROP10, ROP10, ATRAC8 , RHO-related protein from plants 10	7
sample1_00005589-RA	abscisic acid	Hormone signal transduction	4.04527	3.39917	2.71589	AT4G18010	IP5PII, AT5PTASE2, 5PTASE2 , myo-inositol polyphosphate 5-phosphatase 2	8
sample1_00018040-RA	abscisic acid	Hormone signal transduction	4.09621	3.52314	2.77048	AT1G72770	HAB1 , homology to ABI1	7
sample1_00019143-RA	abscisic acid	Hormone signal transduction	4.12046	2.73841	2.26704	AT5G67300	ATMYBR1, ATMYB44, MYBR1, MYB44 , myb domain protein r1	8
sample1_00019796-RA	abscisic acid	Hormone signal transduction	4.15272	3.84733	2.83929	AT5G63320	NPX1 , nuclear protein X1	7
sample1_00024222-RA	abscisic acid	Hormone signal transduction	4.18454	3.43429	2.59534	AT4G21670	CPL1, FRY2, ATCPL1 , C-terminal domain phosphatase-like 1	8
sample1_00014019-RA	abscisic acid	Hormone signal transduction	4.19849	3.82612	2.8953	AT5G03730	CTR1, SIS1, AtCTR1 , Protein kinase superfamily protein	7
sample1_00015289-RA	abscisic acid	Hormone signal transduction	4.28688	5.80899	4.72338	AT3G54320	WRI1, WRI, ASML1, ATWRI1 , Integrase-type DNA-binding superfamily protein	1
sample1_00006897-RA	abscisic acid	Hormone signal transduction	4.28959	3.62449	2.31228	AT4G15900	PRL1 , pleiotropic regulatory locus 1	7
sample1_00005204-RA	abscisic acid	Hormone signal transduction	4.32313	4.305	3.18481	AT4G23650	CDPK6, CPK3 , calcium-dependent protein kinase 6	7
sample1_00011491-RA	abscisic acid	Hormone signal transduction	4.32865	3.92884	3.15704	AT5G20910	AIP2 , RING/U-box superfamily protein	7
sample1_00021154-RA	abscisic acid	Hormone signal transduction	4.39643	3.04439	1.20372	AT4G25470	CBF2, DREB1C, FTQ4, ATCBF2 , C-repeat/DRE binding factor 2	7
sample1_00020977-RA	abscisic acid	Hormone signal transduction	4.4247	4.09508	3.25802	AT5G63320	NPX1 , nuclear protein X1	7
sample1_00017454-RA	abscisic acid	Hormone signal transduction	4.47075	3.95233	3.19849	AT5G40280	ERA1, ATFTB, WIG , Prenyltransferase family protein	7
sample1_00010499-RA	abscisic acid	Hormone signal transduction	4.4714	3.87283	3.2193	AT5G63980	SAL1, ALX8, ATSAL1, HOS2, FRY1, RON1 , Inositol monophosphatase family protein	8
sample1_00015085-RA	abscisic acid	Hormone signal transduction	4.49014	3.8268	2.854	AT1G09700	HYL1, DRB1 , dsRNA-binding domain-like superfamily protein	7
sample1_00024442-RA	abscisic acid	Hormone signal transduction	4.51223	4.17632	2.86262	AT4G39850	PXA1, PED3, CTS, ACN2, AtABCD1 , peroxisomal ABC transporter 1	7
sample1_00002637-RA	abscisic acid	Hormone signal transduction	4.54864	4.01614	3.04614	AT2G43790	ATMPK6, MPK6, MAPK6, ATMAPK6 , MAP kinase 6	7
sample1_00016606-RA	abscisic acid	Hormone signal transduction	4.57652	4.20737	3.41729	AT2G31660	SAD2, URM9 , ARM repeat superfamily protein	7
sample1_00011454-RA	abscisic acid	Hormone signal transduction	4.59296	3.98732	3.49697	AT5G60410	ATSIZ1, SIZ1 , DNA-binding protein with MIZ/SP-RING zinc finger, PHD-finger and SAP domain	8
sample1_00005775-RA	abscisic acid	Hormone signal transduction	4.60743	4.07525	3.41864	AT2G38050	DET2, DWF6, ATDET2 , 3-oxo-5-alpha-steroid 4-dehydrogenase family protein	7
sample1_00023536-RA	abscisic acid	Hormone signal transduction	4.65764	5.09353	5.75569	AT2G36270	ABI5, GIA1 , Basic-leucine zipper (bZIP) transcription factor family protein	5
sample1_00005583-RA	abscisic acid	Hormone signal transduction	4.73299	3.20163	0.997594	AT1G32640	ATMYC2, RD22BP1, JAI1, JIN1, MYC2, ZBF1 , Basic helix-loop-helix (bHLH) DNA-binding family protein	7
sample1_00007778-RA	abscisic acid	Hormone signal transduction	4.75507	3.9433	2.40508	AT3G18130	RACK1C_AT , receptor for activated C kinase 1C	7
sample1_00024440-RA	abscisic acid	Hormone signal transduction	4.76995	4.25776	3.55377	AT4G39850	PXA1, PED3, CTS, ACN2, AtABCD1 , peroxisomal ABC transporter 1	7
sample1_00023959-RA	abscisic acid	Hormone signal transduction	4.89045	4.25475	3.07496	AT4G16280	FCA , RNA binding;abscisic acid binding	7
sample1_00012923-RA	abscisic acid	Hormone signal transduction	4.9985	4.23343	3.38451	AT2G17290	CPK6, ATCDPK3, ATCPK6 , Calcium-dependent protein kinase family protein	8
sample1_00007531-RA	abscisic acid	Hormone signal transduction	5.0018	4.27972	3.08009	AT5G58230	MSI1, MEE70, ATMSI1 , Transducin/WD40 repeat-like superfamily protein	7
sample1_00009935-RA	abscisic acid	Hormone signal transduction	5.0197	4.31082	3.46031	AT1G35670	ATCDPK2, CPK11, ATCPK11, CDPK2 , calcium-dependent protein kinase 2	8
sample1_00015402-RA	abscisic acid	Hormone signal transduction	5.12378	4.50864	3.69153	AT5G13530	KEG , protein kinases;ubiquitin-protein ligases	7
sample1_00005468-RA	abscisic acid	Hormone signal transduction	5.13299	4.42268	3.78136	AT5G20910	AIP2 , RING/U-box superfamily protein	8
sample1_00014349-RA	abscisic acid	Hormone signal transduction	5.16939	5.2521	3.93577	AT5G47100	CBL9, ATCBL9 , calcineurin B-like protein 9	2
sample1_00023956-RA	abscisic acid	Hormone signal transduction	5.17366	4.67092	3.04556	AT2G31660	SAD2, URM9 , ARM repeat superfamily protein	7
sample1_00000627-RA	abscisic acid	Hormone signal transduction	5.27563	4.53916	3.5509	AT5G63320	NPX1 , nuclear protein X1	7
sample1_00001310-RA	abscisic acid	Hormone signal transduction	5.34979	4.69822	4.19666	AT3G12490	ATCYSB, ATCYS6, CYSB , cystatin B	8
sample1_00006318-RA	abscisic acid	Hormone signal transduction	5.3994	7.75907	7.41281	AT3G12490	ATCYSB, ATCYS6, CYSB , cystatin B	3
sample1_00003314-RA	abscisic acid	Hormone signal transduction	5.42503	3.98216	1.76977	AT1G48630	RACK1B_AT , receptor for activated C kinase 1B	7
sample1_00021324-RA	abscisic acid	Hormone signal transduction	5.4911	4.84633	3.66145	AT3G08550	ELD1, ABI8, KOB1 , elongation defective 1 protein / ELD1 protein	7
sample1_00004490-RA	abscisic acid	Hormone signal transduction	5.49527	4.46728	3.87807	AT3G20770	EIN3, AtEIN3 , Ethylene insensitive 3 family protein	8
sample1_00011274-RA	abscisic acid	Hormone signal transduction	5.51465	3.9785	2.56641	AT1G32640	ATMYC2, RD22BP1, JAI1, JIN1, MYC2, ZBF1 , Basic helix-loop-helix (bHLH) DNA-binding family protein	8
sample1_00015275-RA	abscisic acid	Hormone signal transduction	5.53978	4.6344	3.50927	AT5G44200	CBP20, ATCBP20 , CAP-binding protein 20	7
sample1_00019563-RA	abscisic acid	Hormone signal transduction	5.58256	5.03004	3.50335	AT2G13540	ENS, ABH1, CBP80, ATCBP80 , ARM repeat superfamily protein	7
sample1_00013397-RA	abscisic acid	Hormone signal transduction	5.59146	4.6011	2.12212	AT1G49430	LACS2, LRD2 , long-chain acyl-CoA synthetase 2	7
sample1_00007038-RA	abscisic acid	Hormone signal transduction	5.63856	4.42111	4.73498	AT4G26080	ABI1, AtABI1 , Protein phosphatase 2C family protein	6
sample1_00025812-RA	abscisic acid	Hormone signal transduction	5.64674	4.85599	4.06149	AT5G67300	ATMYBR1, ATMYB44, MYBR1, MYB44 , myb domain protein r1	8
sample1_00013347-RA	abscisic acid	Hormone signal transduction	5.6791	4.4895	3.31711	AT2G26980	CIPK3, SnRK3.17 , CBL-interacting protein kinase 3	8
sample1_00019004-RA	abscisic acid	Hormone signal transduction	5.80081	5.04687	3.61746	AT4G15900	PRL1 , pleiotropic regulatory locus 1	7
sample1_00003716-RA	abscisic acid	Hormone signal transduction	5.98063	4.67525	3.02798	AT2G30020	Protein phosphatase 2C family protein	7
sample1_00014576-RA	abscisic acid	Hormone signal transduction	6.03452	5.30232	3.87807	AT5G20270	HHP1 , heptahelical transmembrane protein1	7
sample1_00021483-RA	abscisic acid	Hormone signal transduction	6.13675	5.43541	4.12983	AT1G50200	ALATS, ACD , Alanyl-tRNA synthetase	7
sample1_00014594-RA	abscisic acid	Hormone signal transduction	6.20535	5.22548	2.66448	AT5G58230	MSI1, MEE70, ATMSI1 , Transducin/WD40 repeat-like superfamily protein	7
sample1_00022247-RA	abscisic acid	Hormone signal transduction	6.32691	6.00839	3.78206	AT5G57050	ABI2, AtABI2 , Protein phosphatase 2C family protein	7
sample1_00023828-RA	abscisic acid	Hormone signal transduction	6.35954	5.73245	4.28959	AT5G67500	VDAC2, ATVDAC2 , voltage dependent anion channel 2	7
sample1_00010082-RA	abscisic acid	Hormone signal transduction	6.66026	5.8702	4.79233	AT5G48870	SAD1 , Small nuclear ribonucleoprotein family protein	7
sample1_00021229-RA	abscisic acid	Hormone signal transduction	6.66813	3.34199	2.6523	AT5G57390	AIL5, CHO1, EMK , AINTEGUMENTA-like 5	8
sample1_00015509-RA	abscisic acid	Hormone signal transduction	6.84147	6.28639	4.86724	AT3G15730	PLDALPHA1, PLD , phospholipase D alpha 1	7
sample1_00014663-RA	abscisic acid	Hormone signal transduction	6.89918	7.1534	8.50544	AT3G12490	ATCYSB, ATCYS6, CYSB , cystatin B	5
sample1_00020610-RA	abscisic acid	Hormone signal transduction	6.99996	6.51065	4.94079	AT1G56070	LOS1 , Ribosomal protein S5/Elongation factor G/III/V family protein	7
sample1_00015232-RA	abscisic acid	Hormone signal transduction	7.00011	6.5488	3.76871	AT1G21970	LEC1, EMB 212, EMB212, NF-YB9 , Histone superfamily protein	7
sample1_00010355-RA	abscisic acid	Hormone signal transduction	7.00985	6.45094	5.237	AT4G38630	RPN10, MCB1, ATMCB1, MBP1 , regulatory particle non-ATPase 10	7
sample1_00021454-RA	abscisic acid	Hormone signal transduction	7.02185	6.47395	5.27947	AT5G58230	MSI1, MEE70, ATMSI1 , Transducin/WD40 repeat-like superfamily protein	7
sample1_00008280-RA	abscisic acid	Hormone signal transduction	7.04027	6.33414	4.99789	AT1G06390	GSK1, ATGSK1, ATSK22, SK22, BIL2, ATSK2-3 , GSK3/SHAGGY-like protein kinase 1	7
sample1_00007575-RA	abscisic acid	Hormone signal transduction	7.57509	5.71489	1.18692	AT2G33790	ATAGP30, AGP30 , arabinogalactan protein 30	7
sample1_00012458-RA	abscisic acid	Hormone signal transduction	7.80622	7.1245	5.83601	AT1G56070	LOS1 , Ribosomal protein S5/Elongation factor G/III/V family protein	7
sample1_00020279-RA	abscisic acid	Hormone signal transduction	8.01709	10.5388	12.6085	AT5G66400	RAB18, ATDI8 , Dehydrin family protein	5
sample1_00024269-RA	abscisic acid	Hormone signal transduction	8.41151	7.64227	5.23407	AT3G18130	RACK1C_AT , receptor for activated C kinase 1C	7
sample1_00012459-RA	abscisic acid	Hormone signal transduction	8.45709	8.15046	6.49591	AT1G56070	LOS1 , Ribosomal protein S5/Elongation factor G/III/V family protein	7
sample1_00024270-RA	abscisic acid	Hormone signal transduction	8.47707	7.75433	5.28343	AT3G18130	RACK1C_AT , receptor for activated C kinase 1C	7
sample1_00004999-RA	abscisic acid	Hormone signal transduction	9.1058	8.76063	7.09036	AT1G56070	LOS1 , Ribosomal protein S5/Elongation factor G/III/V family protein	7
sample1_00014879-RA	abscisic acid	Hormone signal transduction	9.56214	9.21607	7.53276	AT1G48630	RACK1B_AT , receptor for activated C kinase 1B	7
sample1_00021785-RA	auxin	Hormone biosynthesis	1.09536	3.22188	2.24995	AT5G25620	YUC6 , Flavin-binding monooxygenase family protein	3
sample1_00019651-RA	auxin	Hormone biosynthesis	2.76907	1.14187	-0.836501	AT2G46870	NGA1 , AP2/B3-like transcriptional factor family protein	7
sample1_00000287-RA	auxin	Hormone biosynthesis	3.82443	3.92093	2.58816	AT4G32540	YUC, YUC1 , Flavin-binding monooxygenase family protein	2
sample1_00015670-RA	auxin	Hormone biosynthesis	4.26878	3.91743	2.55582	AT5G05730	ASA1, TRP5, AMT1, WEI2, JDL1 , anthranilate synthase alpha subunit 1	7
sample1_00022208-RA	auxin	Hormone biosynthesis	4.52711	4.12791	2.99518	AT1G25220	ASB1, TRP4, WEI7 , anthranilate synthase beta subunit 1	7
sample1_00010460-RA	auxin	Hormone biosynthesis	4.8674	6.45467	2.08633	AT4G31500	CYP83B1, SUR2, RNT1, RED1, ATR4 , cytochrome P450, family 83, subfamily B, polypeptide 1	2
sample1_00003606-RA	auxin	Hormone metabolism	3.20529	2.05658	0.529405	AT4G37390	YDK1, GH3.2, BRU6, GH3-2, AUR3 , Auxin-responsive GH3 family protein	7
sample1_00011709-RA	auxin	Hormone metabolism	5.99058	5.27463	3.18481	AT4G37390	YDK1, GH3.2, BRU6, GH3-2, AUR3 , Auxin-responsive GH3 family protein	7
sample1_00000205-RA	auxin	Hormone metabolism	6.48317	5.76031	3.92252	AT5G54510	GH3.6, DFL1 , Auxin-responsive GH3 family protein	7
sample1_00016815-RA	auxin	Hormone metabolism	7.3456	5.55275	3.61078	AT4G37390	YDK1, GH3.2, BRU6, GH3-2, AUR3 , Auxin-responsive GH3 family protein	8
sample1_00002396-RA	auxin	Hormone receptor	0.869213	0.422233	2.39323	AT3G62980	TIR1 , F-box/RNI-like superfamily protein	4
sample1_00018930-RA	auxin	Hormone receptor	3.14187	2.80116	1.66751	AT3G62980	TIR1 , F-box/RNI-like superfamily protein	7
sample1_00019276-RA	auxin	Hormone receptor	3.81318	3.43741	1.27302	AT3G62980	TIR1 , F-box/RNI-like superfamily protein	7
sample1_00018580-RA	auxin	Hormone receptor	3.8725	3.89012	2.36551	AT3G62980	TIR1 , F-box/RNI-like superfamily protein	7
sample1_00014601-RA	auxin	Hormone receptor	4.24438	3.94642	2.10322	AT3G62980	TIR1 , F-box/RNI-like superfamily protein	7
sample1_00002398-RA	auxin	Hormone receptor	4.66126	3.75596	1.11326	AT3G62980	TIR1 , F-box/RNI-like superfamily protein	7
sample1_00024610-RA	auxin	Hormone signal transduction	-3.64386	-0.257275	1.86921	AT3G03530	NPC4 , non-specific phospholipase C4	5
sample1_00026183-RA	auxin	Hormone signal transduction	-1.29808	-0.251539	1.94361	AT2G42430	LBD16, ASL18 , lateral organ boundaries-domain 16	5
sample1_00000806-RA	auxin	Hormone signal transduction	-0.473931	1.14405	2.49399	AT4G27260	GH3.5, WES1 , Auxin-responsive GH3 family protein	5
sample1_00001749-RA	auxin	Hormone signal transduction	0.759866	2.13422	3.49014	AT4G27260	GH3.5, WES1 , Auxin-responsive GH3 family protein	5
sample1_00005098-RA	auxin	Hormone signal transduction	1.12433	2.92347	4.80856	AT3G03530	NPC4 , non-specific phospholipase C4	5
sample1_00016312-RA	auxin	Hormone signal transduction	2.03445	0.230613	-1.16273	AT3G07390	AIR12 , auxin-responsive family protein	8
sample1_00023798-RA	auxin	Hormone signal transduction	2.10322	1.18269	-1.73697	AT1G13980	GN, VAN7, EMB30 , sec7 domain-containing protein	7
sample1_00001334-RA	auxin	Hormone signal transduction	2.18269	0.799087	-1.2863	AT5G37020	ARF8, ATARF8 , auxin response factor 8	7
sample1_00005413-RA	auxin	Hormone signal transduction	2.41143	3.9152	2.49825	AT3G50060	MYB77 , myb domain protein 77	1
sample1_00001939-RA	auxin	Hormone signal transduction	2.45505	1.30646	-3.32193	AT1G19850	MP, ARF5, IAA24 , Transcriptional factor B3 family protein / auxin-responsive factor AUX/IAA-related	7
sample1_00002168-RA	auxin	Hormone signal transduction	2.74631	1.81284	0.146221	AT1G77850	ARF17 , auxin response factor 17	7
sample1_00009001-RA	auxin	Hormone signal transduction	2.90111	1.37109	-2.09954	AT1G18970	GLP4 , germin-like protein 4	7
sample1_00026599-RA	auxin	Hormone signal transduction	2.91584	2.22959	1.35802	AT5G37020	ARF8, ATARF8 , auxin response factor 8	7
sample1_00026323-RA	auxin	Hormone signal transduction	2.97024	2.45242	1.2967	AT1G13980	GN, VAN7, EMB30 , sec7 domain-containing protein	7
sample1_00024729-RA	auxin	Hormone signal transduction	3.04789	2.48971	1.56397	AT1G13980	GN, VAN7, EMB30 , sec7 domain-containing protein	7
sample1_00012724-RA	auxin	Hormone signal transduction	3.08916	2.64232	1.78101	AT1G13980	GN, VAN7, EMB30 , sec7 domain-containing protein	7
sample1_00004582-RA	auxin	Hormone signal transduction	3.11159	0.290818	-1.80255	AT3G50060	MYB77 , myb domain protein 77	8
sample1_00026600-RA	auxin	Hormone signal transduction	3.16027	2.91073	1.83323	AT5G37020	ARF8, ATARF8 , auxin response factor 8	7
sample1_00011883-RA	auxin	Hormone signal transduction	3.18216	2.23164	0.908172	AT5G20570	ROC1, RBX1, HRT1, ATRBX1 , RING-box 1	7
sample1_00002195-RA	auxin	Hormone signal transduction	3.24945	2.26704	2.06465	AT4G08920	CRY1, BLU1, HY4, OOP2, ATCRY1 , cryptochrome 1	8
sample1_00025523-RA	auxin	Hormone signal transduction	3.32865	2.46989	-0.136062	AT1G19850	MP, ARF5, IAA24 , Transcriptional factor B3 family protein / auxin-responsive factor AUX/IAA-related	7
sample1_00027101-RA	auxin	Hormone signal transduction	3.42403	2.51854	2.27798	AT1G04240	SHY2, IAA3 , AUX/IAA transcriptional regulator family protein	8
sample1_00011796-RA	auxin	Hormone signal transduction	3.44934	2.52607	1.38036	AT1G23540	IGI1, AtPERK12 , Protein kinase superfamily protein	7
sample1_00016652-RA	auxin	Hormone signal transduction	3.46815	2.47075	0.707819	AT3G50060	MYB77 , myb domain protein 77	7
sample1_00016846-RA	auxin	Hormone signal transduction	3.49783	3.29327	0.0332762	AT1G23540	IGI1, AtPERK12 , Protein kinase superfamily protein	7
sample1_00012163-RA	auxin	Hormone signal transduction	3.50123	3.23419	2.38681	AT1G05180	AXR1 , NAD(P)-binding Rossmann-fold superfamily protein	7
sample1_00005198-RA	auxin	Hormone signal transduction	3.51979	2.10992	-0.286304	AT4G11260	ATSGT1B, ETA3, RPR1, EDM1, SGT1B , phosphatase-related	7
sample1_00005097-RA	auxin	Hormone signal transduction	3.57612	6.672	8.24495	AT3G03530	NPC4 , non-specific phospholipase C4	3
sample1_00002622-RA	auxin	Hormone signal transduction	3.77294	2.98611	2.12433	AT1G19220	ARF19, IAA22, ARF11 , auxin response factor 19	8
sample1_00005007-RA	auxin	Hormone signal transduction	3.78136	3.255	1.83323	AT5G60450	ARF4 , auxin response factor 4	7
sample1_00020460-RA	auxin	Hormone signal transduction	3.8285	2.94298	1.97331	AT3G50060	MYB77 , myb domain protein 77	8
sample1_00016090-RA	auxin	Hormone signal transduction	3.88134	3.10713	1.87184	AT4G02570	CUL1 , cullin 1	7
sample1_00008032-RA	auxin	Hormone signal transduction	3.98124	3.24843	2.51265	AT4G16420	ADA2B, PRZ1 , homolog of yeast ADA2 2B	8
sample1_00027162-RA	auxin	Hormone signal transduction	3.99307	2.7984	2.29082	AT1G24260	SEP3, AGL9 , K-box region and MADS-box transcription factor family protein	8
sample1_00007245-RA	auxin	Hormone signal transduction	4.04118	2.93609	2.71809	AT1G24260	SEP3, AGL9 , K-box region and MADS-box transcription factor family protein	8
sample1_00016345-RA	auxin	Hormone signal transduction	4.09705	3.628	2.23777	AT1G77850	ARF17 , auxin response factor 17	7
sample1_00015872-RA	auxin	Hormone signal transduction	4.18031	2.82714	1.8679	AT5G62000	ARF2, ARF1-BP, HSS, ORE14 , auxin response factor 2	8
sample1_00023022-RA	auxin	Hormone signal transduction	4.2324	3.59813	3.1964	AT1G04550	IAA12, BDL , AUX/IAA transcriptional regulator family protein	8
sample1_00022928-RA	auxin	Hormone signal transduction	4.23879	3.72319	2.12543	AT1G13980	GN, VAN7, EMB30 , sec7 domain-containing protein	7
sample1_00002353-RA	auxin	Hormone signal transduction	4.24463	4.07296	2.43652	AT5G37020	ARF8, ATARF8 , auxin response factor 8	7
sample1_00007800-RA	auxin	Hormone signal transduction	4.33652	4.06982	3.15758	AT1G06400	ARA2, ATRABA1A, ATRAB11E, ARA-2 , Ras-related small GTP-binding family protein	7
sample1_00008543-RA	auxin	Hormone signal transduction	4.55684	3.76765	2.08859	AT3G50060	MYB77 , myb domain protein 77	7
sample1_00015067-RA	auxin	Hormone signal transduction	4.61569	4.91009	2.96717	AT3G50060	MYB77 , myb domain protein 77	2
sample1_00005412-RA	auxin	Hormone signal transduction	4.61843	5.87979	5.09269	AT3G50060	MYB77 , myb domain protein 77	3
sample1_00008554-RA	auxin	Hormone signal transduction	4.64405	4.10042	1.38221	AT1G19850	MP, ARF5, IAA24 , Transcriptional factor B3 family protein / auxin-responsive factor AUX/IAA-related	7
sample1_00017326-RA	auxin	Hormone signal transduction	4.74918	4.0635	2.99458	AT1G77850	ARF17 , auxin response factor 17	7
sample1_00021733-RA	auxin	Hormone signal transduction	4.77873	3.91998	2.8725	AT4G02570	CUL1 , cullin 1	7
sample1_00008434-RA	auxin	Hormone signal transduction	4.78782	3.38405	1.12653	AT3G50060	MYB77 , myb domain protein 77	7
sample1_00000313-RA	auxin	Hormone signal transduction	4.82833	4.64424	3.61785	AT5G37020	ARF8, ATARF8 , auxin response factor 8	7
sample1_00028074-RA	auxin	Hormone signal transduction	4.88882	3.57451	2.12433	AT2G44910	ATHB4, ATHB-4, HB4 , homeobox-leucine zipper protein 4	8
sample1_00027346-RA	auxin	Hormone signal transduction	4.98383	3.64501	2.36737	AT1G04240	SHY2, IAA3 , AUX/IAA transcriptional regulator family protein	8
sample1_00007975-RA	auxin	Hormone signal transduction	4.99277	4.00779	3.07382	AT2G44910	ATHB4, ATHB-4, HB4 , homeobox-leucine zipper protein 4	8
sample1_00005637-RA	auxin	Hormone signal transduction	5.09817	4.45176	3.03562	AT4G30480	TPR1, AtTPR1 , Tetratricopeptide repeat (TPR)-like superfamily protein	7
sample1_00014352-RA	auxin	Hormone signal transduction	5.13996	4.45878	3.45681	AT2G44910	ATHB4, ATHB-4, HB4 , homeobox-leucine zipper protein 4	7
sample1_00009369-RA	auxin	Hormone signal transduction	5.14132	3.73841	1.40962	AT3G07390	AIR12 , auxin-responsive family protein	7
sample1_00016974-RA	auxin	Hormone signal transduction	5.1435	3.64155	3.45374	AT1G19180	TIFY10A , jasmonate-zim-domain protein 1	8
sample1_00001967-RA	auxin	Hormone signal transduction	5.23113	4.52711	3.21878	AT5G20570	ROC1, RBX1, HRT1, ATRBX1 , RING-box 1	7
sample1_00020102-RA	auxin	Hormone signal transduction	5.29045	4.81061	3.69785	AT5G49980	AFB5 , auxin F-box protein 5	7
sample1_00008250-RA	auxin	Hormone signal transduction	5.38945	4.77382	4.0271	AT1G05180	AXR1 , NAD(P)-binding Rossmann-fold superfamily protein	7
sample1_00005096-RA	auxin	Hormone signal transduction	5.45889	4.61902	3.97147	AT1G06400	ARA2, ATRABA1A, ATRAB11E, ARA-2 , Ras-related small GTP-binding family protein	8
sample1_00023207-RA	auxin	Hormone signal transduction	5.49665	4.60249	3.22033	AT5G19180	ECR1 , E1 C-terminal related 1	7
sample1_00015871-RA	auxin	Hormone signal transduction	5.56102	4.49228	3.43073	AT5G62000	ARF2, ARF1-BP, HSS, ORE14 , auxin response factor 2	8
sample1_00028151-RA	auxin	Hormone signal transduction	5.6011	4.64847	4.24413	AT1G17730	VPS46.1, CHMP1B , vacuolar protein sorting 46.1	8
sample1_00019204-RA	auxin	Hormone signal transduction	5.65459	4.83559	4.36411	AT1G17730	VPS46.1, CHMP1B , vacuolar protein sorting 46.1	8
sample1_00000014-RA	auxin	Hormone signal transduction	5.67516	5.24082	4.15839	AT2G02560	CAND1, ATCAND1, ETA2, TIP120, HVE , cullin-associated and neddylation dissociated	7
sample1_00020227-RA	auxin	Hormone signal transduction	5.754	5.20294	4.45965	AT5G20570	ROC1, RBX1, HRT1, ATRBX1 , RING-box 1	7
sample1_00016910-RA	auxin	Hormone signal transduction	5.83356	5.53491	4.57471	AT4G02570	CUL1 , cullin 1	7
sample1_00026266-RA	auxin	Hormone signal transduction	5.83803	5.00585	3.76093	AT5G62000	ARF2, ARF1-BP, HSS, ORE14 , auxin response factor 2	7
sample1_00012649-RA	auxin	Hormone signal transduction	5.8535	4.01257	0.83996	AT2G42430	LBD16, ASL18 , lateral organ boundaries-domain 16	7
sample1_00000009-RA	auxin	Hormone signal transduction	5.91201	5.05007	4.40849	AT1G59750	ARF1 , auxin response factor 1	8
sample1_00010598-RA	auxin	Hormone signal transduction	5.94439	4.48564	3.24286	AT1G19180	TIFY10A , jasmonate-zim-domain protein 1	8
sample1_00016303-RA	auxin	Hormone signal transduction	5.96594	4.92125	5.02518	AT4G14550	IAA14, SLR , indole-3-acetic acid inducible 14	6
sample1_00011456-RA	auxin	Hormone signal transduction	5.9697	5.22149	4.46793	AT5G60450	ARF4 , auxin response factor 4	8
sample1_00010195-RA	auxin	Hormone signal transduction	5.99065	3.62566	1.22033	AT1G24260	SEP3, AGL9 , K-box region and MADS-box transcription factor family protein	8
sample1_00005409-RA	auxin	Hormone signal transduction	6.12081	7.50798	7.02916	AT3G50060	MYB77 , myb domain protein 77	3
sample1_00016906-RA	auxin	Hormone signal transduction	6.14941	5.8932	4.88801	AT4G02570	CUL1 , cullin 1	7
sample1_00017327-RA	auxin	Hormone signal transduction	6.16189	5.35556	3.82714	AT1G77850	ARF17 , auxin response factor 17	7
sample1_00026074-RA	auxin	Hormone signal transduction	6.16242	5.54597	5.03533	AT4G14550	IAA14, SLR , indole-3-acetic acid inducible 14	8
sample1_00020226-RA	auxin	Hormone signal transduction	6.21956	5.84591	4.8885	AT5G20570	ROC1, RBX1, HRT1, ATRBX1 , RING-box 1	7
sample1_00017167-RA	auxin	Hormone signal transduction	6.47519	5.337	5.33605	AT2G44910	ATHB4, ATHB-4, HB4 , homeobox-leucine zipper protein 4	8
sample1_00014661-RA	auxin	Hormone signal transduction	6.51128	5.42335	4.21231	AT1G10940	ASK1, SNRK2-4, SNRK2.4, SRK2A , Protein kinase superfamily protein	8
sample1_00015595-RA	auxin	Hormone signal transduction	6.52888	5.51906	5.24565	AT1G19180	TIFY10A , jasmonate-zim-domain protein 1	8
sample1_00001574-RA	auxin	Hormone signal transduction	6.65201	5.97124	5.38486	AT2G45420	LBD18 , LOB domain-containing protein 18	8
sample1_00003043-RA	auxin	Hormone signal transduction	6.85029	5.11201	3.93797	AT1G24260	SEP3, AGL9 , K-box region and MADS-box transcription factor family protein	8
sample1_00013718-RA	auxin	Hormone signal transduction	6.9612	5.53076	4.35638	AT1G24260	SEP3, AGL9 , K-box region and MADS-box transcription factor family protein	8
sample1_00015594-RA	auxin	Hormone signal transduction	7.1287	5.66116	4.5599	AT1G19180	TIFY10A , jasmonate-zim-domain protein 1	8
sample1_00003105-RA	auxin	Hormone signal transduction	7.65411	5.18626	6.51738	AT1G28330	DYL1 , dormancy-associated protein-like 1	6
sample1_00012746-RA	auxin	Hormone signal transduction	7.8343	7.05684	6.56066	AT1G17730	VPS46.1, CHMP1B , vacuolar protein sorting 46.1	8
sample1_00006854-RA	auxin	Hormone transportion	-3.64386	1.26903	1.45418	AT5G13930	CHS, TT4, ATCHS , Chalcone and stilbene synthase family protein	3
sample1_00025023-RA	auxin	Hormone transportion	1.5042	2.63691	3.03504	AT2G47000	MDR4, PGP4, ABCB4, ATPGP4 , ATP binding cassette subfamily B4	3
sample1_00006555-RA	auxin	Hormone transportion	2.09536	1.2162	-1.12029	AT1G73590	PIN1, ATPIN1 , Auxin efflux carrier family protein	7
sample1_00009179-RA	auxin	Hormone transportion	2.28195	0.411426	-2.20645	AT1G11000	MLO4, ATMLO4 , Seven transmembrane MLO family protein	7
sample1_00017707-RA	auxin	Hormone transportion	2.2859	1.30256	0.222392	AT1G59870	PEN3, PDR8, ATPDR8, ABCG36, ATABCG36 , ABC-2 and Plant PDR ABC-type transporter family protein	8
sample1_00021877-RA	auxin	Hormone transportion	2.34388	1.15056	-0.606767	AT1G11310	MLO2, ATMLO2, PMR2 , Seven transmembrane MLO family protein	7
sample1_00024225-RA	auxin	Hormone transportion	2.63537	1.36923	0.584963	AT2G38120	AUX1, WAV5, PIR1, MAP1 , Transmembrane amino acid transporter family protein	8
sample1_00000448-RA	auxin	Hormone transportion	2.6997	1.42044	0.209973	AT3G28860	ATMDR1, ATMDR11, PGP19, MDR11, MDR1, ATPGP19, ABCB19, ATABCB19 , ATP binding cassette subfamily B19	8
sample1_00026719-RA	auxin	Hormone transportion	2.83053	2.72174	0.275007	AT1G73590	PIN1, ATPIN1 , Auxin efflux carrier family protein	7
sample1_00001345-RA	auxin	Hormone transportion	3.20945	1.66903	-0.599462	AT1G59870	PEN3, PDR8, ATPDR8, ABCG36, ATABCG36 , ABC-2 and Plant PDR ABC-type transporter family protein	7
sample1_00026829-RA	auxin	Hormone transportion	3.21826	3.88395	0.197446	AT1G73590	PIN1, ATPIN1 , Auxin efflux carrier family protein	2
sample1_00011814-RA	auxin	Hormone transportion	3.22908	1.64155	0.436517	AT2G34650	PID, ABR , Protein kinase superfamily protein	8
sample1_00019347-RA	auxin	Hormone transportion	3.256	1.97331	0.471621	AT3G28860	ATMDR1, ATMDR11, PGP19, MDR11, MDR1, ATPGP19, ABCB19, ATABCB19 , ATP binding cassette subfamily B19	8
sample1_00002701-RA	auxin	Hormone transportion	3.59256	3.06523	2.19745	AT2G47000	MDR4, PGP4, ABCB4, ATPGP4 , ATP binding cassette subfamily B4	7
sample1_00017705-RA	auxin	Hormone transportion	3.59415	2.11991	0.374808	AT1G59870	PEN3, PDR8, ATPDR8, ABCG36, ATABCG36 , ABC-2 and Plant PDR ABC-type transporter family protein	8
sample1_00018736-RA	auxin	Hormone transportion	3.64885	1.5025	-0.40864	AT4G00120	IND1, GT140, IND, EDA33 , basic helix-loop-helix (bHLH) DNA-binding superfamily protein	8
sample1_00019675-RA	auxin	Hormone transportion	3.87283	2.01078	-0.556393	AT2G01420	PIN4, ATPIN4 , Auxin efflux carrier family protein	7
sample1_00000301-RA	auxin	Hormone transportion	4.003	2.50758	-0.0689474	AT2G34650	PID, ABR , Protein kinase superfamily protein	7
sample1_00016629-RA	auxin	Hormone transportion	4.76306	4.34341	3.17419	AT3G43300	ATMIN7, BEN1 , HOPM interactor 7	7
sample1_00001515-RA	auxin	Hormone transportion	4.91472	3.33676	1.81421	AT2G38120	AUX1, WAV5, PIR1, MAP1 , Transmembrane amino acid transporter family protein	8
sample1_00020619-RA	auxin	Hormone transportion	5.25475	4.17845	3.24184	AT3G28860	ATMDR1, ATMDR11, PGP19, MDR11, MDR1, ATPGP19, ABCB19, ATABCB19 , ATP binding cassette subfamily B19	8
sample1_00026177-RA	auxin	Hormone transportion	5.33187	4.82324	3.61078	AT1G54990	AXR4, RGR, RGR1 , alpha/beta-Hydrolases superfamily protein	7
sample1_00016770-RA	auxin	Hormone transportion	5.82265	5.5657	3.62488	AT5G13930	CHS, TT4, ATCHS , Chalcone and stilbene synthase family protein	7
sample1_00003852-RA	auxin	Hormone transportion	6.14731	5.5098	4.51138	AT5G16780	DOT2, MDF , SART-1 family	7
sample1_00000067-RA	auxin	Hormone transportion	6.51481	5.16175	1.82103	AT3G28860	ATMDR1, ATMDR11, PGP19, MDR11, MDR1, ATPGP19, ABCB19, ATABCB19 , ATP binding cassette subfamily B19	7
sample1_00002940-RA	auxin	Hormone transportion	6.76584	7.88097	6.75458	AT5G13930	CHS, TT4, ATCHS , Chalcone and stilbene synthase family protein	1
sample1_00021115-RA	auxin	Hormone transportion	7.0278	6.59325	4.8748	AT5G13930	CHS, TT4, ATCHS , Chalcone and stilbene synthase family protein	7
sample1_00002939-RA	auxin	Hormone transportion	7.5293	8.70225	7.37362	AT5G13930	CHS, TT4, ATCHS , Chalcone and stilbene synthase family protein	1
sample1_00014237-RA	brassinosteroid	Hormone biosynthesis	1.55254	0.953576	-3.18442	AT3G50660	DWF4, CYP90B1, CLM, SNP2, SAV1, PSC1 , Cytochrome P450 superfamily protein	7
sample1_00005810-RA	brassinosteroid	Hormone biosynthesis	2.37573	0.176323	0.329602	AT5G13170	SAG29, SWEET15, AtSWEET15 , senescence-associated gene 29	8
sample1_00005353-RA	brassinosteroid	Hormone biosynthesis	3.21101	-2.27462	-6.64386	AT5G13170	SAG29, SWEET15, AtSWEET15 , senescence-associated gene 29	8
sample1_00013716-RA	brassinosteroid	Hormone biosynthesis	3.5435	2.99518	1.00959	AT5G38970	BR6OX1, ATBR6OX, CYP85A1, BR6OX , brassinosteroid-6-oxidase 1	7
sample1_00005372-RA	brassinosteroid	Hormone biosynthesis	4.32169	2.97331	1.34293	AT1G20330	SMT2, CVP1, FRL1 , sterol methyltransferase 2	7
sample1_00007111-RA	brassinosteroid	Hormone biosynthesis	5.40179	6.14873	4.4701	AT3G19820	DWF1, DIM, EVE1, DIM1, CBB1 , cell elongation protein / DWARF1 / DIMINUTO (DIM)	2
sample1_00022261-RA	brassinosteroid	Hormone biosynthesis	6.2589	5.67629	3.49399	AT1G11680	CYP51G1, EMB1738, CYP51A2, CYP51 , CYTOCHROME P450 51G1	7
sample1_00021844-RA	brassinosteroid	Hormone biosynthesis	7.60113	6.22149	3.71589	AT3G19820	DWF1, DIM, EVE1, DIM1, CBB1 , cell elongation protein / DWARF1 / DIMINUTO (DIM)	7
sample1_00025256-RA	brassinosteroid	Hormone biosynthesis	7.63283	9.27849	9.63471	AT5G13170	SAG29, SWEET15, AtSWEET15 , senescence-associated gene 29	3
sample1_00012058-RA	brassinosteroid	Hormone biosynthesis	7.73297	7.45705	5.89668	AT1G20330	SMT2, CVP1, FRL1 , sterol methyltransferase 2	7
sample1_00015907-RA	brassinosteroid	Hormone metabolism	2.8101	2.49228	0.987927	AT2G26710	BAS1, CYP734A1, CYP72B1 , Cytochrome P450 superfamily protein	7
sample1_00006100-RA	brassinosteroid	Hormone metabolism	3.8702	2.90625	1.7456	AT2G26710	BAS1, CYP734A1, CYP72B1 , Cytochrome P450 superfamily protein	8
sample1_00012167-RA	brassinosteroid	Hormone receptor	3.64116	2.76765	1.35238	AT4G39400	BRI1, CBB2, DWF2, BIN1, ATBRI1 , Leucine-rich receptor-like protein kinase family protein	7
sample1_00004134-RA	Brassinosteroid	Hormone signal transduction	0.879706	2.61902	1.71223	AT3G23770	O-Glycosyl hydrolases family 17 protein	3
sample1_00023006-RA	Brassinosteroid	Hormone signal transduction	1.41323	-0.0242475	-3.47393	AT1G31880	NLM9, BRX , DZC (Disease resistance/zinc finger/chromosome condensation-like region) domain containing protein	7
sample1_00004912-RA	brassinosteroid	Hormone signal transduction	1.7866	3.99156	4.53937	AT1G16390	ATOCT3, 3-Oct , organic cation/carnitine transporter 3	3
sample1_00015384-RA	brassinosteroid	Hormone signal transduction	1.98429	-1.20645	-1.90689	AT4G30610	BRS1, SCPL24 , alpha/beta-Hydrolases superfamily protein	8
sample1_00018574-RA	brassinosteroid	Hormone signal transduction	2.75631	2.20685	0.995183	AT4G03080	BSL1 , BRI1 suppressor 1 (BSU1)-like 1	7
sample1_00017491-RA	brassinosteroid	Hormone signal transduction	2.78311	2.59375	1.29474	AT4G33430	BAK1, RKS10, SERK3, ELG, ATSERK3, ATBAK1 , BRI1-associated receptor kinase	7
sample1_00011319-RA	brassinosteroid	Hormone signal transduction	2.87447	3.05485	1.0024	AT5G04240	ELF6 , Zinc finger (C2H2 type) family protein / transcription factor jumonji (jmj) family protein	2
sample1_00024896-RA	brassinosteroid	Hormone signal transduction	2.94548	2.16993	1.62449	AT4G00710	BSK3 , BR-signaling kinase 3	8
sample1_00012086-RA	brassinosteroid	Hormone signal transduction	2.98732	2.99759	1.71223	AT4G35230	BSK1 , BR-signaling kinase 1	7
sample1_00014782-RA	brassinosteroid	Hormone signal transduction	3.06408	1.83053	0.522725	AT3G50750	BEH1 , BES1/BZR1 homolog 1	8
sample1_00014783-RA	brassinosteroid	Hormone signal transduction	3.0948	2.16993	0.693022	AT1G78700	BEH4 , BES1/BZR1 homolog 4	7
sample1_00000517-RA	brassinosteroid	Hormone signal transduction	3.17526	2.33819	0.106572	AT4G00710	BSK3 , BR-signaling kinase 3	7
sample1_00011391-RA	brassinosteroid	Hormone signal transduction	3.20685	2.53605	1.42044	AT5G08130	BIM1 , basic helix-loop-helix (bHLH) DNA-binding superfamily protein	7
sample1_00015616-RA	brassinosteroid	Hormone signal transduction	3.23113	3.03797	1.76836	AT1G78700	BEH4 , BES1/BZR1 homolog 4	7
sample1_00006288-RA	brassinosteroid	Hormone signal transduction	3.54019	2.86856	2.1386	AT1G69010	BIM2 , BES1-interacting Myc-like protein 2	8
sample1_00009573-RA	Brassinosteroid	Hormone signal transduction	3.77996	0.77961	0.415037	AT2G18550	HB-2, ATHB21, HB21 , homeobox protein 21	8
sample1_00012581-RA	brassinosteroid	Hormone signal transduction	3.81489	3.01852	2.16027	AT5G38860	BIM3 , BES1-interacting Myc-like protein 3	8
sample1_00007635-RA	brassinosteroid	Hormone signal transduction	3.90272	3.57894	2.45505	AT4G33430	BAK1, RKS10, SERK3, ELG, ATSERK3, ATBAK1 , BRI1-associated receptor kinase	7
sample1_00008283-RA	Brassinosteroid	Hormone signal transduction	4.06437	3.14132	2.38405	AT3G23770	O-Glycosyl hydrolases family 17 protein	8
sample1_00011966-RA	brassinosteroid	Hormone signal transduction	4.29572	3.51517	2.85864	AT4G00710	BSK3 , BR-signaling kinase 3	8
sample1_00027048-RA	Brassinosteroid	Hormone signal transduction	4.33223	2.94548	2.12873	AT1G31880	NLM9, BRX , DZC (Disease resistance/zinc finger/chromosome condensation-like region) domain containing protein	8
sample1_00018145-RA	brassinosteroid	Hormone signal transduction	4.37342	3.94579	1.64923	AT4G00710	BSK3 , BR-signaling kinase 3	7
sample1_00003739-RA	brassinosteroid	Hormone signal transduction	4.41571	3.93985	2.77751	AT2G27210	BSL3 , BRI1 suppressor 1 (BSU1)-like 3	7
sample1_00014620-RA	brassinosteroid	Hormone signal transduction	4.65363	3.80288	3.07096	AT4G03080	BSL1 , BRI1 suppressor 1 (BSU1)-like 1	8
sample1_00015915-RA	brassinosteroid	Hormone signal transduction	4.67318	4.04323	2.67882	AT1G75080	BZR1 , Brassinosteroid signalling positive regulator (BZR1) family protein	7
sample1_00006666-RA	Brassinosteroid	Hormone signal transduction	4.67374	3.95016	1.36364	AT5G51550	EXL3 , EXORDIUM like 3	7
sample1_00013005-RA	Brassinosteroid	Hormone signal transduction	4.71827	4.36621	3.26003	AT3G28910	ATMYB30, MYB30 , myb domain protein 30	7
sample1_00016937-RA	Brassinosteroid	Hormone signal transduction	4.72429	1.93231	0.831877	AT2G18550	HB-2, ATHB21, HB21 , homeobox protein 21	8
sample1_00018823-RA	brassinosteroid	Hormone signal transduction	4.72828	4.2032	3.10545	AT4G35230	BSK1 , BR-signaling kinase 1	7
sample1_00003684-RA	brassinosteroid	Hormone signal transduction	4.84866	4.05253	1.86921	AT1G71830	SERK1, ATSERK1 , somatic embryogenesis receptor-like kinase 1	7
sample1_00003574-RA	Brassinosteroid	Hormone signal transduction	4.85549	4.3606	3.26404	AT5G12210	AtRGTB1, RGTB1 , RAB geranylgeranyl transferase beta subunit 1	7
sample1_00005309-RA	brassinosteroid	Hormone signal transduction	4.89142	3.99609	2.56316	AT3G48430	REF6 , relative of early flowering 6	7
sample1_00012874-RA	Brassinosteroid	Hormone signal transduction	4.9222	3.99789	3.33819	AT5G61430	ANAC100, ATNAC5, NAC100 , NAC domain containing protein 100	8
sample1_00011636-RA	brassinosteroid	Hormone signal transduction	5.02872	4.48392	2.77329	AT2G30980	ASKdZeta, ATSK23, BIL1, ATSK2-2, SKdZeta , SHAGGY-related protein kinase dZeta	7
sample1_00004201-RA	brassinosteroid	Hormone signal transduction	5.22882	4.81728	3.46467	AT5G46570	BSK2 , BR-signaling kinase 2	7
sample1_00019037-RA	brassinosteroid	Hormone signal transduction	5.43541	4.973	3.83693	AT4G18710	BIN2, DWF12, UCU1, ATSK21, SK21 , Protein kinase superfamily protein	7
sample1_00006053-RA	brassinosteroid	Hormone signal transduction	5.55592	4.95295	3.86592	AT1G75080	BZR1 , Brassinosteroid signalling positive regulator (BZR1) family protein	7
sample1_00009733-RA	brassinosteroid	Hormone signal transduction	5.87676	5.42033	4.51707	AT4G00710	BSK3 , BR-signaling kinase 3	7
sample1_00015786-RA	brassinosteroid	Hormone signal transduction	5.8995	5.12516	4.37805	AT4G18710	BIN2, DWF12, UCU1, ATSK21, SK21 , Protein kinase superfamily protein	8
sample1_00006896-RA	brassinosteroid	Hormone signal transduction	5.94306	5.22805	3.84933	AT1G75080	BZR1 , Brassinosteroid signalling positive regulator (BZR1) family protein	7
sample1_00009571-RA	brassinosteroid	Hormone signal transduction	6.07453	5.28343	4.56763	AT1G75080	BZR1 , Brassinosteroid signalling positive regulator (BZR1) family protein	8
sample1_00011202-RA	Brassinosteroid	Hormone signal transduction	6.5935	6.36229	5.56965	AT3G16570	RALF23, ATRALF23 , rapid alkalinization factor 23	7
sample1_00001657-RA	Brassinosteroid	Hormone signal transduction	6.92612	6.37133	5.65076	AT1G32130	IWS1, ATIWS1 , Transcription elongation factor (TFIIS) family protein	7
sample1_00015326-RA	Brassinosteroid	Hormone signal transduction	7.01703	5.84038	4.91041	AT4G08950	EXO , Phosphate-responsive 1 family protein	8
sample1_00024460-RA	Brassinosteroid	Hormone signal transduction	7.48781	6.16939	4.78468	AT4G08950	EXO , Phosphate-responsive 1 family protein	8
sample1_00008222-RA	Brassinosteroid	Hormone signal transduction	7.73708	6.45615	6.10406	AT3G16570	RALF23, ATRALF23 , rapid alkalinization factor 23	8
sample1_00002766-RA	cytokinin	Hormone biosynthesis	2.37666	3.51686	3.79528	AT3G19160	ATIPT8, PGA22, IPT8 , ATP/ADP isopentenyltransferases	3
sample1_00006930-RA	cytokinin	Hormone metabolism	3.07667	2.37016	1.43296	AT2G41510	ATCKX1, CKX1 , cytokinin oxidase/dehydrogenase 1	7
sample1_00020506-RA	cytokinin	Hormone metabolism	3.86658	5.36807	5.67723	AT2G41510	ATCKX1, CKX1 , cytokinin oxidase/dehydrogenase 1	3
sample1_00000991-RA	cytokinin	Hormone metabolism	7.7367	6.2412	5.46205	AT5G56970	CKX3, ATCKX3 , cytokinin oxidase 3	8
sample1_00004281-RA	cytokinin	Hormone signal transduction	0.516015	2.11214	-0.334001	AT3G50070	CYCD3;3 , CYCLIN D3;3	2
sample1_00003582-RA	cytokinin	Hormone signal transduction	1.81694	0.826464	-1.57061	AT3G50070	CYCD3;3 , CYCLIN D3;3	7
sample1_00012082-RA	Cytokinin	Hormone signal transduction	2.46815	-1.46063	-3.22882	AT2G28305	LOG1, ATLOG1 , Putative lysine decarboxylase family protein	8
sample1_00025777-RA	cytokinin	Hormone signal transduction	2.49143	1.1635	-1.52838	AT3G50070	CYCD3;3 , CYCLIN D3;3	7
sample1_00011733-RA	cytokinin	Hormone signal transduction	2.78869	1.255	-2.39593	AT3G50070	CYCD3;3 , CYCLIN D3;3	7
sample1_00005542-RA	Cytokinin	Hormone signal transduction	2.85533	2.90175	1.41504	AT5G53280	PDV1 , plastid division1	2
sample1_00011706-RA	cytokinin	Hormone signal transduction	2.90497	-1.18442	-3.70526	AT2G47430	CKI1 , Signal transduction histidine kinase	8
sample1_00012704-RA	Cytokinin	Hormone signal transduction	2.98063	1.83323	0.0379679	AT5G53280	PDV1 , plastid division1	7
sample1_00013167-RA	cytokinin	Hormone signal transduction	3.55908	1.71663	0.234706	AT3G29350	AHP2 , histidine-containing phosphotransmitter 2	8
sample1_00022228-RA	cytokinin	Hormone signal transduction	3.59852	2.06465	-1.72102	AT3G57040	ARR9, ATRR4 , response regulator 9	7
sample1_00000354-RA	cytokinin	Hormone signal transduction	3.97361	1.1635	-0.280451	AT3G16857	ARR1, RR1 , response regulator 1	8
sample1_00004685-RA	cytokinin	Hormone signal transduction	4.1375	3.7148	2.45768	AT2G25180	ARR12, RR12 , response regulator 12	7
sample1_00005652-RA	cytokinin	Hormone signal transduction	4.3188	3.6777	3.07382	AT3G11540	SPY , Tetratricopeptide repeat (TPR)-like superfamily protein	8
sample1_00007885-RA	cytokinin	Hormone signal transduction	4.38911	3.72538	2.848	AT3G11540	SPY , Tetratricopeptide repeat (TPR)-like superfamily protein	7
sample1_00007754-RA	Cytokinin	Hormone signal transduction	4.54019	4.20633	3.16242	AT4G31780	MGD1, MGDA , monogalactosyl diacylglycerol synthase 1	7
sample1_00026693-RA	cytokinin	Hormone signal transduction	4.57813	4.25927	3.25802	AT3G11540	SPY , Tetratricopeptide repeat (TPR)-like superfamily protein	7
sample1_00023647-RA	Cytokinin	Hormone signal transduction	4.59594	3.19377	0.246915	AT3G15150	HPY2, MMS21, ATMMS21 , RING/U-box superfamily protein	7
sample1_00013224-RA	Cytokinin	Hormone signal transduction	4.77118	4.60269	3.18428	AT2G16070	PDV2 , plastid division2	7
sample1_00025814-RA	cytokinin	Hormone signal transduction	4.77821	3.6009	0.20581	AT3G50070	CYCD3;3 , CYCLIN D3;3	7
sample1_00023626-RA	cytokinin	Hormone signal transduction	5.04789	4.38313	3.56722	AT3G11540	SPY , Tetratricopeptide repeat (TPR)-like superfamily protein	7
sample1_00004840-RA	cytokinin	Hormone signal transduction	5.07739	3.47811	3.15543	AT3G16857	ARR1, RR1 , response regulator 1	8
sample1_00010965-RA	Cytokinin	Hormone signal transduction	5.38071	4.87102	4.27426	AT5G49720	ATGH9A1, TSD1, DEC, KOR, RSW2, IRX2, KOR1, GH9A1 , glycosyl hydrolase 9A1	8
sample1_00010030-RA	Cytokinin	Hormone signal transduction	5.80409	5.26429	4.20711	AT1G64520	RPN12a , regulatory particle non-ATPase 12A	7
sample1_00007492-RA	cytokinin	Hormone signal transduction	5.8632	4.14921	0.0795203	AT3G50070	CYCD3;3 , CYCLIN D3;3	7
sample1_00005406-RA	cytokinin	Hormone signal transduction	5.91568	5.40849	2.38773	AT3G50070	CYCD3;3 , CYCLIN D3;3	7
sample1_00003939-RA	cytokinin	Hormone signal transduction	6.20932	5.61912	4.82765	AT3G29350	AHP2 , histidine-containing phosphotransmitter 2	7
sample1_00023854-RA	Cytokinin	Hormone signal transduction	7.41143	7.11839	5.98838	AT1G64520	RPN12a , regulatory particle non-ATPase 12A	7
sample1_00006170-RA	cytokinin	Hormone transportion	1.71809	2.73408	1.17206	AT1G02630	Nucleoside transporter family protein	2
sample1_00003116-RA	cytokinin	Hormone transportion	4.03592	3.22702	1.87578	AT1G02630	Nucleoside transporter family protein	7
sample1_00007999-RA	ethylene	Hormone biosynthesis	2.90432	2.16564	0.378512	AT4G01370	ATMPK4, MPK4 , MAP kinase 4	7
sample1_00002109-RA	ethylene	Hormone biosynthesis	2.97024	2.0761	1.55582	AT4G01370	ATMPK4, MPK4 , MAP kinase 4	8
sample1_00010300-RA	ethylene	Hormone biosynthesis	3.09592	2.18163	-1.73697	AT3G49700	ETO3, ACS9, AtACS9 , 1-aminocyclopropane-1-carboxylate synthase 9	7
sample1_00013313-RA	ethylene	Hormone biosynthesis	3.83895	3.31373	2.75702	AT1G17440	EER4, TAF12B , Transcription initiation factor TFIID subunit A	8
sample1_00001473-RA	ethylene	Hormone biosynthesis	3.91105	3.56682	2.64847	AT3G51770	ETO1, ATEOL1 , tetratricopeptide repeat (TPR)-containing protein	7
sample1_00023983-RA	ethylene	Hormone biosynthesis	4.14676	3.05947	2.01316	AT3G51770	ETO1, ATEOL1 , tetratricopeptide repeat (TPR)-containing protein	8
sample1_00016240-RA	ethylene	Hormone biosynthesis	4.41571	3.50504	3.17845	AT4G01370	ATMPK4, MPK4 , MAP kinase 4	8
sample1_00010569-RA	ethylene	Hormone biosynthesis	4.555	3.82239	2.88036	AT1G17440	EER4, TAF12B , Transcription initiation factor TFIID subunit A	7
sample1_00017906-RA	ethylene	Hormone biosynthesis	5.25285	4.63382	2.54844	AT3G49700	ETO3, ACS9, AtACS9 , 1-aminocyclopropane-1-carboxylate synthase 9	7
sample1_00002821-RA	ethylene	Hormone receptor	2.22445	3.62955	4.02266	AT1G66340	ETR1, EIN1, ETR, AtETR1 , Signal transduction histidine kinase, hybrid-type, ethylene sensor	3
sample1_00009139-RA	ethylene	Hormone receptor	2.32481	1.38957	0.359896	AT1G66340	ETR1, EIN1, ETR, AtETR1 , Signal transduction histidine kinase, hybrid-type, ethylene sensor	8
sample1_00009140-RA	ethylene	Hormone receptor	3.62605	3.1177	1.51265	AT1G66340	ETR1, EIN1, ETR, AtETR1 , Signal transduction histidine kinase, hybrid-type, ethylene sensor	7
sample1_00009880-RA	ethylene	Hormone receptor	3.98277	3.11659	2.0024	AT3G04580	EIN4 , Signal transduction histidine kinase, hybrid-type, ethylene sensor	7
sample1_00010374-RA	ethylene	Hormone receptor	4.25701	2.59216	1.57208	AT3G23150	ETR2 , Signal transduction histidine kinase, hybrid-type, ethylene sensor	8
sample1_00013140-RA	ethylene	Hormone receptor	4.37272	3.65268	3.06235	AT3G23150	ETR2 , Signal transduction histidine kinase, hybrid-type, ethylene sensor	8
sample1_00007359-RA	ethylene	Hormone receptor	5.03592	4.68482	2.94048	AT2G40940	ERS1, ERS , ethylene response sensor 1	7
sample1_00018998-RA	ethylene	Hormone response	-1.51457	0.0840643	2.27202	AT5G58950	Protein kinase superfamily protein	5
sample1_00001065-RA	ethylene	Hormone response	1.54761	-6.64386	-6.64386	AT3G52930	Aldolase superfamily protein	8
sample1_00010320-RA	ethylene	Hormone response	1.79355	4.6745	3.16618	AT4G37580	HLS1, COP3, UNS2 , Acyl-CoA N-acyltransferases (NAT) superfamily protein	3
sample1_00021213-RA	ethylene	Hormone response	2.32289	-0.871267	-0.67423	AT4G37870	PCK1, PEPCK , phosphoenolpyruvate carboxykinase 1	8
sample1_00014413-RA	ethylene	Hormone response	2.56803	2.01673	0.751321	AT3G01040	GAUT13 , galacturonosyltransferase 13	7
sample1_00001086-RA	ethylene	Hormone response	2.6151	4.01822	3.45505	AT1G77120	ADH1, ADH, ATADH, ATADH1 , alcohol dehydrogenase 1	3
sample1_00016087-RA	ethylene	Hormone response	2.71076	1.92853	-0.309955	AT1G62430	ATCDS1, CDS1 , CDP-diacylglycerol synthase 1	7
sample1_00008400-RA	ethylene	Hormone response	3.0612	4.1235	3.80116	AT4G37580	HLS1, COP3, UNS2 , Acyl-CoA N-acyltransferases (NAT) superfamily protein	3
sample1_00011559-RA	ethylene	Hormone response	3.21257	2.0681	-0.862496	AT3G45780	PHOT1, NPH1, JK224, RPT1 , phototropin 1	7
sample1_00007454-RA	ethylene	Hormone response	3.29131	2.50843	0.936088	AT3G01040	GAUT13 , galacturonosyltransferase 13	7
sample1_00004767-RA	ethylene	Hormone response	3.41052	4.90143	6.52361	AT5G52300	RD29B, LTI65 , CAP160 protein	5
sample1_00018780-RA	ethylene	Hormone response	3.42313	2.51181	2.1188	AT5G58950	Protein kinase superfamily protein	8
sample1_00025404-RA	ethylene	Hormone response	3.42358	2.78869	2.03914	AT5G64813	LIP1 , Ras-related small GTP-binding family protein	8
sample1_00019613-RA	ethylene	Hormone response	3.92473	3.46336	2.09986	AT2G37550	ASP1, AGD7 , ARF-GAP domain 7	7
sample1_00009524-RA	ethylene	Hormone response	3.93985	3.65038	2.74989	AT5G58350	WNK4, ZIK2 , with no lysine (K) kinase 4	7
sample1_00006917-RA	ethylene	Hormone response	3.96932	3.46684	1.82511	AT1G79530	GAPCP-1 , glyceraldehyde-3-phosphate dehydrogenase of plastid 1	7
sample1_00000250-RA	ethylene	Hormone response	4.14486	3.51223	1.79909	AT4G17720	RNA-binding (RRM/RBD/RNP motifs) family protein	7
sample1_00006440-RA	ethylene	Hormone response	4.16296	3.42537	2.51012	AT4G32180	ATPANK2, PANK2 , pantothenate kinase 2	7
sample1_00013834-RA	ethylene	Hormone response	4.20893	3.83154	2.83794	AT3G19770	ATVPS9A, VPS9A, VPS9 , Vacuolar sorting protein 9 (VPS9) domain	7
sample1_00006898-RA	ethylene	Hormone response	4.29719	1.50589	5.96894	AT4G27450	Aluminium induced protein with YGL and LRDR motifs	4
sample1_00004804-RA	ethylene	Hormone response	4.32841	2.13093	2.64386	AT4G15530	PPDK , pyruvate orthophosphate dikinase	6
sample1_00024084-RA	ethylene	Hormone response	4.33319	4.29548	2.95853	AT1G74910	ADP-glucose pyrophosphorylase family protein	7
sample1_00012389-RA	ethylene	Hormone response	4.40645	3.80012	3.02385	AT4G30160	VLN4, ATVLN4 , villin 4	7
sample1_00006439-RA	ethylene	Hormone response	4.47768	4.07724	3.12543	AT4G32180	ATPANK2, PANK2 , pantothenate kinase 2	7
sample1_00000558-RA	ethylene	Hormone response	4.58876	3.45549	1.21205	AT5G58950	Protein kinase superfamily protein	7
sample1_00013585-RA	ethylene	Hormone response	4.65916	3.49868	3.86921	AT5G43830	Aluminium induced protein with YGL and LRDR motifs	6
sample1_00015547-RA	ethylene	Hormone response	4.84482	4.5507	3.77294	AT4G30160	VLN4, ATVLN4 , villin 4	7
sample1_00012117-RA	ethylene	Hormone response	4.92236	3.58296	2.1964	AT3G61860	ATRSP31, RSP31, At-RS31, RS31 , RNA-binding (RRM/RBD/RNP motifs) family protein	8
sample1_00009680-RA	ethylene	Hormone response	5.00944	4.70966	2.83727	AT1G59900	AT-E1 ALPHA, E1 ALPHA , pyruvate dehydrogenase complex E1 alpha subunit	7
sample1_00013601-RA	ethylene	Hormone response	5.09311	4.80856	3.24438	AT1G12270	Hop1 , stress-inducible protein, putative	7
sample1_00006916-RA	ethylene	Hormone response	5.14132	6.14207	5.48016	AT1G79530	GAPCP-1 , glyceraldehyde-3-phosphate dehydrogenase of plastid 1	1
sample1_00001436-RA	ethylene	Hormone response	5.14704	4.86196	4.0015	AT1G62430	ATCDS1, CDS1 , CDP-diacylglycerol synthase 1	7
sample1_00014863-RA	ethylene	Hormone response	5.16966	4.42582	2.84733	AT3G18240	Ribosomal protein S24/S35, mitochondrial	7
sample1_00021436-RA	ethylene	Hormone response	5.237	4.83525	4.09057	AT5G04430	BTR1, BTR1S , binding to TOMV RNA 1L (long form)	7
sample1_00001542-RA	ethylene	Hormone response	5.24957	4.81626	3.99759	AT5G04430	BTR1, BTR1S , binding to TOMV RNA 1L (long form)	7
sample1_00002692-RA	ethylene	Hormone response	5.27811	4.89498	4.26504	AT2G37340	RSZ33, RS2Z33, AT-RS2Z33 , arginine/serine-rich zinc knuckle-containing protein 33	7
sample1_00020968-RA	ethylene	Hormone response	5.35767	4.83592	4.00869	AT5G43830	Aluminium induced protein with YGL and LRDR motifs	7
sample1_00004074-RA	ethylene	Hormone response	5.44824	5.20776	4.39643	AT3G22850	Aluminium induced protein with YGL and LRDR motifs	7
sample1_00027286-RA	ethylene	Hormone response	5.53895	4.9386	3.67167	AT3G13920	EIF4A1, RH4, TIF4A1 , eukaryotic translation initiation factor 4A1	7
sample1_00003793-RA	ethylene	Hormone response	5.63479	4.30354	3.58536	AT4G32285	ENTH/ANTH/VHS superfamily protein	8
sample1_00013920-RA	ethylene	Hormone response	5.66714	5.39209	4.30281	AT3G05420	ACBP4 , acyl-CoA binding protein 4	7
sample1_00027047-RA	ethylene	Hormone response	5.78232	5.27873	4.16993	AT5G45550	Mob1/phocein family protein	7
sample1_00009983-RA	ethylene	Hormone response	5.79069	5.27426	3.66562	AT3G20550	DDL , SMAD/FHA domain-containing protein	7
sample1_00004508-RA	ethylene	Hormone response	5.86212	5.13162	4.72738	AT4G32285	ENTH/ANTH/VHS superfamily protein	8
sample1_00006631-RA	ethylene	Hormone response	5.88769	5.48145	4.74416	AT2G16940	Splicing factor, CC1-like	7
sample1_00018083-RA	ethylene	Hormone response	5.8974	5.44151	4.4522	AT4G17720	RNA-binding (RRM/RBD/RNP motifs) family protein	7
sample1_00015967-RA	ethylene	Hormone response	5.90191	5.25802	3.61589	AT3G13920	EIF4A1, RH4, TIF4A1 , eukaryotic translation initiation factor 4A1	7
sample1_00014464-RA	ethylene	Hormone response	5.97934	5.36457	3.86394	AT4G25500	RSP35, RS40, At-RS40 , arginine/serine-rich splicing factor 35	7
sample1_00022073-RA	ethylene	Hormone response	5.98921	5.28565	4.27526	AT4G25500	RSP35, RS40, At-RS40 , arginine/serine-rich splicing factor 35	7
sample1_00010091-RA	ethylene	Hormone response	6.13593	5.31771	3.84666	AT1G77120	ADH1, ADH, ATADH, ATADH1 , alcohol dehydrogenase 1	7
sample1_00020322-RA	ethylene	Hormone response	6.35014	5.91217	5.24514	AT2G16940	Splicing factor, CC1-like	7
sample1_00027285-RA	ethylene	Hormone response	6.79883	6.25877	5.05644	AT3G13920	EIF4A1, RH4, TIF4A1 , eukaryotic translation initiation factor 4A1	7
sample1_00008267-RA	ethylene	Hormone response	6.81916	6.28731	5.7523	AT2G37550	ASP1, AGD7 , ARF-GAP domain 7	8
sample1_00015387-RA	ethylene	Hormone response	6.87697	6.30372	4.75791	AT3G13920	EIF4A1, RH4, TIF4A1 , eukaryotic translation initiation factor 4A1	7
sample1_00009969-RA	ethylene	Hormone response	6.89651	6.84294	5.52753	AT1G59900	AT-E1 ALPHA, E1 ALPHA , pyruvate dehydrogenase complex E1 alpha subunit	7
sample1_00018697-RA	ethylene	Hormone response	6.92013	6.27891	5.60605	AT3G13224	RNA-binding (RRM/RBD/RNP motifs) family protein	8
sample1_00024192-RA	ethylene	Hormone response	6.97785	8.24135	8.30235	AT1G77120	ADH1, ADH, ATADH, ATADH1 , alcohol dehydrogenase 1	3
sample1_00013668-RA	ethylene	Hormone response	7.04988	6.45806	5.07653	AT3G13224	RNA-binding (RRM/RBD/RNP motifs) family protein	7
sample1_00020510-RA	ethylene	Hormone response	7.17792	7.23872	5.85258	AT5G61790	CNX1, ATCNX1 , calnexin 1	2
sample1_00001064-RA	ethylene	Hormone response	7.25515	9.41454	10.2678	AT3G52930	Aldolase superfamily protein	3
sample1_00000005-RA	ethylene	Hormone response	7.35998	6.80478	6.11922	AT4G12400	Hop3 , stress-inducible protein, putative	7
sample1_00012361-RA	ethylene	Hormone response	7.3733	7.15428	5.64058	AT5G19780	TUA5 , tubulin alpha-5	7
sample1_00013076-RA	ethylene	Hormone response	7.45327	6.85931	5.78145	AT1G59900	AT-E1 ALPHA, E1 ALPHA , pyruvate dehydrogenase complex E1 alpha subunit	7
sample1_00027289-RA	ethylene	Hormone response	7.48048	7.01208	5.63091	AT3G13920	EIF4A1, RH4, TIF4A1 , eukaryotic translation initiation factor 4A1	7
sample1_00012883-RA	ethylene	Hormone response	7.48411	6.77369	4.49292	AT5G56010	HSP81-3, Hsp81.3, AtHsp90-3, AtHsp90.3 , heat shock protein 81-3	7
sample1_00004749-RA	ethylene	Hormone response	7.81164	7.57778	5.94337	AT3G52930	Aldolase superfamily protein	7
sample1_00010189-RA	ethylene	Hormone response	7.82097	7.34985	6.18844	AT5G61790	CNX1, ATCNX1 , calnexin 1	7
sample1_00015968-RA	ethylene	Hormone response	7.82239	7.21179	5.48811	AT3G13920	EIF4A1, RH4, TIF4A1 , eukaryotic translation initiation factor 4A1	7
sample1_00002287-RA	ethylene	Hormone response	7.87754	7.209	5.7825	AT2G37340	RSZ33, RS2Z33, AT-RS2Z33 , arginine/serine-rich zinc knuckle-containing protein 33	7
sample1_00001255-RA	ethylene	Hormone response	8.0936	7.51228	6.00173	AT3G12390	Nascent polypeptide-associated complex (NAC), alpha subunit family protein	7
sample1_00010218-RA	ethylene	Hormone response	8.77951	8.03735	6.24482	AT5G56010	HSP81-3, Hsp81.3, AtHsp90-3, AtHsp90.3 , heat shock protein 81-3	7
sample1_00003929-RA	ethylene	Hormone response	8.79605	10.2732	9.613	AT4G15530	PPDK , pyruvate orthophosphate dikinase	3
sample1_00002345-RA	ethylene	Hormone response	8.92113	8.41336	6.80684	AT3G12390	Nascent polypeptide-associated complex (NAC), alpha subunit family protein	7
sample1_00006780-RA	ethylene	Hormone response	9.20838	8.43833	7.13487	AT3G52930	Aldolase superfamily protein	7
sample1_00008824-RA	ethylene	Hormone response	9.22208	8.66334	6.19509	AT5G56010	HSP81-3, Hsp81.3, AtHsp90-3, AtHsp90.3 , heat shock protein 81-3	7
sample1_00004426-RA	ethylene	Hormone signal transduction	-4.32193	-1.67423	1.68257	AT1G56160	ATMYB72, MYB72 , myb domain protein 72	5
sample1_00025253-RA	ethylene	Hormone signal transduction	0.159199	1.83458	2.69674	AT2G27050	EIL1, AtEIL1 , ETHYLENE-INSENSITIVE3-like 1	3
sample1_00026706-RA	ethylene	Hormone signal transduction	0.684071	2.10992	3.83592	AT2G27050	EIL1, AtEIL1 , ETHYLENE-INSENSITIVE3-like 1	5
sample1_00021805-RA	ethylene	Hormone signal transduction	2.27202	0.946107	0.0976108	AT5G44790	RAN1, HMA7 , copper-exporting ATPase / responsive-to-antagonist 1 / copper-transporting ATPase (RAN1)	8
sample1_00024234-RA	ethylene	Hormone signal transduction	2.48199	3.04148	4.0635	AT1G02120	VAD1 , GRAM domain family protein	5
sample1_00011594-RA	ethylene	Hormone signal transduction	2.70487	2.22033	0.635367	AT1G54490	AIN1, EIN5, XRN4, ATXRN4 , exoribonuclease 4	7
sample1_00024382-RA	ethylene	Hormone signal transduction	3.07667	1.44184	-0.785875	AT1G78080	RAP2.4 , related to AP2 4	7
sample1_00009118-RA	ethylene	Hormone signal transduction	3.46118	2.9386	1.70782	AT1G62740	Hop2 , stress-inducible protein, putative	7
sample1_00004713-RA	ethylene	Hormone signal transduction	3.6565	2.89207	1.63691	AT2G25490	EBF1, FBL6 , EIN3-binding F box protein 1	7
sample1_00019239-RA	ethylene	Hormone signal transduction	3.68332	3.28787	2.56397	AT2G44950	RDO4, HUB1 , histone mono-ubiquitination 1	7
sample1_00003280-RA	ethylene	Hormone signal transduction	3.72574	2.62683	2.36457	AT2G25490	EBF1, FBL6 , EIN3-binding F box protein 1	8
sample1_00005069-RA	ethylene	Hormone signal transduction	3.84264	3.29278	1.87709	AT5G54190	PORA , protochlorophyllide oxidoreductase A	7
sample1_00019240-RA	ethylene	Hormone signal transduction	3.84365	3.35238	2.41323	AT2G44950	RDO4, HUB1 , histone mono-ubiquitination 1	7
sample1_00016441-RA	ethylene	Hormone signal transduction	3.95389	3.49484	2.80598	AT1G26830	CUL3A, ATCUL3A, ATCUL3, CUL3 , cullin 3	7
sample1_00001243-RA	ethylene	Hormone signal transduction	3.97147	2.54514	1.55418	AT2G27050	EIL1, AtEIL1 , ETHYLENE-INSENSITIVE3-like 1	8
sample1_00025520-RA	ethylene	Hormone signal transduction	4.13011	3.81421	2.96901	AT2G26070	RTE1 , Protein of unknown function (DUF778)	7
sample1_00016679-RA	ethylene	Hormone signal transduction	4.27972	3.76199	3.09536	AT1G54490	AIN1, EIN5, XRN4, ATXRN4 , exoribonuclease 4	7
sample1_00009719-RA	ethylene	Hormone signal transduction	4.31397	3.61432	2.53107	AT3G03740	ATBPM4, BPM4 , BTB-POZ and MATH domain 4	7
sample1_00007701-RA	ethylene	Hormone signal transduction	4.37759	4.02945	2.42134	AT3G54720	AMP1, COP2, HPT, PT, MFO1 , Peptidase M28 family protein	7
sample1_00019278-RA	ethylene	Hormone signal transduction	4.40077	3.34199	4.37179	AT5G44210	ERF9, ATERF9, ATERF-9 , erf domain protein 9	6
sample1_00023213-RA	ethylene	Hormone signal transduction	4.42962	3.79077	3.03504	AT5G19000	BPM1 , BTB-POZ and MATH domain 1	8
sample1_00003790-RA	ethylene	Hormone signal transduction	4.45022	3.64	2.276	AT2G25490	EBF1, FBL6 , EIN3-binding F box protein 1	7
sample1_00019561-RA	ethylene	Hormone signal transduction	4.46074	3.87152	3.35896	AT5G44790	RAN1, HMA7 , copper-exporting ATPase / responsive-to-antagonist 1 / copper-transporting ATPase (RAN1)	8
sample1_00004500-RA	ethylene	Hormone signal transduction	4.69785	4.05485	3.42044	AT2G25490	EBF1, FBL6 , EIN3-binding F box protein 1	8
sample1_00003198-RA	ethylene	Hormone signal transduction	4.76058	4.69599	3.53812	AT5G40990	GLIP1 , GDSL lipase 1	7
sample1_00016043-RA	ethylene	Hormone signal transduction	4.83862	4.51181	3.82985	AT2G39760	ATBPM3, BPM3 , BTB/POZ/MATH-domains containing protein	7
sample1_00023326-RA	ethylene	Hormone signal transduction	5.09452	4.33605	3.67732	AT1G54490	AIN1, EIN5, XRN4, ATXRN4 , exoribonuclease 4	8
sample1_00020582-RA	ethylene	Hormone signal transduction	5.19548	4.92948	4.15866	AT2G26070	RTE1 , Protein of unknown function (DUF778)	7
sample1_00015433-RA	ethylene	Hormone signal transduction	5.22419	4.58496	3.66069	AT1G26830	CUL3A, ATCUL3A, ATCUL3, CUL3 , cullin 3	7
sample1_00024027-RA	ethylene	Hormone signal transduction	5.34625	4.81284	4.13066	AT2G25490	EBF1, FBL6 , EIN3-binding F box protein 1	7
sample1_00026659-RA	ethylene	Hormone signal transduction	5.36923	4.72865	3.68032	AT5G05170	CESA3, IXR1, ATCESA3, ATH-B, CEV1 , Cellulose synthase family protein	7
sample1_00000578-RA	ethylene	Hormone signal transduction	5.54669	4.93074	3.5097	AT4G38130	HD1, ATHD1, HDA1, RPD3A, HDA19, ATHDA19 , histone deacetylase 1	7
sample1_00001351-RA	ethylene	Hormone signal transduction	5.8218	4.99413	4.35026	AT3G03740	ATBPM4, BPM4 , BTB-POZ and MATH domain 4	8
sample1_00001030-RA	ethylene	Hormone signal transduction	5.92489	4.32936	2.71296	AT5G54190	PORA , protochlorophyllide oxidoreductase A	8
sample1_00019010-RA	ethylene	Hormone signal transduction	6.12053	4.51602	3.73552	AT5G44210	ERF9, ATERF9, ATERF-9 , erf domain protein 9	8
sample1_00012491-RA	ethylene	Hormone signal transduction	6.26735	4.27699	3.70856	AT1G73500	ATMKK9, MKK9 , MAP kinase kinase 9	8
sample1_00006984-RA	ethylene	Hormone signal transduction	7.6009	6.34991	5.35697	AT1G78080	RAP2.4 , related to AP2 4	8
sample1_00004469-RA	ethylene	Hormone signal transduction	7.68084	6.53123	5.10964	AT4G38130	HD1, ATHD1, HDA1, RPD3A, HDA19, ATHDA19 , histone deacetylase 1	7
sample1_00000006-RA	ethylene	Hormone signal transduction	8.91072	8.27623	7.34958	AT1G62740	Hop2 , stress-inducible protein, putative	7
sample1_00006058-RA	gibberellin	Hormone biosynthesis	-4.52838	-5.64386	1.7137	AT4G25420	GA5, GA20OX1, AT2301, ATGA20OX1 , 2-oxoglutarate (2OG) and Fe(II)-dependent oxygenase superfamily protein	4
sample1_00000604-RA	gibberellin	Hormone biosynthesis	0.411426	2.45593	0.259021	AT4G25420	GA5, GA20OX1, AT2301, ATGA20OX1 , 2-oxoglutarate (2OG) and Fe(II)-dependent oxygenase superfamily protein	1
sample1_00000605-RA	gibberellin	Hormone biosynthesis	1.5294	4.4822	2.87184	AT4G25420	GA5, GA20OX1, AT2301, ATGA20OX1 , 2-oxoglutarate (2OG) and Fe(II)-dependent oxygenase superfamily protein	3
sample1_00008088-RA	Gibberellin	Hormone biosynthesis	1.72683	2.17419	-0.104697	AT1G65620	AS2 , Lateral organ boundaries (LOB) domain family protein	2
sample1_00019238-RA	gibberellin	Hormone biosynthesis	2.95482	1.59932	2.8312	AT1G78440	ATGA2OX1, GA2OX1 , Arabidopsis thaliana gibberellin 2-oxidase 1	6
sample1_00006888-RA	gibberellin	Hormone biosynthesis	3.39963	4.27873	5.02281	AT5G25900	GA3, CYP701A3, ATKO1 , GA requiring 3	5
sample1_00026062-RA	gibberellin	Hormone biosynthesis	4.05456	4.71205	2.98429	AT4G21690	ATGA3OX3, GA3OX3 , gibberellin 3-oxidase 3	2
sample1_00024004-RA	gibberellin	Hormone biosynthesis	5.51696	4.70598	4.20867	AT4G21200	ATGA2OX8, GA2OX8 , gibberellin 2-oxidase 8	8
sample1_00016169-RA	gibberellin	Hormone biosynthesis	5.55623	2.22856	1.41504	AT1G78440	ATGA2OX1, GA2OX1 , Arabidopsis thaliana gibberellin 2-oxidase 1	8
sample1_00018572-RA	gibberellin	Hormone receptor	1.58656	-0.836501	-3.70526	AT3G63010	ATGID1B, GID1B , alpha/beta-Hydrolases superfamily protein	8
sample1_00018927-RA	gibberellin	Hormone receptor	3.51686	2.59932	1.98793	AT3G63010	ATGID1B, GID1B , alpha/beta-Hydrolases superfamily protein	8
sample1_00010949-RA	gibberellin	Hormone receptor	3.62488	3.39598	1.43652	AT5G27320	ATGID1C, GID1C , alpha/beta-Hydrolases superfamily protein	7
sample1_00018573-RA	gibberellin	Hormone receptor	4.74775	3.03855	2.12543	AT3G63010	ATGID1B, GID1B , alpha/beta-Hydrolases superfamily protein	8
sample1_00007275-RA	gibberellin	Hormone receptor	5.09972	3.58215	2.86856	AT5G27320	ATGID1C, GID1C , alpha/beta-Hydrolases superfamily protein	8
sample1_00013335-RA	gibberellin	Hormone signal transduction	-0.309955	1.28688	-4.05889	AT5G48170	SLY2 , F-box family protein	2
sample1_00008034-RA	gibberellin	Hormone signal transduction	2.62527	1.38405	-1.07907	AT5G48170	SLY2 , F-box family protein	7
sample1_00014232-RA	gibberellin	Hormone signal transduction	3.26953	3.6641	4.85864	AT2G04240	XERICO , RING/U-box superfamily protein	5
sample1_00019979-RA	gibberellin	Hormone signal transduction	3.28046	2.5435	1.5737	AT3G03450	RGL2 , RGA-like 2	7
sample1_00010040-RA	Gibberellin	Hormone signal transduction	3.6523	2.94423	2.54267	AT3G61850	DAG1 , Dof-type zinc finger DNA-binding family protein	8
sample1_00023870-RA	Gibberellin	Hormone signal transduction	3.98702	2.98063	2.66676	AT3G61850	DAG1 , Dof-type zinc finger DNA-binding family protein	8
sample1_00018776-RA	Gibberellin	Hormone signal transduction	4.17233	-2.12029	-4.05889	AT3G61850	DAG1 , Dof-type zinc finger DNA-binding family protein	8
sample1_00015927-RA	Gibberellin	Hormone signal transduction	4.53481	3.07952	1.66751	AT3G61850	DAG1 , Dof-type zinc finger DNA-binding family protein	8
sample1_00025811-RA	gibberellin	Hormone signal transduction	4.61294	3.16564	2.03328	AT4G24210	SLY1 , F-box family protein	8
sample1_00011365-RA	gibberellin	Hormone signal transduction	4.63614	3.92853	0.226509	AT1G66350	RGL1, RGL , RGA-like 1	7
sample1_00026690-RA	gibberellin	Hormone signal transduction	4.69507	4.61785	3.22548	AT2G06050	OPR3, DDE1 , oxophytodienoate-reductase 3	7
sample1_00005415-RA	gibberellin	Hormone signal transduction	5.22638	3.9644	3.18956	AT4G24210	SLY1 , F-box family protein	8
sample1_00008076-RA	Gibberellin	Hormone signal transduction	5.76668	5.3333	4.41188	AT5G16260	ELF9 , RNA binding (RRM/RBD/RNP motifs) family protein	7
sample1_00022490-RA	Gibberellin	Hormone signal transduction	5.96909	4.92884	3.54556	AT5G17690	TFL2, LHP1 , like heterochromatin protein (LHP1)	7
sample1_00012772-RA	Gibberellin	Hormone signal transduction	6.0696	4.51937	1.81284	AT3G61850	DAG1 , Dof-type zinc finger DNA-binding family protein	7
sample1_00007572-RA	Gibberellin	Hormone signal transduction	6.41886	2.40781	-0.556393	AT3G61850	DAG1 , Dof-type zinc finger DNA-binding family protein	8
sample1_00009789-RA	jasmonic acid	Hormone biosynthesis	1.19535	0.539366	3.8015	AT5G42650	AOS, CYP74A, DDE2 , allene oxide synthase	4
sample1_00011765-RA	jasmonic acid	Hormone biosynthesis	2.0612	3.68818	5.81626	AT1G19640	JMT , jasmonic acid carboxyl methyltransferase	5
sample1_00007051-RA	jasmonic acid	Hormone biosynthesis	2.56316	1.37109	0.111031	AT4G29010	AIM1 , Enoyl-CoA hydratase/isomerase family	8
sample1_00010834-RA	jasmonic acid	Hormone biosynthesis	2.7866	1.74703	-0.0489096	AT4G29010	AIM1 , Enoyl-CoA hydratase/isomerase family	7
sample1_00010898-RA	jasmonic acid	Hormone biosynthesis	2.81694	1.10434	-0.577767	AT2G43710	SSI2, FAB2 , Plant stearoyl-acyl-carrier-protein desaturase family protein	8
sample1_00010836-RA	jasmonic acid	Hormone biosynthesis	2.92916	1.46641	-0.473931	AT4G29010	AIM1 , Enoyl-CoA hydratase/isomerase family	7
sample1_00010905-RA	jasmonic acid	Hormone biosynthesis	3.4489	4.71516	3.38405	AT2G43710	SSI2, FAB2 , Plant stearoyl-acyl-carrier-protein desaturase family protein	1
sample1_00001257-RA	jasmonic acid	Hormone biosynthesis	3.90977	2.18269	-1.08927	AT3G45140	LOX2, ATLOX2 , lipoxygenase 2	7
sample1_00020469-RA	jasmonic acid	Hormone biosynthesis	4.01673	2.49313	1.08179	AT5G42650	AOS, CYP74A, DDE2 , allene oxide synthase	8
sample1_00004587-RA	jasmonic acid	Hormone biosynthesis	4.11298	3.58095	1.44361	AT5G05580	FAD8 , fatty acid desaturase 8	7
sample1_00001994-RA	jasmonic acid	Hormone biosynthesis	4.17099	3.10769	2.20893	AT5G05580	FAD8 , fatty acid desaturase 8	8
sample1_00003907-RA	jasmonic acid	Hormone biosynthesis	4.23061	2.37944	-0.245825	AT1G19640	JMT , jasmonic acid carboxyl methyltransferase	7
sample1_00003062-RA	jasmonic acid	Hormone biosynthesis	4.66448	3.16189	1.14622	AT3G45140	LOX2, ATLOX2 , lipoxygenase 2	7
sample1_00001703-RA	jasmonic acid	Hormone biosynthesis	5.28676	3.29082	-0.584963	AT5G42650	AOS, CYP74A, DDE2 , allene oxide synthase	7
sample1_00023144-RA	jasmonic acid	Hormone biosynthesis	5.72338	5.31964	3.62371	AT2G43710	SSI2, FAB2 , Plant stearoyl-acyl-carrier-protein desaturase family protein	7
sample1_00019485-RA	jasmonic acid	Hormone biosynthesis	5.81558	4.3704	2.34009	AT5G05580	FAD8 , fatty acid desaturase 8	7
sample1_00007052-RA	jasmonic acid	Hormone biosynthesis	5.86641	5.32253	4.49591	AT4G29010	AIM1 , Enoyl-CoA hydratase/isomerase family	7
sample1_00023146-RA	jasmonic acid	Hormone biosynthesis	6.0042	5.8505	3.81181	AT2G43710	SSI2, FAB2 , Plant stearoyl-acyl-carrier-protein desaturase family protein	7
sample1_00004709-RA	Jasmonic acid	Hormone signal transduction	1.15056	2.01673	-4.42146	AT5G40330	MYB23, ATMYB23, ATMYBRTF , myb domain protein 23	2
sample1_00022744-RA	jasmonic acid	Hormone signal transduction	2.31228	5.02281	6.27265	AT3G17860	JAZ3, JAI3, TIFY6B , jasmonate-zim-domain protein 3	3
sample1_00025456-RA	Jasmonic acid	Hormone signal transduction	2.36551	1.83862	-1.61411	AT5G24520	TTG1, TTG, URM23, ATTTG1 , Transducin/WD40 repeat-like superfamily protein	7
sample1_00003664-RA	Jasmonic acid	Hormone signal transduction	2.6523	2.88166	0.897886	AT1G63650	EGL3, EGL1, ATMYC-2 , basic helix-loop-helix (bHLH) DNA-binding superfamily protein	2
sample1_00024846-RA	jasmonic acid	Hormone signal transduction	3.50674	3.62838	2.26704	AT3G17860	JAZ3, JAI3, TIFY6B , jasmonate-zim-domain protein 3	2
sample1_00008670-RA	Jasmonic acid	Hormone signal transduction	3.55131	2.47768	0.710761	AT1G63650	EGL3, EGL1, ATMYC-2 , basic helix-loop-helix (bHLH) DNA-binding superfamily protein	7
sample1_00000715-RA	jasmonic acid	Hormone signal transduction	3.71918	2.24184	1.96471	AT3G17860	JAZ3, JAI3, TIFY6B , jasmonate-zim-domain protein 3	8
sample1_00025602-RA	jasmonic acid	Hormone signal transduction	4.30791	3.24336	2.4069	AT3G17860	JAZ3, JAI3, TIFY6B , jasmonate-zim-domain protein 3	8
sample1_00025190-RA	jasmonic acid	Hormone signal transduction	4.35755	3.84365	2.69228	AT5G40440	ATMKK3, MKK3 , mitogen-activated protein kinase kinase 3	7
sample1_00006823-RA	jasmonic acid	Hormone signal transduction	4.73787	3.8725	2.45418	AT5G11270	OCP3 , overexpressor of cationic peroxidase 3	7
sample1_00007044-RA	Jasmonic acid	Hormone signal transduction	4.84967	4.19035	3.77505	AT4G28910	NINJA , novel interactor of JAZ	8
sample1_00019449-RA	Jasmonic acid	Hormone signal transduction	5.82009	5.11631	4.21516	AT5G24520	TTG1, TTG, URM23, ATTTG1 , Transducin/WD40 repeat-like superfamily protein	7
sample1_00022119-RA	jasmonic acid	Hormone signal transduction	5.95458	5.58966	3.71845	AT2G44050	COS1 , 6,7-dimethyl-8-ribityllumazine synthase / DMRL synthase / lumazine synthase / riboflavin synthase	7
sample1_00008946-RA	jasmonic acid	Hormone signal transduction	6.1095	4.53502	2.5042	AT3G56400	WRKY70, ATWRKY70 , WRKY DNA-binding protein 70	7
sample1_00023305-RA	Jasmonic acid	Hormone signal transduction	6.22458	5.11423	4.11963	AT5G24520	TTG1, TTG, URM23, ATTTG1 , Transducin/WD40 repeat-like superfamily protein	8
sample1_00009860-RA	salicylic acid	Hormone metabolism	-2	2.98124	3.66676	AT2G43840	UGT74F1 , UDP-glycosyltransferase 74 F1	3
sample1_00009861-RA	salicylic acid	Hormone metabolism	-1.32193	3.2918	3.92029	AT2G43820	GT, UGT74F2, ATSAGT1, SGT1, SAGT1 , UDP-glucosyltransferase 74F2	3
sample1_00006811-RA	salicylic acid	Hormone metabolism	2.67506	3.24286	4.29155	AT3G11480	BSMT1, ATBSMT1 , S-adenosyl-L-methionine-dependent methyltransferases superfamily protein	5
sample1_00021602-RA	salicylic acid	Hormone metabolism	2.92283	-1.68966	-5.64386	AT2G43840	UGT74F1 , UDP-glycosyltransferase 74 F1	8
sample1_00013064-RA	salicylic acid	Hormone metabolism	6.1079	4.69469	4.04352	AT2G43820	GT, UGT74F2, ATSAGT1, SGT1, SAGT1 , UDP-glucosyltransferase 74F2	8
sample1_00006656-RA	salicylic acid	Hormone metabolism	6.39174	6.0617	4.6011	AT2G43840	UGT74F1 , UDP-glycosyltransferase 74 F1	7
sample1_00022888-RA	salicylic acid	Hormone signal transduction	0.31034	2.2967	2.43918	AT1G37130	NIA2, B29, NIA2-1, CHL3, NR, NR2, ATNR2 , nitrate reductase 2	3
sample1_00002175-RA	salicylic acid	Hormone signal transduction	0.669027	2.34104	4.27997	AT1G77760	NIA1, GNR1, NR1 , nitrate reductase 1	5
sample1_00005928-RA	salicylic acid	Hormone signal transduction	1.64	0.34861	-1.94342	AT1G07530	SCL14, ATGRAS2, GRAS2 , SCARECROW-like 14	7
sample1_00026415-RA	salicylic acid	Hormone signal transduction	1.91711	1.51937	-0.871267	AT1G07745	ATRAD51D, RAD51D, SSN1 , homolog of RAD51 D	7
sample1_00014244-RA	salicylic acid	Hormone signal transduction	2.02266	0.847997	-0.761213	AT3G45640	ATMPK3, MPK3, ATMAPK3 , mitogen-activated protein kinase 3	7
sample1_00019106-RA	salicylic acid	Hormone signal transduction	2.27103	0.82103	0.250962	AT1G07530	SCL14, ATGRAS2, GRAS2 , SCARECROW-like 14	8
sample1_00010182-RA	salicylic acid	Hormone signal transduction	2.45066	1.0681	0.454176	AT4G23810	WRKY53, ATWRKY53 , WRKY family transcription factor	8
sample1_00003237-RA	salicylic acid	Hormone signal transduction	2.52356	0.0565835	-1.54232	AT4G31800	WRKY18, ATWRKY18 , WRKY DNA-binding protein 18	8
sample1_00015575-RA	salicylic acid	Hormone signal transduction	2.59534	3.45505	1.6198	AT1G62830	LDL1, SWP1, ATSWP1, ATLSD1, LSD1 , LSD1-like 1	2
sample1_00003841-RA	salicylic acid	Hormone signal transduction	2.78101	2.15704	1.0635	AT5G57685	ATGDU3, GDU3, LSB1 , glutamine dumper 3	7
sample1_00017870-RA	salicylic acid	Hormone signal transduction	2.81694	1.39506	1.3084	AT2G37940	AtIPCS2 , Arabidopsis Inositol phosphorylceramide synthase 2	8
sample1_00021758-RA	salicylic acid	Hormone signal transduction	2.90111	2.06465	-2.29808	AT4G25490	CBF1, DREB1B, ATCBF1 , C-repeat/DRE binding factor 1	7
sample1_00009749-RA	salicylic acid	Hormone signal transduction	3.0368	2.1635	0.938599	AT1G07530	SCL14, ATGRAS2, GRAS2 , SCARECROW-like 14	7
sample1_00018555-RA	salicylic acid	Hormone signal transduction	3.11991	2.15704	0.641546	AT1G07530	SCL14, ATGRAS2, GRAS2 , SCARECROW-like 14	7
sample1_00010619-RA	salicylic acid	Hormone signal transduction	3.31082	2.60011	2.11103	AT1G64280	NPR1, SAI1, NIM1, ATNPR1 , regulatory protein (NPR1)	8
sample1_00009364-RA	salicylic acid	Hormone signal transduction	3.40645	3.20059	2.29376	AT3G48090	EDS1, ATEDS1 , alpha/beta-Hydrolases superfamily protein	7
sample1_00020371-RA	salicylic acid	Hormone signal transduction	3.40871	3.12046	1.98671	AT1G62830	LDL1, SWP1, ATSWP1, ATLSD1, LSD1 , LSD1-like 1	7
sample1_00019877-RA	salicylic acid	Hormone signal transduction	3.48027	2.72538	2.3552	AT3G12250	TGA6, BZIP45 , TGACG motif-binding factor 6	8
sample1_00004060-RA	salicylic acid	Hormone signal transduction	3.4957	3.2755	2.08406	AT3G04670	WRKY39, ATWRKY39 , WRKY DNA-binding protein 39	7
sample1_00013272-RA	salicylic acid	Hormone signal transduction	3.63227	2.08179	1.44184	AT5G01820	ATSR1, SnRK3.15, CIPK14, ATCIPK14, SR1 , serine/threonine protein kinase 1	8
sample1_00009750-RA	salicylic acid	Hormone signal transduction	3.70892	2.51854	1.68257	AT1G07530	SCL14, ATGRAS2, GRAS2 , SCARECROW-like 14	8
sample1_00024847-RA	salicylic acid	Hormone signal transduction	3.74989	3.1021	2.28293	AT2G01650	PUX2 , plant UBX domain-containing protein 2	7
sample1_00020309-RA	salicylic acid	Hormone signal transduction	3.75453	2.55418	0.734077	AT1G77470	RFC3, RFC5 , replication factor C subunit 3	7
sample1_00010808-RA	salicylic acid	Hormone signal transduction	3.78869	3.04789	2.52356	AT5G57685	ATGDU3, GDU3, LSB1 , glutamine dumper 3	8
sample1_00024341-RA	salicylic acid	Hormone signal transduction	4.13614	3.05889	1.5737	AT4G18470	SNI1 , negative regulator of systemic acquired resistance (SNI1)	7
sample1_00022827-RA	salicylic acid	Hormone signal transduction	4.13969	2.85	1.81421	AT3G12250	TGA6, BZIP45 , TGACG motif-binding factor 6	8
sample1_00001845-RA	salicylic acid	Hormone signal transduction	4.18798	3.14459	3.28442	AT5G01820	ATSR1, SnRK3.15, CIPK14, ATCIPK14, SR1 , serine/threonine protein kinase 1	6
sample1_00012570-RA	salicylic acid	Hormone signal transduction	4.21283	2.48113	1.51433	AT5G57685	ATGDU3, GDU3, LSB1 , glutamine dumper 3	8
sample1_00002698-RA	salicylic acid	Hormone signal transduction	4.22085	3.73191	2.70635	AT3G55270	MKP1, ATMKP1 , mitogen-activated protein kinase phosphatase 1	7
sample1_00022850-RA	salicylic acid	Hormone signal transduction	4.24184	3.74344	3.19167	AT1G62830	LDL1, SWP1, ATSWP1, ATLSD1, LSD1 , LSD1-like 1	8
sample1_00021478-RA	salicylic acid	Hormone signal transduction	4.29057	3.7747	2.6096	AT3G45640	ATMPK3, MPK3, ATMAPK3 , mitogen-activated protein kinase 3	7
sample1_00000333-RA	salicylic acid	Hormone signal transduction	4.31349	4.12653	2.78031	AT5G43940	HOT5, ADH2, GSNOR, ATGSNOR1, PAR2 , GroES-like zinc-binding dehydrogenase family protein	7
sample1_00027178-RA	salicylic acid	Hormone signal transduction	4.37109	3.2967	1.68557	AT5G26780	SHM2 , serine hydroxymethyltransferase 2	7
sample1_00008395-RA	salicylic acid	Hormone signal transduction	4.38819	2.75132	2.29376	AT4G31800	WRKY18, ATWRKY18 , WRKY DNA-binding protein 18	8
sample1_00009536-RA	salicylic acid	Hormone signal transduction	4.40054	2.98732	-0.168123	AT5G01820	ATSR1, SnRK3.15, CIPK14, ATCIPK14, SR1 , serine/threonine protein kinase 1	7
sample1_00017009-RA	salicylic acid	Hormone signal transduction	4.4112	3.57934	2.13313	AT1G62830	LDL1, SWP1, ATSWP1, ATLSD1, LSD1 , LSD1-like 1	7
sample1_00008969-RA	salicylic acid	Hormone signal transduction	4.6521	3.34009	3.02326	AT5G01820	ATSR1, SnRK3.15, CIPK14, ATCIPK14, SR1 , serine/threonine protein kinase 1	8
sample1_00000518-RA	salicylic acid	Hormone signal transduction	4.70118	3.45418	0.522725	AT2G37940	AtIPCS2 , Arabidopsis Inositol phosphorylceramide synthase 2	7
sample1_00007308-RA	salicylic acid	Hormone signal transduction	4.79077	4.16966	3.16564	AT1G49040	SCD1 , stomatal cytokinesis defective / SCD1 protein (SCD1)	7
sample1_00000985-RA	salicylic acid	Hormone signal transduction	4.84415	4.04818	3.23368	AT1G64280	NPR1, SAI1, NIM1, ATNPR1 , regulatory protein (NPR1)	8
sample1_00019594-RA	salicylic acid	Hormone signal transduction	4.90497	4.24995	3.70708	AT2G37940	AtIPCS2 , Arabidopsis Inositol phosphorylceramide synthase 2	8
sample1_00010482-RA	salicylic acid	Hormone signal transduction	4.91839	4.28787	2.58336	AT1G77470	RFC3, RFC5 , replication factor C subunit 3	7
sample1_00000792-RA	salicylic acid	Hormone signal transduction	5.07796	4.56377	2.81421	AT2G02740	ATWHY3, PTAC11, WHY3 , ssDNA-binding transcriptional regulator	7
sample1_00022773-RA	salicylic acid	Hormone signal transduction	5.1823	4.2967	3.03328	AT5G26780	SHM2 , serine hydroxymethyltransferase 2	7
sample1_00001467-RA	salicylic acid	Hormone signal transduction	5.34187	4.17685	1.73697	AT5G01600	ATFER1, FER1 , ferretin 1	7
sample1_00015393-RA	salicylic acid	Hormone signal transduction	5.45341	4.04731	2.62994	AT5G26780	SHM2 , serine hydroxymethyltransferase 2	8
sample1_00020362-RA	salicylic acid	Hormone signal transduction	5.62732	5.92117	4.84866	AT5G26780	SHM2 , serine hydroxymethyltransferase 2	2
sample1_00009865-RA	salicylic acid	Hormone signal transduction	5.88256	5.91233	4.8101	AT3G04670	WRKY39, ATWRKY39 , WRKY DNA-binding protein 39	7
sample1_00012015-RA	salicylic acid	Hormone signal transduction	5.94275	5.18163	3.66145	AT5G55160	SUM2, SUMO 2, SUMO2, ATSUMO2 , small ubiquitin-like modifier 2	7
sample1_00026914-RA	salicylic acid	Hormone signal transduction	5.96748	5.18177	4.18877	AT3G04670	WRKY39, ATWRKY39 , WRKY DNA-binding protein 39	7
sample1_00006909-RA	salicylic acid	Hormone signal transduction	5.97484	5.23534	4.31856	AT3G52430	PAD4, ATPAD4 , alpha/beta-Hydrolases superfamily protein	7
sample1_00007649-RA	salicylic acid	Hormone signal transduction	6.09529	4.58556	2.85067	AT5G01600	ATFER1, FER1 , ferretin 1	8
sample1_00014545-RA	salicylic acid	Hormone signal transduction	6.1979	5.73597	3.62293	AT1G14410	ATWHY1, PTAC1, WHY1 , ssDNA-binding transcriptional regulator	7
sample1_00008073-RA	salicylic acid	Hormone signal transduction	6.44394	5.98315	5.11714	AT3G27310	PUX1 , plant UBX domain-containing protein 1	7
sample1_00000130-RA	salicylic acid	Hormone signal transduction	6.54427	5.89514	1.22651	AT5G01600	ATFER1, FER1 , ferretin 1	7
sample1_00027229-RA	salicylic acid	Hormone signal transduction	7.22773	6.51265	4.64655	AT3G50280	HXXXD-type acyl-transferase family protein	7
sample1_00002987-RA	salicylic acid	Hormone signal transduction	7.36781	6.59838	5.50165	AT5G55160	SUM2, SUMO 2, SUMO2, ATSUMO2 , small ubiquitin-like modifier 2	7
sample1_00000128-RA	salicylic acid	Hormone signal transduction	7.74998	8.86955	8.20664	AT5G01600	ATFER1, FER1 , ferretin 1	3
sample1_00009117-RA	salicylic acid	Hormone signal transduction	7.89926	7.46864	5.82417	AT5G43940	HOT5, ADH2, GSNOR, ATGSNOR1, PAR2 , GroES-like zinc-binding dehydrogenase family protein	7
sample1_00016328-RA	salicylic acid	Hormone transportion	2.42044	1.76695	0.0143553	AT4G39030	EDS5, SID1 , MATE efflux family protein	7
sample1_00006574-RA	salicylic acid	Hormone transportion	3.01614	1.98307	1.0612	AT4G39030	EDS5, SID1 , MATE efflux family protein	8
