# Supplementary material for: Global transcriptome analysis and identification of genes involved in nutrients accumulation during seed development of rice tartary buckwheat (Fagopyrum Tararicum)
Source: Sci Rep. 2017 Sep 18;7:11792. doi: 10.1038/s41598-017-11929-z (PMC5603606; doi:10.1038/s41598-017-11929-z)
Supplement: Supplementary file 5 — Table S7 [file 41598_2017_11929_MOESM5_ESM.xls]

## Sheet: Table S2
Table S7. All of the gene sequences analyzed in this study.
>sample1_00001030-RA
ATGGCTCTACAAGCTACTACTCTGCTTCCTTCTGCCTTTTCCATCCCCAAAGAGGGTAAATCAACTGCATGCTTCAAAGAATCAAGCTTTTTTGGAGTCTCTCTCTCTGATTATGCTAAATCTGACTTCAATTCCTCTTCTTTGAGATGCAAGAATGAGTGCAGCCAAAGGAGAAGATCAGGCAAAGCAATAAAAGCTCAGACCTCTACGATAGCAACTCCATCTGTGGACCGAGCTTCTAAAGAAGGCAAAAAGACCCTAAGGAAGGGCAGTGTGATCATCACAGGAGCCTCATCTGGGCTTGGTCTAGCCACAGCAAAGGCACTTGCTGAGACAGGCAAATGGCATGTCATCATGGCCTGCAGGGATTTCCTAAAAACCGAAAAGGCGGCAAAATCA…
>sample1_00001064-RA
GATGAGCTTATCGCCAATGCTGCCTACATCGGCACACCCGGTAAGGGTATCCTTGCAGCTGACGAATCAACTGGAACTATTGGCAAACGTCTTTCCAGCATCAATGTTGAGAATGTTGAGACCAACAGAAGGGCTCTCCGCGAGCTTCTTTTCACCACCACTGGAGCTCTCGAGTGTCTCAGTGGCGTAATCCTCTTCGAGGAGACCCTCTACCAGAAGACTGCATCAGGCAAGCTTTTTGTTGATGTGATGAAGGATGGTAGTGTTCTCCCTGGCATCAAGGTTGACAAGGGTACTGTTACGTTAGCCGGAACCAATGGCGAAACCACCACTCAAGGTCTTGATGGTCTGGCCCAACGCTGCCAGCAATACTACGCAGCTGGTGCCAGGTTTGCCAAA…
>sample1_00001065-RA
ATGTCGGCTTACAACGGCAAGTACGCTGGTGAGCTTATCAAGAATGCTACGTACATTGGAACTCCCGGAAAGGGTATCCTTGCGGCTGATGAATCGGCAGAATGTATTGATGAACGTTTTGTGAAGAATAATAATATCGAGAATAATGAGAGCAACAGAAGGGCTTTCCGTGAGCTTCTGTTTACTGCCCCTGGAGCTCTTGAGTGCCTAAGCAAGCCTTTTGTTCAAGTTATGAAGGAACGTGGTGTACTTCCTGGTATGGAAGTTGACAAGGGTGAAGTTGAACTTGCCGGAACCGACGGCAAAACCACCACCCAAGGTCTTGACGACCTCGCCGCACGCTGCCAGCAGTACTATGCAGCCGGCGCTAGGGTTGCCAAATGGCGGGCCGTACTCAAT…
>sample1_00001086-RA
ATGTCTGCAACTGCTGGTGAGATTATTCACTGCAAAGCTGCTGTGGCATGGGAGGCTGGGAAGCCATTGGTGACAGAGGAGGTTGAAGTTGCGCCACCGCTGAAAGACGAAGTCCGTATCAAGATCCTCTTCACATCCCTTTGTCACACTGATGTCTATTTCTGGGAAGCGAAGGGTCAGATTCCTCTCTTCCCTAGGATTTTTGGCCATGAAGGCGCAGGAATTGTGGAAAGTGTGGGTGAAGGTGTAACGGAACTCAGGCCCGGAGATCACGTCCTTCCAGTGTTTACAGGTGAATGTGGAGATTGCAGGCATTGCAAATCAGAAGAGAGCAACATGTGTGATCTCCTTAGGATCAACACAGAGAGGGTAACCATGATCAGTGACGGAAACTCGAGA…
>sample1_00001123-RA
ATGGGAAGCCAAATTCAAAACCAAAATGCAGAGATTAATCTTTCAACTTGGGGAAGAGGTAGCAACCGTATAGCAGCTTCTTCCTTGGAGGTTCATGACGATGATCACCACTCTAACAAGACTTTTGATCACGATCATCAGGAATCAGGATGGAAGAAGTTCCTATCATTTGTAGGACCTGGTTTTCTTGTCTCCTTGGCTTATCTTGACCCTGGGAATTTGGAAACCGACTTGCAAGCCGGGGCCAGTTACAAATATGAGTTGCTGTGGGTGATACTTGTTGGAATGATATTTGCTGTCATTATTCAATCATTGGCTGCTAACCTTGGTGTCTCCACAGGTAAACACTTGGCGGAGGTTTGCAAGTCGGAATATCCCGTCTTTATCAAGTATTGTCTT…
>sample1_00001150-RA
ATGGAAGGCCAGGTAGCAGACATTGTGCAAGCCCAAAAAGAGGTTCTGAGCCTCATGTTAGCCTTTGTAGAATCAATGGCTCTCAAGTGCATTTTGGAGCTTCGCATACTAGACATCATACACTCCCATGGCTCTCCAATGTCGTTACCTCAAATCGTCAACATGATTGGATCTCCGTCCCTCAATATCCCTTACCTTTCACGTCTCATGACTTTGCTTGTTCACAAGAAAATCTTCACCACTGCGTTTTCTGAACTATCAAGAGAGACTCTTTACGGCTTAACCCTTTCCTCAAGGTTGCTCTTACGTGATTCTGAGATGACAATGGCTCCCCTTTTCCTTATGAACACCCATCCGTGGTTGATGGAGCCATGGCACCAACTAAGTACCGCGGTCAAG…
>sample1_00001223-RA
ATGTCGATATTACAGAGCCTTCTCTTCCCGCCGCCGCCTTCGGTATTCGTCACGGCGATGACTGCGGTGAGCACTTTGACGATGCTTAACGCCGGATTCAACGAGTTCAGGGGGAAGAGTATGCAGTACTCGAAGATGGTGGTTGCGAATAATCCCGTCCCTAAAATCCCTAGCAAGGTCGGCATGACAATGTTCTACTTTCCGGCTTTTCTCTTCGGCGCTGCGTCCTTCTTCATCTACCCGGACTTGGACGATACTAGATTCTTGCTCATCCGATCGGCTCTCACTCTCCATTTCCTCAAGCGCGTTCTCGAGGTTTTCGATTCGATTTACTATCTCCTTTTCAATTTCGATCTTGAATTACTAGTGCAGGATGTTGGATTAGGAATTTGGTATCTG…
>sample1_00001242-RA
ATGAAGACACCCTCAAACAATCCATCCCCTTCGACATCCTCCTCTTCTTCCTCCTCTGTTCTTGACGATCGTCAACCCAATCACGGCGCTAGGGCTAGAAAAAGAGGTCGCAATCTTCAAACTACTTCTCACATTAGTAGTAACAATACCAAAAGAAGCTCTGTTTACAGAGGCGTTACCAGGCATAGATGGACAGGGAGGTTTGAGGCTCATCTATGGGATAAGAGCTCTTACAACACTCTCCAGAAAAAAAAGGGAAAACAGGGTGCGTATGATTGCGAGGACGATGCAGCTCGAACCTACGACCTGGCGGCGCTTAAGTATTGGGGCCCACAAACTCTCTTGAATTTCCCTAGGGAAAACTACATAAAAGAACTGGAGGAGATGCAAAATGTGTCA…
>sample1_00001243-RA
ATGGGACACAGATTTGGAGAGTACTATCTGCAGAACACTGGTTTTTGGCTGATTTTATGCGACTGTTACATCCGATCATTTCCATCTTATACAATGAACATATTTGAAGAAATGGGTTATGGAGGAAACTTCAATGCTATCCCTCCTCCTCAGCTGGAGATAGAGGTTGCTCGCGACGGTGAGCCGGAGGCAACTATAGAGGAGGACTACTCAGATGACGATGAGGATGTCGATGAGCTTGAGAGGAGGATGTGGAGGGATCGGATGCTTCTTAAGCGGCTTAAGGAACAGAGGCAGAACAAAATTAAGGAGGAAGGAGAAGATGGCAGCAAGAATCGTCTGTCCCAAGAGCAGGCACGGCGAAAGAAGATGTCTAGGGCACAAGATGGAATTCTGAAA…
>sample1_00001255-RA
ATGACTGCTCAAACTCAGGAAGAGCTTCTTGCCGCCCATCTTGAAGAGCAGAAAATCGATAATGACGAACCTATTGTCGAAGATGATGATGATGAAGATGATGACGATGATGATGACAATGAAGATGATGCTGAAGGGCAACTAGATGATGGTAGTGGTAGGTCAAAGCAAAGCAGAAGTGAGAAGAAGAGTCGTAAGGCCATGTTGAAACTCGGGATGAAACCAATCACTGGAGTCAGCCGAGTCACCGTGAAGAAGAGCAAGAATATACTCTTCGTCATCTCAAGACCAGATGTTTTCAAGAGTCCAACTTCGGATACATATGTGATATTCGGAGAAGCCAAGATTGAAGATTTGAGCTCACAACTCCAGACCCAAGCAGCTGAACAGTTCAAGGCT…
>sample1_00001257-RA
ATGCTCAACGCTCAGCTGTGCGGCCTTAACACGGCCAAGGCCCCTACGTCATTGACGACCCCCTTGGTTGCCGTGACCGGAATCGGAGGTATCCCAGCCTCGACTTGGGCTAGGCCGAGGCAACGCTCGGGCCAGCTGAGACAAGGGAAGGCGAGAGCTGTTTCCGTCAAGGCAGAAGCGGCTGCTCAGGCTACTGTGCTGGATCTCGGAAAGGCAGCACGTGTTAAGGCGACCATCACGGTGCAGCTAACCGTTGGCGGGTTCTTGTCGAACCTCGGAATCAGTAGGGGACTCGATGACATCTCTGATTTGGTTGGCAAAACGCTTCTCTTGGAGCTTCTTAGCTGCGACCTAGATCCAACATATGCACACAACGTGAGAAGGGAAGGAGACAACGTG…
>sample1_00001310-RA
ATGGCAACGCTCGGAGGAATCAAGCCGGTAGAGGGTTCGGCCAACAGCCTTGAGATCGATAGTCTTGCCAAATTCGCCGTCGAAGACCACAACAAGAAACAGAATGCGATGCTTGAATTTGAGAAGGTTGTGAACACGAAAGAGCAAGTGGTTGCTGGTACCATCTATTACATCACTCTAGAGGCTACCGATGGAGGTAAGAAGAAAGTTTATGAAGCCAAGGTTTGGGTGAAGCCGTGGTTGAACTTCAAGGAAGTTCAGGAGTTCAAGTTGCTAGGCGACGCTTCAACGGAAGGCTCCACTAGTTAA
>sample1_00001845-RA
ATGACGTTCGGAAGCAGTGCTCTCTTCGGGAAATACGAGCTTGGAAGGTTGTTAGGATGCGGAGCTTTCGCCAAGGTTTATCATGCTCGACACCTTCGGACAGGGCAGAGTGTGGCGGTGAAGGTGATTATCAAGAAGAAGATTGCAGGAACCGCATTAATGGCGAATATCAAGCGAGAGATCACGATTATGCGCCGATTACGTCATCCGAACATCGTCCGTCTCCATGAGGTTCTGGCTACTCGCACTAAGATTTACTTTGTCATGGATGAAGTCAGAGGCGGTGAACTCTTCGGGAAGGTTGCTAAAGGGAGATTTTCTGAGGATGCTAGTCGGAAATACTTCCGGCAGTTGATCTCTGCTGTCGGTTACTGTCATTCCCGTGGTATTTATCATCGC…
>sample1_00001911-RA
ATGTCAATCATCCCAAGCATCTTTGGAGGCCGCAGAACAAATGTATTCGACCCATTCTCACTGGATCTATGGGATCCATTCGACGGTATTCTCTCAAACTCTTCATCAGCTCGCGAAACATCTCAGTTCGCGAATGTGATAATTGATTGGAAAGAGACCCCGGAAGCCCACATCTTCAAGGCAGATGTTCCGGGCCTGAAAAAGGAAGAGGTTAAGGTGGAGGTTGAGGAAGGGAGGATTCTCCAGATCAGTGGAGAGCGAAGCAAGGAGCAAGAGGAGAAAAATGACAAGTGGCATCGAGTTGAACGGAGCAGCGGCAAGTTCCTTCGCAGGTTCAGGTTGCCTGAAAACGCTAAGACGGAAGAAGTGAAGGCTACCATGGAGAATGGAGTGCTCACT…
>sample1_00001939-RA
ATGGCTTCCATGGAGGATAAGATGAAAACAGAAGGGCCTTCAACTCTTCTCGAAGAGATGAACATTTTGAAGGAATTGCAGAATCAGACTGGGATTAAGAAGCCAATACACACTGGTTTATGGCACGCCTGTGCTGGCCCTCTAGTGTCATTGCCTCAGCTCGGAAGCCTAGTTTACTATTTTCCACAAGGCCACATTGAACAGGTAGCAATCTCCACAAAGGGTTCTGCAACTTCACAGATCCCAAACTATTCGAACCTTCAGCCACAATTAGTTTGTCAAGTTCACACTGTCACCATGCATGCAGACAAGGATACAGATGAAATATTTGCCCAGATGAGCCTTCAACCTATCAAATCTGACAAGGATGTCTTGCCTATACCGGACTTTAGTCCAAAT…
>sample1_00005309-RA
ATGGGGGCGGACCAGGAAGTTCTTTCATGGCTGAAAACCCTACCTGTAGCCCCAGAGTACCATCCAACTATCCAAGAGTTTCAGGATCCGATCTCATACATTTTTAAGATAGAGAAAGAGGCTTCCAAGTATGGTATCTGCAAAATCGTGCCCCCTGTTCCACCTCAATCAAAGAAATCGGTTATATCCAACTTCAATCGGTCAATCGCTGAGCGAACCTCTTCATCTCAACCTGAAAACCCGAAATCCCAACCCACATTCACCACCCGGCAGCAGCAGATTGGGTTTTGCCCCAGGAAGCAGCGCCCCGTGCAGAAATCTGTATGGCAAAGCGGCGAGCAATATACTCTTCAAGATTTTGAGGTCAAGGCGAAGAACTTCGAGCGGAATTACTTGAAG…
>sample1_00005353-RA
ATGTTAATGTCATATATTAAATCATCCCTTACTATCTTTGTTGCAGGAAATATTATTTCATTCTTGGTGTTCCTTTCACCCATCCCAACATTTTACCGAATTTACAAGAAGAAGTCAACCGAAGGATATCAATCCCTTCCTTATGTGTTCGCATTGTTTAGTTCCATCCTTTGGATCCTCTATGCTTTGATCTCTCCGAATTCGCTTTTGCTCAAGACGATCAATTCATTTGGAATATTCATCGAGACGATCTATATCACCATCTTTCTCGTCTATGCAACAAGGAAAGCCAAGATCACAGCCTTGAAGCTTCTTGTTCTCACGAACGTCGTCGGGTTGGGCATCATCGTTCTCATTACCTTCTTGATAGCAAAGACGACTAAACTTCGTATCGCGATC…
>sample1_00005372-RA
ATGAGTACTCCTACTGGAATCTCAGTGAACGCCAATCGTCCGGCTTCCACTTGGTGGAACGTGCTCTCTTTTCGGCCAAACAAATCCAATCCTCAATCTCCTACCAGTTCCTTATCCTGGCTCAAGAGTAAGAGCGTCAACGGTGGCGCAAGTACGACGACGATTTCGGCAGACGGAGAAGCTCTGGAGGTAAAAGCGTCGACATCGGTGACGGCTGTGGAGGAGTTGAACAAGGGGATTGCTGCTCTCTACGATGAATCCTCTGAAATGTGGGAGGATATCTGGGGAGACCATATGCATCACGGATTCTACGATGCCGGCGAGACTGTTTCCCTTTCCGATCATCGATCTGCTCAGATCCGCATGATAGAAGAATCTCTCCGGTTTGCCGGACTTTCC…
>sample1_00005406-RA
ATGCCTGCTTCACAATCCCGAATTGTTCAAAATGAAGATTCACTCTATTGCCAAGAACAAGTGGAAGACGATTCCACCTTCTTTAATACGACTCCTCATTATGACATGAACTTCATTTTCAACTCAAATCGTCCAAATCTCTTGATTCCAAATGAACATGACCTCTTTTGGGAAGACCATGAGCTTTCCACTATCCTCTCAAAGGAATCGGAGAATCACCTTTACCATGCTATTCTGAAGGATCCTTCCTTGGCCATGGCTAGGCGTGATGCTGTTGATTGGATTCTCAAGGTCAATGCCTATTTCTCCTTTTCTCTTCAGACTGCTGTTTTGGCTCTCAATTACTTGGATAGGTTTCTTTTGGGATTCAAGCTTCAGACTGGGAAGCCATGGCTTACC…
>sample1_00005408-RA
ATGAACATGGCTTCTCCTCTAACCCAAATGCTTTTGCTTTACTCAATCTTTCTCCGGTTGGTGAACCCAACTCTATCATTCTCCTACTCCTTTTCTAGATCCAACAAGGGCATCTTTATCCTCGCCGGCCAAAGCAACATGTCCGGCCGTGGCGGCGTTCTCAACGACACAAACACCGGTGTCCCCGTCTGGGACGCCGTCGTACCCGCTCAATGCATCCCGATTCCGTCTGTCCTTCGGCTCGACGCCCACCTCCGGTGGGTTGAGGCGCGCGACCCTCTCCACCACGACATCGACTACAACAAGACTTGCGGGGTGGGCCCAGGTATGCCCTTTGCGCATACTTTATTGGGCCATGATTCGGGCCTGGTCCCGATTGGCCTTGTCCCGTGTGCGATC…
>sample1_00005409-RA
ATGGCTCCATCTTCATCAAAGAGTATCGTGGATCGGGTCACGGGTCCTTGGAGCCACGAAGAAGATGAGATGTTAAAAAAGGCGGTGGAGGAAAATGGAGCAAGGAACTGGTCAATGATTAGTCAATTAATCCCCGGCCGAACCGGAAAATCTTGCAGGCTCCGGTGGTGCAACCAACTCTCGCCGGATGTCAAGCGGAGGCCTTTTTCCCATGAGGAGGATAAGATCATTATCAAAGCTCATGCAGAAATCGGAAACAAGTGGGCCAACATAGCGAAGTTGCTTGAAGGACGGAGTGATAATGCTATCAAGAATCATTGGAACTCCACGATCCGCCGTCGGTTTGCCATGAGAGCAGCCCATGATTCCAAAGCTATCCCGGTTCAACCCAACCCAAAG…
>sample1_00005412-RA
ATGGCTCCATCTTCATCGAATAGTATCGTGGATCGGGTCAAGGGTCCTTGGAGCCAAGAAGATGAGATGTTCAAAAAGACGGTGGAGGAAAATGGAACAAGAAACTGGTCAATGATAAGCCAATCAATCCCAAGCCGAACTGAAAAATCTTGCAGGCTCCGTTGGTGCAACCAACTCTTGCCGGATGTCAAGAGGAGGCCTCTTTCCCATGAGGAGGATAAGATCATTATCAAAGCTCATGAAGAAAGCGGAAACAAGTGGGCCAACATAGCGAAGCTGCATGAAGGACGGAGTGATAATGCTATCAAGAATAATTGGAACTCCATGATCCACCGTCGGTTCGCCATGAGAGCAGCCCAAGATTCCCAAGCTATCCCGATTCAAGGTATTGTTAATAAA…
>sample1_00005413-RA
ATGGCTCCATCTTCATCGAAGAGTATAGTGGATCGGGTCAAGGGTCCTTGGAGCCACCAAGTAGGTGAGATCAAGACGGTGGAGGAAAATGGAACAAGAAACTGGTCAATGATCAGCCAATCAATCCCAGGCCGAACCGGCAAATCTTGCAGGCTCCGTTCGTGTAACCAACTCTCACCAGATGTTAAGTGGAGGCCTTTTTCCCTTGAGGAGGATAAGATCATTATCAAAACTCATGCAAAAATCGGAAACAAGTGGGCCAACATAGTGAAGCTGCTTGAAGGACGGAGTGATAATGCTATCAAGAATCATTGGAACTCCACGATCCGCCGTCGGTTCGCCGTGAGAGCAGCCCCAGATTCCCAAGCTATCCTTGTTCAACACAACCCAAAGTTACCA…
>sample1_00005415-RA
ATGAAACGATCTATGACGGACGACACCGCTAGAGCCTCCTTCAACGGTGACGAGAAGCTCAAGAAGATTAGATTGGAAGAAGTCGGTGAACAACACGAGGAAGGAATGAAAGAGGAGAACGGAGAATCATGCCATGGCAGTGATTTCGTCAATTTTGACGAGAATCTTCTATACGAGATCTTCAAGCACGTCGATGCTCGGTCGCTGGCTATGGCGTCGTGCGTTAGCAAGCTCTGGAGCCGGACGGCTCAAGACGAGCGTCTATGGGAGCTGATCTGTACTCGCCACTGGTCGAAAGTCGGCTCCGGTGCTCAGCAGCTCAGATCTGTTGTTCTTACGCTTGGTGGATTCCGTCGGCTTTACTCTCTTTACCTCTGGCAGCTTTCTAAGCCTCCGGTA…
>sample1_00005419-RA
ATGAAAGGATGCCGGCGTATGCATGCATATGTGTCCTTCAGCCCCAACTTCCGCCTTCCTCATTTCAACAGGCTGACATCTCTCTTTCATGCATTCACAATATCCCATTACCATATATATGGCGCTACTCTCTCCTCATTTCCTATCCTAGCCGTCTATGTATCTAATTTAGATCCAACAACTTACAGCCAAGCCATGGGAAGGGTGAAGCTTCAGATCAAGAAGATCGAGAACACAACAAACAGGCAGGTCACTTTCTCTAAACGAAGGACCGGCTTGATCAAGAAAGCTTATGAGCTCTCTGTTCTTTGCGATGTTGATCTTGCTCTGATCATGTTTTCTCCCTCTGGAAGGCTTACTGCTTTCTCTGCTAAAAAGAGTGTCGAAGATGTTCTTGAG…
>sample1_00006397-RA
ATGGGGGGAGATGAAGAAAGAATAAGAGAGAGTTTGTTGGTGAAAAATGAGAGCTTTCTTGAAGAGGGTGGTGGGTCCCTTTCTGATTCATCGGTTACTCCTGTTGTTCTCTTCAGTATCTTGGTTGCTTCTTGCGGAGCTCTCGTCTCTGGATGTGGTGTGGGATTTTCGTCCCCCGTCCAAAAACTACTTATGTCTGAATTGTCTCTTTCAACACCGGAGTTTTCAATGTTTGGATCACTATGTACAGCTGGGGGATTGTTAGGGTCAATAATGAGTGGGAAAATCAGTGATTATCTGGGCAGGAGAGGTACTATGGGTGTTACTGCTATAAATTGCCTTATTGGATGGCTTGCTATCGCATTCGCTAAGGATGCATGGTTACTCTACTTGGGAAGA…
>sample1_00006439-RA
ATGATTTCATATAACATTGGGCAGATAGCGTATCTAAATGCACTTCGGTTTGGCCTCAAGAGGATATTCTTTGGAGGTTTTTTCATAAGGGGCCATGCTTATACAATGGATACAATCACTTTTGCTGTTCATTTCTGGTCAAAAGGAGATGCACAAGCAATGTTTTTACGTCATGAAGGGTTTCTGGGGGCTTTAGGTGCATTTATGAGCTATGAAAAGCATGGTCTTGATGATGTGATGGTTCATCAATTAGTGGAAAGGTTCCCTATGGGTGCGCCTTACACTGGAGGGAAGATACACGGTCCACCACTAGGCAATCTGAATGAGAAGATATCATGGATGGAAAAGTTTGTCCGAAAAGGGACTGAAATCACTGCACCCGTTCCAATGACTCAACCA…
>sample1_00006440-RA
ATGGCCAGTTCTACCACTCTTGAAACCCCCCTTCCTGGACCCAACGACATAAGAGAAGAAGAACTAGTTACAGAAGATAAGGCAAAGCAAGAAGAGATAGACAAGGAGAGGGAAAAGGAAATGCTTCACACTCACGGGAATTCAATTCACCGGTCGGGTTCTCGGCCACAGCTTGATCTTACTGGTGCTGCAATTCAAGGGAATTTTGAAGAGAGAGATCCTACTATTCTCTTGCCTAATCAGTCTGATGACATTTCCCACTTGGCCTTAGACATTGGAGGTTCATATCCTTCTTGCAAGGGTCCTTTCAAGGAATTTGTTGGAGTGGAGTAG
>sample1_00008946-RA
ATGGACTATTCCACTTCTCGCTCTCCTTCTCCCTCTTCTCCGGCTATAATCCACCGCCGTAGCCTCGTTCTCGAGCTACAGAAAGGCCATCACGCTGCTCAACAGTATCGCCGACGCCTCATTCGCTCCCAGCCTTCTTCACCGGCTGATGATCCGACGGTCTCCAACTTCGATCTCCTCGACATGATTTTCAAATCGTTTGATAACAGTCTGTCGATTGTTAGGAGCTGTGACGCGTCGCTTGTTTCTCGATCTTCTGATGACTGTAAAATTGAGGATCCAGGTTGCGATGGTGGTGGTGAGAGCTCGCGGATCAAGGACCGGAGAGGCTGTTACAAACGGAGAAAGAGAGGGCAGGCCTGGACAACCGAGGGCGAGGGTCCTTCTGAGGATGGTCAC…
>sample1_00008969-RA
ATGCCGGAGCTATCATCGTCACATGATACCGGGGATGGGGACGGCGACGATTTCCCCCTCCTCCACAACGTCTCCGCCAACGCCGACGATAGTCGTCTTCTCTTCGGAAGATACGAGCTTGGGAGACTCCTTGGATATGGCGCTTTCGCCAAAGTCTACTACGCCCGAGATCTCAAAACCGGCGAAAGCGTTGCGATCAAATCGATTTCGAAGCGGCAGATCGCGAAAGGCGGTCAAGCTGCGAACGTGAAGCGCGAGATCGAGATCCTCCACCGCGTCCGCCACCGGCACATCATCCGGCTCCTGGAGGTGCTTGCTACTCGCACTCGAATCTTCTTCGTAATGGAGTACGCTCGTGGCGGCGAGCTATTCACCAAAAAAATCCACCGCGGAGAATTT…
>sample1_00009001-RA
ATGAACCCTAAATCAGTGATTTTGTTCACTATTGTACCTTTCCTATTCCTCACAATAACACCAAGAAGAAGCAATGCATCTGATCCTGACCCAGTTCAAGACTTCTGCATACCCGTCAACACATCAGCCTCAATTGCTCCCCACTTCCACTACCTCCCTTGCAAGAACTCCTCTCTCGCCACACCCGACGACTTCGTCTTCTCGGGCATAAAGCGGGCCGGATCCGGGCCCTTCTCAGCCACAGGCTTCTTGGGTGTCTCAGTAACCGCATCCACCTTCCCGGGCCTCAACACCCTTGGAATGTCAATTGCTCGGGCCGATCTCAAGCCCGGTGGGCTCAACGTGCCTCACCTTCATCCTAGAGCAACTGAAGTAGCGTATGTGGTTAGAGGGATTGTT…
>sample1_00010030-RA
ATGAATCCAAAGTTAACAGAGGTGTCTCAATTCTTCGATCGCTTCAAGGCATCTCTAGTCCGCAATGATTTCGATTCCTCTACCAATTTCCTTTCCCAGCTCAAGGTTTTGCTGACAGAATTTAGAAGCCTGCCGCCATTGCTAGAAGAAACACCCAATTCAGCTGCTGAATTGACCCTGGCAAGGGAGATATATGAGCATGCTGTTGTTCTAAGTGTTAAGATGGAGGATCAAGATGCTTTTGAGAGAGATTTCTTTCAATTGAAGCCTTATTATACAGATGCCAGGAACCGCCTTCCACCATCTCCACAGGAATATGCAATCATAGGTCTTAACCTGTTGAGACTCTTAGTGCAAAACAGAATAGCTGAGTTTCATACTGAACTGGAGTTGCTTCCG…
>sample1_00010040-RA
ATGAACACTTCTCCTTGGCCACAGGAGATTGTGGGTAAGGAAATGGAAGAGATGACAACATCAAACAACAGTAACAACAAAGTAAAGGCACAGCCTTCAACATCTGTTGAGAGGAAAGTAAGGCCTCAAAAGGAGCAAGCTTTGAACTGTCCAAGATGCAATTCAACAAACACAAAGTTCTGCTATTACAACAACTATAGCCTTACTCAACCAAGATACTTTTGCAAGACTTGTAGAAGGTATTGGACTGAAGGTGGGTCCCTCAGAAATATACCAGTTGGTGGTGGATCAAGGAAGAACAAAAGACCAGCTTCAATTGCATTCCCATCTTCAAACACTTCAAAGATCAAACTTCCTGATCTTGTTGCACCACTCACAAACCCTAATAATTCTTCCAAG…
>sample1_00010052-RA
ATGGCTAGTGTGACAGCGTCTCGATTCGTATCAAGAACCACACATTGTGGTTCAGCTTCTGAGAACAAAGCAAGCTTGATCCAAATTGACCTAAAAAAGGGTCACAATGGCCTAAGACAACTTAACCAAATTGACAAAGTTCAGTTAAGAACAAGTTCTAAGAAGATTGTCAGCAAAACCCCTAAAGCTCAAAATAGCAACTCAGCTTGCACTATTATGTGTGGAATGAGTGTTGTTTTCGTCTCTACTGAGGTTGCTCCTTGGAGCAAGACCGGTGGACTTGGTGACGTCGTTGGCGGGCTACCACCTGCTCTTGCTATAGCAGTTGGGGATACAGTTGAAAATGTTCGCTTCTTCCACTGCCACAAACGAGGAGTAGACCGCGTTTTTGTCGATCAT…
>sample1_00010082-RA
ATGGCGAACAACCCCTCGCAATTACTTCCTTCAGAGTTGATAGATAGATGTATTGGGTCGAAGATCTGGGTGATAATGAAAGGGGATAAGGAGCTGGTTGGCACTCTTAAGGGCTTCGATGTGTACGTCAACATGGTTTTGGAGGACGTGACTGAATATGAGATCACCTCAGAAGGTCGAAGGATTACAAAGCTTGACCAGATATTGCTTAATGGAAATAATATAGCCATTTTGGTCCCGGGTGGTTCTCCTGATGATGCAGAATGA
>sample1_00010091-RA
ATGTCAAGCACTGCAGGTCTTGTAATCCCCTGCAAAGCTGCTGTTGCATGGGAAGCAGGGAAGCCTTTGGTGATAGAGCAAGTGGAGGTAGCTCCTCCACAGGCTATGGAAGTCAGGATTAAGATCAAGTACACCACTCTTTGTCGAACTGATCTTTACTTCTGGGAAGCCAAGGGAAGCTCTGCAACACAGCTGTTTCCTCGAATTTTGGGGCATGAAGCATCTGGGATTGTGGAGAGTGTTGGAGAAGGAGTGACAGAGTTTGAAGAGGGAGATCATGTCCTCCCAGTATTCACAGGGGAGTGTGGCGATTGTCGTCACTGCAAATCAGAAGAAAGCAACATGTGTGACCTACTGAGGATGAACCCTATCAGAGGAGTCATGCTTAATGACGGATTA…
>sample1_00015616-RA
ATGACGTCCGGTAATAGGTTGCCGTCGTGGAGGGAGAGAGAGAACAACAAAAAGAGGGAAAGGAGAAGGAGAGCAATTGCCGCTAAGATCTTTTGCGGACTCCGCCTGTACGGAAACTACAACCTACCTAAACACTGCGACAACAACGAAGTTCTCAAGGCTCTTTGCCGCGAAGCTGGTTGGACCGTCGAGCCTGACGGCACTACTTACCGGAAGGGCTGCAAGCCTGTGGAGCGTTTGGATCTGATTGGAGGATCAGCAAGCTCATCGTCTTACCATCAAAGTGCGTGTGCTTCCTTCAATCCGAGTCCTGCCTCTTCATCCTTTGCAAGTCCATCTTCATCTTCTTATGCCGCCAATGCTCATGTAGATAGAAATTCTCTAATCCCATGGCTAAAA…
>sample1_00015967-RA
ATGGCAAGTGTAGCTCCCGAAGGATCACAATATGATGACCGCCGATATGATGTCAAAATGAATGAAATATTGGCTGAAGGAGATGAATTTTTCACTTCCTATGATGAAGTTGTCGACAGTTTTGATGCTATGGGTCTTCAAGAGAACCTTCTTAGAGGGATTTATGCCTATGGTAAAAATCCTATTTCTGTATCTGAAGCTTTTGCCTGGCGATATTCAGATATCTATGATATTTTCCAGCTCTTGCCCCCAAAGGTTCAGAACACCAGAGACATCATTATGAGGGAATTCAGGTCTGGTTCGTCACGTGTGCTTATAACTACGGACCTCTTGGCTCGTGGTATTGATGTGCAACAGGTGTCTTTAGTGATAAACTATGATTTACCCACCCAACCAGAG…
>sample1_00015968-RA
ATGGCAGGTGTAGCTCCAGAAGGATCACAATATGATGACCGCCGATATGATGTCAAAATGACTGAAATACTGGCTGAAGGAGATGAATTCTTCACTTCCTATGATGAAGTTGTCGAGAGTTTTGATGCCATGGGTCTTCAAGAAAATCTTCTTAGAGGGATTTATGCCTATGTCTCCGCTACCCACGGTGACATGGACCAGAACACCAGAGACATCATTATGAGGGAATTCAGGTCTGGTTCGTCCCGTGTGCTTATAACTACGGACCTCTTGGCTCGTGGTATTGATGTGCAACAGGTGTCTTTAGTGATAAACTATGATTTACCCACCCAACCGGAGAATTACCTTCATAGGATTGGAAGGAGTGGAAGATTTGGGAGGAAAGGTGTTGCTATCAAC…
>sample1_00016652-RA
ATGGCTTCTCCAACATCCAAAGAAGATCTAGGTCATGGAAAAAGTCGATGGACTCTTGAGGAAGACAACCAACTTTTGAAGATGGTGAAAAAATACAACGGGAGAGATTGGTCTCTCATCAGCAAACACATCCAAGGACGAACTGCGAAATCATGTAGGCATCGATGGGTCACCCAATTGTCTCCGGAGATTAACCACCTCCGTTTCACAGACGAAGAAAATGACATCATCATCAAGGCCCATGCTAAGCTTGGAAACCAATGGACATGCATAGCCAAGCTATTGACAGGTCGAACCGACAATGCAGTCAAGAACCATTGTAATTCTACCCTCAAACGCAAATTGGCTGCAACCGCTAATAATGATAACTCAAGCGAATTGGAGGCAAGCCCACCTTTG…
>sample1_00016679-RA
ATGGGTGTTCCCGCGTTCTATAGATGGCTAGCAGATCGGTACCCGCTCTGCATCTCCGATGTGGTCGAAGAGGAGCCAAAGGAGGGCGTCAATGGCGTCCTCTTGCCATTCGACGTCTCGGGTCCTAACCCTAATGGCATGGAGTTCGACAATTTGTATTTGGATATGAATGGGATCATTCATCCTTGTTTCCATCCTGAAGGAAAGCCTCTTCCTTCCACCTATGACGAGCTTGCATCTGTTTTTGAATTCAATCCTGAATTATGGTCGGTAAATTTTTTCCCTCTGATTTGGAAAGATGGAGTTGCACCAAGAGCTAAAATGAATCAACAACGTTCAAGGCGGTTTCGAGCTGCAAAAGATGCAGCTGATGCAGAAGCTGAGGAGGAAAGACTGAAA…
>sample1_00018083-RA
ATGTTGGTAGCAAATGATGAGGGATGGGATCTAGTGGTGTTGTCATTCAACTCCACCGGTGGACTAAGCACTGTCAAAGTGAGCAATGTATCCCTGGGAGCATCTGAGAGGGAGATCAAGGAATTTTTCTCTTTTTCTGGTGACATTGAATACCTTGAGATGAAGAGGGAGGATGATGAAACTCAAACTGCGTATGTTACCTTCAAGGATTCACAAGGGGCAGAAACTGCTATTCTCCTGACGGGAGCCACAATAGTTGATAAGCAGGTGAACATATCTTTGGATCCGGATTACCAGTTACCTCCTGGTGCCTTGACCTCCTCTGCTGATCAAAACAAAACCGAAACTGCTCTCCGTAAGGCAGAGGATGTTGTAAGTAGCATGCTAGCCAAGGGATTC…
>sample1_00018090-RA
ATGAATCCATGGATCGACGATTCCTCCTCTTTCATGGAGGTTCTGTCGACCTTTGATTCCTCTTCTTCTTCCGCCACTGCCGACACCCTCCATCAAAAACTACAGTCTCTCATCGACGGCGCTAGAGAACGCTGGACTTACGCTGTTTTCTGGCAGTGTAATCTCGGGCTTTCTGGTGAGTCGTTGTTGGGATGGGGTGATGGGTACTATAAAGGCGATGAGTCTGATCGGAGGAGTGTCGGAGGTTTGAATAAAGCGGAGCAAGATGAACGTAAGAAGGTTCTTCGAGAGCTTAATTCGCTTCTTACCGGATGTGATTCGTCTCCTCAAAACGAATTCGTTGTTGATGATGATGTTACTGACACCGAATGGTTTTACCTCATCTCCATGACTCAGGCT…
>sample1_00018139-RA
ATGGATCACGGCCCCGGGATGATGGGTGGCGGCAGCGCCGGAGCTCCCTCACCGTTCCCCGGCGGGATGATGAAGCGCCGGCGAGGGATGATGATGCACATGACCTTCTTTTGGGGTACGAAAACCGAGGAACTATTCGACGGTTGGCCGGGAAGGGGTGGGCCTACCATGTACGCCGTCGCGCTTGTCGTCGTTTTCATCTTAGCGGCGCTTGTGGAGTGGCTCTCCAATTGTCGGCTCATCAAGATTGGGGTGAACCCGGTGACGGCTGGGTTGATACGGACCCTGATGCATACCATTCGGGTCGGGCTTGCTTATTTGGTTATGCTTGCTGTTATGTCGTTTAATGGTGGCGTGTTCTTGGCTGTTGTTGCTGGACATGCCGCTGGGTTCTTGCTT…
>sample1_00018145-RA
ATGGGATGTGGGTGCTCAAAGTTTACTCTTTGCTGCTGCTGTTGCTGCCGGTGTAGGTCTAACCGCAGGTCTGATATGCCACACTCTTCTGATTTGGAGGAGAAAGTGGGAAAAGATGAATCTGATACACTGCCATTGTTTAATGAGTACAAATTGGATCAGTTAAGAGCTGCTACTTCTGGGTTTTCGCCTGAGAATATTGTATCTGAACATGGAGAGAAAGCTCCCAATGTTGTGTATAGAGGGAAGCTCAGCGATGGACGTTGGGTCGCTGTCAAGCGGTTTAATCGGTCTGCTTGGCCTGATTCTAGGCAATTTATTGAAGAAGCAAGGACAGTGGGGCAGCTCAGGAGCGAGCGATTGGCAAATTTGATCGGGTGTTGTCATGAAGGTGATGAG…
>sample1_00018181-RA
ATGGAGGTCAATGGGGAGATATATAACCATGTCGAGCTGAGAAAGAGCCTTCCCAATCACAAGTTCAGGACTGGAAGTGATTGTGATGTTATCGCACATCTGTATGAGGAGTATGGGGAGAAATTCATTGACATGCTGGACGGAGTGTTCTCTTTGGTGTTGCTCGACAAACGAGATAACAGCTTCATTGCTGCTCGTGATGCCATTGGTGTTACCTCCCTCTACATTGGCTGGGGACTAGATGGATCGATATGGATTTCATCAGAAATGAAAGCTCTCAAGGATGATTGTGAGCATTTTGAGTGCTTTCCACCGGGTCATTTCTACTCAAGCAAAACCGCTTGTCTTCAACGTTGGTATAACCCTCCATGGTTCTCTGAAGCTGTCCCCACCACCCCT…
>sample1_00018555-RA
ATGATCATGGATTCCCAATTTGGAGCCGACGATTTCCTGAACTACGACAATTTCTTCAATAAAGACCCATTCGTTGATCTTAGCTCTCTTGACTTTCATCCCTTGCAAACTGATACTGTCCCTGGAAATCTCACTTCTTCCTCCTCCTCTGAATCATCTGATGATGCTGGTTCTGAAGTGCTAAAATACATTAGCCAGGTGTTAATGGACGAGAATGTAGATGAAAAGCCTAGTATGTTTTATGATCCTTTAGTCCTTAAAGCTGCTGAAAAGCCCTTCTATGATGCCCTAGGACACAATTATCCTCTTTCCCCTAACCAACATCCACTTTTAGATCATGATAGCCCAGGTGACAGTTCATCAGGTTCGGGTGATTTCTGTCATACAACTAGACCAGTT…
>sample1_00019594-RA
ATGTCGCTTTACATCGGTCGCGAGGCTTCAAAGCTTTGGAAGAGACTCTGTGCAGAAACATCAACCGAAATCCAACTGCTGTGCGAAAAATGGAAGTATCTTCTTGCAGGTCTTATTTTCCAGTACATTCATGGATTGGCTGCTCGAGGCGTTCATTATATACATAGGCCAGGGCCTATACTCCAAGATACTGGCTTCTTTCTACTTCCGGAACTTGGACCAGACAAGGCTTACATTAGTGAATCTGTATTCACCTGCATATTTTTGTCATTTGTTCTGTGGACTTTTCATCCTTTTATCTTCAAAAGCAAAAAGATTTATACAGTGTTAATCTGGTGTCGGGTCCTTGCTTTCTTAGTGGCTTCACAGATACTACGGATAGTAACATTCTATTCTACC…
>sample1_00019606-RA
AAAGCATATACTCTTCCTCTTCTCAGACTAAAGGGAGATAAGAGTTTGCAGGTTCTTCAACTCGAAGAAATGGAGGTCAACAGAGACTACCCAGAAGAGATTACCAGTTTACGCGCAAACAAAGGATATGGCCAAGATGTTCTGAATCTAAGCAAGAAAAGGAAGTTTGTGGGTGAATCTAATGAGGAAATCAGTATGCAAGTGTCAAAGCATATACGTTATTTGCCCCAACAAGCTAACGTCATTTATGCAAACACAAGAGAAGGGAAAGAACCGTTAAATGAATTGGATAATGATACACATTCACAAATTGAGTCTATGCAAGACAGTAACAGTATCACTGGAGAGTCTTTCTCTGTATCCTCTTTTCACTCGGGTGAGCCATATGAAGGAGACAGG…
>sample1_00019613-RA
ATGTCGGGGGCGTCAAGACGTCTTAGGGACCTCCAATCCCAACCTGGCAACAAGATCTGCGTCGACTGCTCCCAGAAGAATCCACAATGGGCCTCCGTTTCTTACGGTATCTTCATGTGCCTGGAATGCTCCGGGAAGCACAGAGGCCTCGGCGTTCACATAAGCTTCGTCCGATCCGTCACCATGGATTCCTGGTCCGACCTCCAGCTCAAGAAGATGGAGTCCGGAGGTGGAAATGACAATCTCAATCGTTTCCTCTCCAAATACGGCGTCTCCAAGGAGACTGACATTGTCGCCAAGTACAATTCCCACGCTGCCTCCGTCTACCGCGATCGCGTCCAGGCTCTGGCTGAAGACCGGCCTTGGCGCGATCCTCCCGTCGTCAAAGAATCGCCCTCC…
>sample1_00019718-RA
ATGGCGGAACCTAAGCTTACAAGGCTTCCAAGCCTAAGGGAGAGAGTCGAAGACACTCTTTCCGCTAATCGCAACGAACTCGTCTCTCTTCTCTCCAGGTATGTGGCTCAGGGGAAAGGGATACTGCAACCTCACCATCTTATCGACGAGCTTGACAACGTTATTGGCGCCGACGAGGGTAAACGATTGCTCCGTCACGGTACTTTCGGTGAAGTTCTCCGCTCTGCTCAGGAAGCCATTGTTGTGCCTCCATTTGTGGCTATAGCAATCCGACCAAGGCCCGGTGTGTGGGAATATGTCCGAGTCAATGTCTATGAATTATGTGTGGAGCAGTTAACTGTGTCTGAATATCTTAAATTTAAAGAGCAACTTGTTGACGCCAAGAGTGATGATAGATAT…
>sample1_00020279-RA
ATGGATCCGAGAGACCAATACGGAAACCCGGTTCGCAGGGTCGACGAGTACGGAAACCCGGTTACCCAGACTGGGACCATGGGCTCCTATGGAGCACAAGGAGGAGCAGGGGGGTTGAATAGCCCCACTGGCCACGGCGTTCATCATGGCTCTGGCGGAGCATTCATGAATGCACCTAGTGCGCCGGGGGCTGGGTTTGGATCTGGGTACGACACCGGCCACCAGCAGCAGGAGCACCGTGGCGGTGGCCTGACTGGCATGATTCACCCGCAAGATCACCATGCTGGTGGTGGTGGGTTGTCAGGCATGCTTCACCCGCAGCAGCACCACCATGGCCATGGTGGTGGCGTCCTTCACCAGCAGGAGCACGGTGCTGGTGGTGGACTCACTGGCATGCTT…
>sample1_00020302-RA
ATGGCGAACATGAACAGGAAGGAGGTGGATCGGATCAAAGGACCATGGAGCCCGGAGGAAGACGAAGCGCTGACCCATTTAGTAGAAAGGCACGGGCCCAGGAACTGGACTCTCATTAGCAAATCCATCCCTGGCCGCTCCGGCAAATCCTGTCGGCTGCGGTGGTGCAACCAGCTTTCTCCTCAGGTTGAGCATCGCCCTTTCTCGCCGGCGGAGGATGACGCCATCCTCCGGGCCCACGCTTGTTACGGCAATAAGTGGGCCACCATCGCCCGCTTACTTAACGGCCGTACGGATAACGCTATTAAAAACCACTGGAATTCCACCCTGAAGCGCAAGTCATCCGCTGACCTGTCGCGGGTCGATGCGGACGAGGAGAATCAGCGGCCAATTAAGAGA…
>sample1_00020309-RA
ATGGAGGACGACGAGATGAAACAACTCCTGAACATGGGTTTCCCCACTGATCTCGCCGCCCAAGCCCTCGCTGCCACTGGCGGCACCTCCGTTGTATCCGCCACCGACTGGATTCTCAATCGCGAACTCCTAAATCACAACCAGCAACCCGCCACCACCTCACCAGTGCCATCCCAATCCCAAACTCAACAGCCCAAAATTGACCGATTCTTCAACTCCCACCTCAAACCCTCGTCGCAATCTTCGCCGCTAACCCCCAAATCGGACAACACACAGGAGGTTTCTCTCCCAAAGCGCCGGAAATTATCGCCACCTCCTCCTCCATCGAAATCGCCGCCTCCGAACCAGCCTTTGGCTGAGCGTATGCGTCCTCGAACCATTGACGACGTGATCGGCCAA…
>sample1_00020322-RA
ATGGACTTCGACGAGTACGACTATCTGGAGAAGACAGCAGAAGATTCAGAATCGTCGAAGAAGAAGGAGAACGGAGAGAAGAGAGAGAAAGGCTATCGTAGAAGGGAGGAAGAGTACGACGAGCACGACGAATTGGAGAGGAGAAGCAAAAAGTCGAGAAGCGATGAAGAGAACGGTGACAGGAGGCGCGATGAGAAAGAGCGGTCAGAAAGGCGGCGAGATAGGGAGGACAGGAGAGATAGGGAGGATAGACATCGGAGCATCTCTGATAGAGATGGTGTAAAGGATAGAGAGAAGGATAGGGATAGAGAGAAGAGAGACAGGGAGAAAGAGAGAGATAAAGAAAAGGATAAGGAGAGGAAGGACAGGGAGAAAGATAGGGAGAAGAGAGACAAGGAC…
>sample1_00023144-RA
ATGCCTCCACGTGAAGTCCATGTACAGAAAACCCATTCTCTTCCACCTGATAAGATAGAGATGTTTAAATCTTTGGAAGGCTGGGCTGAGCAAAACCTGTTAGTTCATCTTAAACCTGTGGAGAAGTGTTGGCAACCACAAGATTTTCTCCCAGATCCAGCTGCAGAAGGATTCGAGGAACAGGTGAAAGAGTTGAGGGAAAGAACAAAGGAAATTCCTGATGATTACTTAGTAGTTTTGGTTGGTGATATGATCACTGAGGAAGCACTTCCAACTTACCAGACTATGCTCAATACCCTTGATGGAGTTCGAGATGAGACAGGGGCAAGCCTTTCTCCATGGGCTATCTGGAATAGGGCATGGACTGCCGAAGAGAACAGGCATGGTGATCTCTTGAAT…
>sample1_00023146-RA
ATGCCAAATGATAAAAAGCCCTATATGCCTCCACGTGAAGTCCATGTACAGAAAACACATTCTCTTCCACCTGATAAGATTGAGATGTTTAAATCTTTGGAAGGCTGGGCTGAGCAAAACCTGTTAGTTCATCTTAAACCTGTGGAGAAGTGTTGGCAACCACAAGATTTTCTCCCAGATCCAGCTGCAGAAGGATTCGAGGAACAAGTGAAAGAGTTGAGGGAAAGAACAAAGGAAATTCCTGATGATTACTTAGTTGTTTTGGTTGGTGATATGATCACTGAGGAGGCACTTCCAACTTACCAGACTATGCTCAATACCCTTGATGGAGTTCGAGATGAGACAGGGGCAAGCCTTTCTCCATGGGCTATCTGGAATAGGGCATGGACTGCCGAAGAG…
>sample1_00025469-RA
ATGTGGAAATTGAAGGTGGCTGAAGGAGGCAGGTGGCTGATGACCGTTAACAACCACGTGGGGCGGCAGCACTGGGAGTTTGACCCGGACGCCGGTACACCTGAGGACCGGGCTGAGGTGGAGCGCCTCCGGCTCGAGTTCACTTCACGGCGGTTTCTCAACAAGCAAAGCTCCGACGCCTTGATGCGATTACAACTGAGAAAGGAGAAGGAAGCAAGGCCGATTCCGTTGGCTGTGAGGGTGGAAGGAGCGGAAGACGTGACAGAGGAGGCGGTGACGACGACGCTAAGGAGGGCAATCAATTACTTCTCGAGCATCCAGTCGCACGATGGCCACTGGCCTTCTGAGTCTGCTGGCCCATTGTTCTTCCTTCCTCCTCTCGTGATGGCGCTATACGTA…
>sample1_00026074-RA
ATGATCAACTTCGAGGAGACGGAGTTGCGATTGGGGCTACCAGGTGGAGGCGATACGTTGAGGAAAGAAAACGAAGAATCGGAGGTGAAGAGTAATGGAAAACGAGGATTTTCTGAGACTGAGACGGTCGATCTGAAGCTTAATTTATCGACGTCTTCCACTGCTACAACCGCAACTTCGATGAAAGATGCCGGTGCTGAGCAGTGCGAGAAGATGAAGGAGAAAAACGGCGATGTCCCTAAGCCTCCGGCCAAAGCACAAGTGGTGGGATGGCCTCCCGTCCGATCATTCCGAAAGAACGCAATAATGAGCGTCCACAAGGCAAACGCCAACGAGGAGGTGGCTGAGAAGGCGTTCGTTAAGGTTAGCATGGACGGCGCACCTTACTTACGGAAGGTG…
>sample1_00003535-RA
ATGGCAGAAACGACGACGAAAATGAGGGCCCGAGGAGGAGTCTGCGACGAGAAGTGCGGGTGCCCTTCTCCATGCCCCGGTGGAACCGCTTGCAGTTGTACTGGAGTAGGACCCACTCCAGGAGACGAGCGGTCGTTCGAGCACAAGACATGTGGAGGGTGCGGGGACCACTGCGGATGCAACCCATGTAGCTGCTCGAAGAGCGTCACCGGCACCGGAAAAGCCTCCTGCAAATGCGGCTCCGCCTGCAACTGCACCTCCTGCGCCGCTTAA
>sample1_00003574-RA
ATGAATCTGTATTTTTGCAGGATGGGGGAGCTGGCAACTGAAAAACATGTTAACTACATATTATCAATTGAAAAGAAAAAGAATAGTTTTGAAGCAGTTGTCATGGAGCATCTTAGAATGAATGGTGCATATTGGGGATTGACTACATTGGATATCTTGGGAAAGCTGGACATAGTCGATCAAGAGGAAATCATTTCATGGATTATGCAGTGCCAGCATGAATCTGGTGGATTTGGAGGTAACATAGGTCATGATCCACACGTGCTTTACACTCTCAGTGCTGTGCAAGTACTGGCACTCTTTGACAAGATTCAGATTCTTGATATTGATAAGGTCTCTAGCTATATTGCTGGGTTGCAAAATGAGGACGGATCTTTTTCAGGTGATATGTGGGGTGAA…
>sample1_00003582-RA
ATGCCAATCCCTCACCACCGCCATAGCCTTTCATCTTCTTCTTCTTCTACCTCATCCTCATATTCTCCTCTGTTGGATGCTCTGTACTGTGCAGAGGAAGAACTTGAAGAAGAAGAAGAAGACATGGATAAAGTAAACGAAACCCCAACTCTTTTACCCATTCTTCTGTTGGAACATGACATATTTTGGGAAGATGAAGAGTTACTCTCTCTGTTTTCCAAAGAGCAACAGATCCATTTCAATCTACAATATTCTATCTCTATCCCAAGAAGAGAAGCTGTAGAATGGATACTAAAGATCACTTCTTACTACGGATTCTCAACTCTGACAGCCATTCTCTCCATTAACTACCTGGACAGGTTCCTCTCCAAAAGCCCTCATCTTCACCAACACAACAAG…
>sample1_00003606-RA
ATGGCAGTAGATGCGGTGCTATCGTCGCCCTTGGGGCCGCCGGCCTGCGACAAGGACGCCAAAGCGCTACAATTCATAGAGGAGATGACCAGGAACGCTGACGCCGTCCAGGAGCGGGTGTTGGCGGAGATCCTCAGCCGGAACGCTGACACGGAGTACCTCCGCCGATTCAGCCTCCTCGGAGCCACTGATCGGAAAACCTTCAAATCTCGTCTCCCCATCGTAACTTACGAAGACCTCCAGCCGGAGATACAGCGCATCGCCAACGGCGATCGCTCTCCCATCCTCTCTTCCCACCCAATTTCAGAGTTTCTGACCAGCTCAGGAACGTCGGCGGGAGAGAGGAAGTTGATGCCTACAATTCAAGAAGAGTTGGATCGTCGCCAGTTGCTCTACAGT…
>sample1_00009055-RA
ATGTCGAGCATCTTTGTCGAGCATTTGGGGTTTGTGGGGGCTTTCCCTTATACTTCCGCTGCTGTCTGTTATAGTCTGGATAATCACTTGAGAAATCTCAATAGGGTTGTTTGGGTGCACACTAAAGATGCTGCACCACCATGGGTGACCAAGGACCGACGTCGAGTTCTGTCGCCGGGAGAAGATGACTGGATGGGAAATGAGGCTCACTACTCGATCATAAAACAATGTCAATTTGTGCATCTGGATGATCTATGCATGGCACACATCTACCTCTACGAGAAGCAGGAGTCGCAAGGCCGTTACATTTGCTCCTCGCATGATGCTACCATCTATGAGATTGCAAATCTGCTTCGGACCAAGTATCCCGAGTACAATATTCCTACC
>sample1_00009069-RA
ATGAATCAATTTGTTCCGGAATTTGACATGGAAGACGATAACTCTTCTGGTCCACCCAGGCAGAAGAACATGCAAGAGGATGACATTTTGGAACTGCTGTGGAAAAACGGACAGGTTGTTGTACATAATCAGAATCAGCGGTTACACAACAAATCGTCTTCACCGCCTGCTAAATGTATGCATCATAATCAACAAGACCAAGAGAACCACCAGCCGCCGCCGTCGCAACCGCCTACAATGGACTATGATGCCACCACGCATCTCATTGTGCAACAAGAAGAGATGGTCTCCTGGCTCCAATATCCGCTGGTAGATTCTTCTTTTGATCGAGATCTCAACGAGCTCTTTTACCCCCCGCCGGGGCCACCGCTTCCGCCTCCACTTCCGCCGGCTGATCAA…
>sample1_00009090-RA
ATGGCAAAAGTACTCCCTCCATCACTAGTCCTGATCCTCTTGGGACTGGCAACCTTGTCGGCGGCCCAGAACTGCGGGTGCACCGGCAACCTCTGCTGCAGCCAATGGGGCTACTGCGGCACCGGAGACCCCTACTGCGGTGAAGGCTGCCAGCAGGGTCCTTGCCACTCTGGCGGCGGCGGTGGAGGCGGTGGCGGTGGCGGAGGTGGGGGTTCGCTGTCGAGCGTCGTCAGTGATGCCTTTTTCAATGGCATAAGAAACCAGGCGGGCTCCGATTGCGCCGGAAAGAACTTCTACACGCGGTCGGCGTTCTTAGCCGCCGCAAAGTCCTACCCAAGCTTTGGAACCACCGGATCGCAAGATGTTCAAAAGAGGGAGATCGCCGCTTTCTTTGCTCAC…
>sample1_00009092-RA
ATGGCTCTCAACCAAAACTTCCATATCCTCCTCACCCTCCTCCTCCTCGCAACCGCCGCCGCAGCCCAAAACTGCAGCTGCGCGATCAACACCAATCTCTGTTGCAACCAATTCGGCTACTGCGGCACAAGCAACGCCTACTGCGGCAACACCTGCATAGTAGGCACTTGCTACCCGAGTAACTCTTCATCTACTGTATTCCTCATCGTAACCAATGCTTTCTTTAACGGCATCACCGACCAAGCTGCTGCTAGTTGCGCCGGCAAGACATTCTACACTCGCTCGGCCTTTCTCACTGCCGCCCGATCCTACCCCGCCTTCGGTACCACCGGCTCACCGGATGTACAAAAGAGAGAGATCGCCGCCTTTTTTGCTCACGTCACATACGAGACCGGATAC…
>sample1_00009117-RA
TTATTGTCTATTTATCTTCTACCCTCGGCATTTCTCCCTTCGCAGTTTTCTACTCCACTTGACTGTGAAGCGATAGAAAGAGAGAACAGCGAAACTCGTGGTCAATCTCCAATGGCGACTCAAGGTCAAGTTATCACCTGCAAAGCGGCGGTGGCATGGGAACCCAATAAGCCTCTGGTGATCGAAGATGTGCAAGTCGATCCACCACAAGCTGGCGAAGTTCGTATCAAGATCCTCTTTACCGCGCTCTGTCACACCGACGCTTACACTTGGGGCGGCAAGGACCCTGAAGGTCTCTTCCCGTGCATTCTTGGTCATGAGGCTGCTGGGATTGTAGAAAGTGTCGGTGAAGGTGTGACTGATGTCCAGCCTGGAGACCATGTTATTCCTTGTTACCAA…
>sample1_00009118-RA
TCCGGAAGCTGCCATTTCCCCGGTTTCTCCTACTTTTTCCCTTCATTTCTCCTTCCATCTCCCTCCGAGCCTCTTTTTCTGTCGTGTGTTAAAGGCTGCGCATTTGAACGTAAATCAATGGCGCTATGGATGGAATCGGGGTCGGAACCCTTAACGGAGAGCGAAAGGGCAGACATTGAAGCCATTGCAGCTATCAAAGAATCAACTGCCATTGAACTCAAGGAAAAGGGTAATGAGCATGTCAAGAAGGGGAAGAAGCATTACCATGACGCTATCGAGTGCTACACAAGGGCGATCAATCAGAATGTTTTGGGTGATCAGGAGACGGCAATTTTGTTCTCCAATCGAGCTCATGTGAATCTCCTGTTAGGGAACAACAGGCGTGCCCTTGAGGATGCT…
>sample1_00009139-RA
ATGGAGGCTTGCAATTGCGTTGATACTCAATGGTTTACTGATGACCTTCTGATCAAATACCAGTATCTATCTGACTACTTCATTGCTGTGGCGTATTTCTCCATTACTATGGAGCTTTTATTTTTTGTGAAGAAAGCAGCATTCTTTCCATGTAGATGGGTGCTCATTCAGTTTGGTGCCTCCATTTTTTTGTGTGGGGCAACTCACCTTATAAATTTGTGGACTCTCTCTACGCACTCTAAAATTGTTGCAGTGGTGATGACTGTTGCAAAGCTGTCTACAGCTCTTGTATCTTGCGCTGTTGCTTTGACGCTTTTGAACTTCATCCCTCAGTTGTTGAAGGTAAAGAAAATGGACTCCATTCTTAAGAGAAGGGCTGATGAACTCAACATGGAGATG…
>sample1_00009140-RA
ATGGATTCTTGCGATTGCGTTGATACTCAATGGTTTACTGATGAACTTCTAATTAAATACCAGTATCTATCTGACTTCTTCATTGCTATTGCGTATTTCTCCATTCCTTTGGAGCTTATTTATTTTGTGAATAAATCAGCATTCTTTCCATATAGATGGGTTCTCATTCAGTTTGGTGCCTTCATTATTCTGTGTGGGGCAACTCACCTTATAAATTTGTGGACTTTCTCTATGCACTCTAAAATTGTTGCAGTGTTGTTGACTGTTGCAAAGCTGTCTACAGCCCTTGTATCTTGCGCTACTGCTTTGATGCTTGTGCACATCATCCCTGATTTGTTGAGTGTAAAGACAAGGGAGTCCCTTCTTAAGAGAAGGGCCGATGAACTCGACAGGGAGATG…
>sample1_00009364-RA
ATGAATTTCGACACTTGGCAGAGGAGAATGGAGACGTGGGCCAGAGACCAGAGGTCGAGAGTACCGAGGCTGCCTTCGCTCCCACGCGGGGCGCAGTGGCAGTGGCAATGGCCGGTGAAATTGAAGTGGCCTCCATGGGAGGATGATCGGGAGCAGAGGAGGAGGCTCCAAGAGGAGTTTGAGCGCCGGAAAAAGCAGCTTCATGATCTCTGCCGCGCCACCAAGGTTGAGTCGGTTTCCGATTTGCAGGATATCATTTGCTCTATGGTTCTTTCCGAATGTGTTTACAAGAGACCTATTTCAGAGCTGGTTCGAGCTGTGAACAAATTTAAAGCTGACTTTGGAGGGCATATTGTTTCTCTGGAGCGTGTGCAGCCTTCTTTAGATCATGTCTCCCAC…
>sample1_00009369-RA
ATGGCGATCACCTCCTTCTTCCTCCCATTCACCCTCCTCCTCATCCTCACTCCCACAGCCCTCTCCTCAACCTGCAAATCTCATAAATTCCAAACCCCAGGCAAGTCCTTCACCACCTGCACCGACCTCCCATACCTCTCCGCCACCCTCCACTACACCTTCGACGCCGCCAAGTCCACCCTCTCCATGGCCTTCACTGCTCCTCCATCCAAAGCCTCCGGCTGGGTTGCCTGGGCAATTAACCCAACTGCCGACGGCATGGCTGGTTCTCAAGCTCTACTGGCTTACAAATCCTCCAACGGCTCAATCTCCGTCTCCCCCGTCGACGTTCAGTCTTACTCATCCATCGTCCCCGGCCCCATCTCTTTGAAAGTCTCCGATCTCGCCGGAGAATCATCC…
>sample1_00009424-RA
ATGGCTACACAGCTAACAGGCGTTAAGGAACTGGCAGATTCCGCCTCATCGCTATCTTCAATCCCTTCCTCTTATGTTTACAAATCTGCTTCTAATTATGACGTTGATCCTCAACTCTCCGATTCAATCCCAGTCGTTGACTTGTCGCTGCTGACGTCTTCCGATCCCGATCAACGGTCGACAGCTATTCATCACCTGGGTAACGCCTGTAAGGAATGGGGCTTCTTCATGGTGGTGAATCATGGAGTTACAGAAGAGAAGATGAAAGGGATGATGGATTGGGTTGAAGGGTTCTTCAATTTGAGTGTGGAGGAGAAGCAAGAGTTTAAAGCGATCCACGTCATGGATCCTATACAGGCGGGTACCAGCGTCAATGTTGCCATAGGAAATATGTATCTA…
>sample1_00009425-RA
ATGTACTTTCGGGTATGGGTCGTCGGGTTTAAAACAAATGATTTAGCCGGTTTTTCGAACCGGGTTAACTTTTGGCTGTATTGGTCCTCTATGAATGGTTGCAGCGAGTTAGGACAAGACTATTGTGGCAAAGTAAGAGAGATAACGAGGGTTCTATTAGGAGGAATATCAGAAAGCTTGGGTTTGGAACAACATTATTTGGAAAATCTTGTCAACTGGAAATCCGGTCATCAACTTTTCGCTGCCAATTTATATCCGCCATGCCCACACCCAAAAGCTGCAATCGGAATACCATCTCACACTGACTATGGCCTCTTAACCCTTCTTGCTCAAAATGATGTTAATGGCCTTCAGATTCAATACAAAGGCAAGTGGGTCCCCGTTAATCCCATTCCCAAC…
>sample1_00009427-RA
ATGTATACCACCGCCGTTTCAATCCTTTTCCTTTTCGCCGCCGTTGTATACTTTTTCATTCTCCGTCGACCTACTACCGGGGCCGGAGATGATGGAAAGTCACTCCCCTTGCCGCCGGGATCCCTTGGTTGGCCTTATATAGGAGAGACCTTCCAGCTCTACTCACAGAACCCTAATCACTTCTTCGCTTCTAAACTCGCCAAATTTGGATCAATCTTCAAGACGCACATCCTAGGGTGTCCCTGCGTGATGGTGTCGAGTCCCGAGGCAATCCGTTTCGTTTTGAGCCGGGCCCACCTCTTCAAACCAACTTTCCCGGCCAGCAAAGAGAGGATGCTCGGTAAACAGGCACTGTTCTTTCACCAAGGAGACTACCACGTCCGCCTTCGCCGTCTCGTA…
>sample1_00009713-RA
ATGGAAGCATCTGTAAGCAGGAATATGGTGTTTGCTGTAAATGGGGAGAGATTTGAAGTTCCAAGCATCCATCCTTCTACTACCCTTCTCGAGTTCTTGCGTTCCTCTACACGTTTCAAGAGTGCCAAACTCGCCTGTGGAGAAGGCAGTTGCGGTTCTTGCATTATTTTGGTGTCCAAATATGACCCACTAACCGATCAAGTGGAAGATTACACAGTTAATTCATGCCTAACACTTCTATGCAATGTAAATGGTTGCTCAATCACGACAGCTGAAGGTCTTGGTAACACCAAAGATGGATTTCACCCAATACAACAAAGGTTTGCTGGCTTTCATGCATCTCAGTGTGGCTTCTGCACCCCTGGAATGTGCATGTCACTCTTCTCAGCCCTTGTTAAT…
>sample1_00009719-RA
ATGGCTTCCAATTCCGGGCAAGAACGGGGTTCCGTGCGCTCTCCGACGAGCTCTCTCTCCGTTACCCAAACGATCAACGGGTCTCACAAGTTCATAATCGAAGGATATTCTCTGGCGAAAGGAATGGGGGTGGGGAAGCACATTGCGAGCGATAATTTCACCGTTGGAGGGTACCAGTGGGCGATATATTTCTATCCAGATGGGAAGAATCCGGAAGATAACTCTGTCTATGTGTCGGTGTTCATCGCCCTGGCAAGCGAAGGGACCGACGTAAGGGCTTTGTTTGAGCTGACATTGATTGATCAGAGCGGGAATGGAAAGCACAAGGAATTAACTCCTGATATGAAAGAAGTGGAAGAAAAGGTTGGAGTGACAGTGAAGTGCACTCACCATGGTCCG…
>sample1_00009733-RA
ATGGGAGGTGGGTTTTCTCTATGCTTTGGGTCCAGCCATAACATCAAGTCTGGTATCCCACACTCATCTGATCCGGATGGAAATGGTGGCAAAGGTGGTGATGCTAATGGATTGCCATCTTTTAGTGAGTTCAAATTGGATCAGTTAAGGTCTGCAACTTCTGGGTTTTCACCAGACAATATTGTGTCAGAGCATGGAGAGAAAGCTCCCAATGTTGTCTACAGAGGGAGGTTGAATGATGGCCGTTGGATTGCCGTGAAGCGATTTAATCGCTCTGCTTGGCCTGACTGGAGACAATTCCTTGAAGATGCAAAGGCTGTGGGGCAGCTAAGAAGCGACCGGTTAGCGAATTTAATCGGGTGTTGCCATGAGGGTAATGAGAGATTACTTGTTTCTGAG…
>sample1_00009748-RA
ATGCATTTACTTTCGTCTCTCTCTTTTTTCTTCTTTCTTTTAATTTCTGTGGCTTTCTTGTTCCTCCAATGGCGCCGCCTCAAGGATCACCGGAAACTCCCTCCGGGATCGATGGGTTGGCCATACATCGGAGAGACTCTCAAGCTTTACACCGAGAATCCCAATTCTTTCTTCTCCTCTAGACAGAAAAGATATGGAGAGATATTCAAAACACATATTTTGGGATGCCCTTGTGTTATGATAACAAGCCCAGAAGCAGCCAAGGTTGTTTTGGTATCCAAAGCTCATCTCTTTAAACCAACATATCCACCAAGTAAGGAGCTCATGATTGGGCCCCAAGCTCTCTTCTTCCATCAGGGTCCCTACCATTTTCGTCTCAAGAAGCTTCTCCTATCCTCT…
>sample1_00009749-RA
ATGGATTCGCAGTTTGAGGGTTCTTATGATTCTATTGGTGGATACCAATCTGTCAATGGAATCATGTCACCTGGTACTGAAGATCTTCTGAATTATTCCAATCTCTTCAATTACAATGACCCAAATATTGATCTTAACTCTGCTGAATTTCTCAATCTGCAACCTACTGATGGTTTCCCCGGCAATTTCCCTTCATCTTCCTCCTCCTCGGGTTTGACCGGCGAGGAGGTTGGCTCTCCTGATGACAATGATTCTGATTCTATTCTTAAGTACATTAGCCAAGTGCTATTGGAAGAAGACATGGATGATAAGCCTAGCATGTTCCATGACAGTTTGTCCCTTCAAGCTGCTGAGAAGCCCTTCTATGATGCCCTAGAAAATAAATACCCTCATTCACCC…
>sample1_00009750-RA
ATGAACGAAGGCGATGGTCAAAGGAGGCAAAAAGTCTATGCAAAGCTGAAGATTGAAGAGGTTGAAATCTTTTCATGGGTTAGAATTGCTAGTTATTGTCAATCATATCCATTGGTGTATACACTTGATCATTTCCCTTCCGTATTAGTTGTTCAAGTCATGGATTCCCAATTTAAGGGTTCACATGATTCTGTTAATGGCCACCAATCTGCCTATGAAACCATGTCACCTGGTTCTGAAGAAATCTTGAATTATACCAATTTCTTCAATTACAAAGATCCATCTGTTGATCTCAGCTCTATTAAATTCCCCAATCTGCAACCTCCTGATGTTTTACCTGCCAATATCCCCTCATATTCCTCCTTTTCCGGTGAGAACGCCGAGGAGGCTGGCTCTCCT…
>sample1_00009778-RA
ATGTATACAGAATTTGCATTTGTTCTTCCATTGTTCCTCCTTTCTCTACTCTCATTCATCTTCCTGAAAGGATGTCATGGGAAGCCATGGCAGAGACAAAGGTTTAGGCTTCCACCTGGTTCAATGGGATGGCCTTATATAGGGGAGACCCTTCAACTTTACTCACAAGATCCTAATCTCTTCTTTGCCAAAAAACACAAGAGGTATGGGGAGATATTCAAGACCAACATACTTGGGTGTCCCAGTGTGATGCTGACTAGCCCAGAAGCAGCCAGGTTTGTGTTGGCAACACAAGCTCGTCTATTCAAGCCCACTTATCCAAAGAGCAAGGAGACTCTGATTGGCCCCTCTGCTTTGTTCTTTCACCAAGGAGATTACCATGCCCGTATCCGAAAACGA…
>sample1_00009789-RA
ATGGCTACTTCCCCACAACCCATCGCTGCAATCTCTCTTGACAAGACGCCACTTTTAAGATTCCGATCAACCTCCGTCACCGCCAAATCCAGCTCCGATTCAAACCCTAAACCTGTCCGGGCCATCCCGGGTGATTACGGGCCCCCAATTATAGGGGCCATTAAGGACCGCCTCGACTACTTCTACAACCAAGGCCAAGACGAGTTTTTCCGATCAAGGGTGAATAAATACGATTCCACCGTCTTTCGGGCCAATATGCCCCCTGGCCCACCAATCTCCGGTGATCCACGTGTCATCGTTTTACTCGACGGGAAGTCCTTTCCGGTACTTTTCGACGTTTCCAAAGTCGAGAAGAAAGATGTCTTCACCGGCACGTTCATGCCCTCCACCGGGTTCACC…
>sample1_00009801-RA
ATGGTTGCTGAGGGAGAGATCGTCTGTGTCACCGGCGCTTCCGGCTTCGTCGGCTCATGGCTCGTCATGAGGCTCCTCGAACATGGCTACGTTGTCCGTGCCACCGTCAGGGATCCAACCGGAACGGTCAACGTTGAAGAGAAACAAAAGCCTGTGTACGATGAGACTTGCTGGAGTGACGTTGACTTCTGCCGAAGAGTTAAGATGACTGGCTGGATGTACTTCGTATCCAAGACATTGGCAGAACAAGCAGCTTGGAAATTTGCTGAGGAAAACAACATGGATTTCATTAGCATTATCCCAACTCTCGTTGTCGGCCCTTTCATTATGCCAAGTTTCCCTCCAAGTCTCATCACAGCCCTCTCCCCAATCACAAGAACTGAGGGTCACTACACAATC…
>sample1_00021602-RA
ATGGCGATAAGCAACGGAAACTCCACCCCACGCGCCACCGCGGATGACAAATCCGTGCATGTCGTGATCTTACCGATCCCGATAGTGGGCCGAACGAACCCGATGCTCCAATTCGCAAAGCGCCTCGCATCAAAAGGACTCATAGTAACCCTAGCCACCACCTCCTCATTCGCCTCAAAGCTTCTAGATTCTTCTCAGCTGTCTCAATCCTCCCCGTTCCTCTCCGTCGCATCCGTCTCCGACAAACCGCATCCCCCGACGCTCAGCGAGCTCATCGAGCAATTCGAGGCTGATTCAGCTCCAGGGCTTGTGAAGCTGATCGAAGAGCAATCCGCACGTGGGACTCCGGTGAGGTGTTTAGTGTACGATTCGTCGTTTCCTTGGGCGGTAGGGTTTGCG…
>sample1_00002287-RA
GGTTACCGCAATCGTTCTCTAAGCATTTCTAGGGTTTCAGAAGTCGGCACCACTCGGCGCTCCTCAGGCTCAGGCAACATGCCTAGATATGATGACCGTTATGGTGGAACACGGCTCTATGTTGGTCACTTGTCTTCACGAACTCGTACCCGGGATTTAGAAGATATTTTCAGTCGATATGGGAGAGTACGTGACGTGGATATGAAGCGAGATTATGCATTTATTGAATTCAGCGACCCTCGTGATGCTGATGATGCAAGATATGGTTTAAATGGGCGAGATATTGATGGCAGTCGAATTGTTGTGGAGGTCTCTAGAGGGGTAAGTGTTGTTGGATGTGTTTACTCAATTCCTAGCTTTGCGGGGGTTGCAAACCATATTTTGTTAAGCTGTTTCACT…
>sample1_00002345-RA
ATGACCGCTCAGACGCAAGAAGAACTCCTCGCTGCTCAACTCGAAGAGCAGAAAATCGATGTATTCTCCCTTCCCTCATTTCCTCTATTGATTGAATTTTCTATCATTTCTCGCCCCTCCCTAATCATGCGTTCCTGCCAACTAGGTGGTGATGCTAGTGGTAGGTCAAAGCTAAGCAGAAGTGAAAAGAAGAGTCGCAAGGCCATGTTGAAACTCGGGATGAAATCAATCACGGGTGTCAGCAGGGTCACTGTGAAGAAGACCAAGAGTGTCTTGTTTGTGATCTCAAGACCTGACGTCTTCAAGAGCCCTACATCAGATACATATGTCATCTTTGGTGAAGCCAAGATTGAAGATTTGAGCTCACAACTCCAGACTCAGGCTGCAGAGCAGTTCAAG…
>sample1_00002353-RA
ATGAAGCTCTCCACATCAGGGTCTGCTCAGCAGACTCATGAAGGAGGGGATAAAAAGTGTTTAAATTCTGAACTATGGCATGCTTGTGCTGGGCCCTTGGTGTGCCTTCCAACAGCAGGCAGTAGAGTGGTCTACTTTCCTCAGGGTCATAGTGAACAGGTTGCTGCTTCCACTAATAAAGATATCGAAAGCCACATTCCGAACTACCCGAATTTACCTCCTCAGTTGATCTGCCAACTTCACAATGTCACAATGCATGCAGATGTGGAGACTGATGAAGTCTATGCTCAAATGACTCTCCAACCTTTGTCTCCGCAAGAGCAAAAAGATATTTATCTTCCTGTTGAGCTAGGAATCCCAAGTAGGCAACCGACTAACTACTTCTGCAAAACCTTAACT…
>sample1_00002396-RA
ATGGAAAAACAAACAGCGCCGTCGTTCCCAGATGAGGCTCTTCAACACGTGCTCTCCTTCATCGACTCCCGCTTTGACCATAATTCGGTCTCCTTAGTATGTAAATCCTGGTATGACATTGAACGGTGGAGCAGGCGACACGTCTTCATAGGCAACTGCTATGCTGTCAGCCCTCCAATCTTGATCCAACGGCTCACCGACGTCCGATCCATTACAATCAAAGGGAAACACCAAGCTGCAGATTATGACATGGTACCAGAAGGGTGGGGGGCCCATGCTCTCCCGTGGATTACGGCGCTTGTGGAGGCGTATCCGAAGCTGGAGGAAATCAGGATGAAGAGGATGGTGGTGACTGATCAGGGATTGAAGATGATTGGGAGGAAACTTAAGAATTTGAGG…
>sample1_00002398-RA
ATGAAAAACCAAAAGACGGCTTCTTTTCTTGAAGAGCCGCCGCCATCGCCGCCAGAAGGTGCACTGCAACTTGTTCTCTCATTCATTGATTCCAACGTCGATCGCAATTCTGTTTCTTTAGTCTGCAAATCATGGTACGACATCGAACGGTGGAATCGTCGTCACGTGTTCATCGGCAACTGCTACGCCGTCAGTCCTCCGATCTTGGTCCGACGCTTCCCCGACCTCCTATCTATCACCATAAAGGGAGGCCCTAATCTCACAAACTACTACTTCGAATCAGATGTGTGGATGCAAGGATGGGGGGCCCACGCTTTCCCGTGGATTGCGGCGCTGACGGCAGCCTATCCGGATCTGATGGAGATCAGGTTAAAGAGGATGACGGTCACGGATGAGGGC…
>sample1_00011796-RA
ATGGCAACCTTATCTCCGTCGTCACCTTTGGCTAACCCACCAACCTCTACTGATACCCCACCGCCGCCACCGGAGTCTTCAACTCCGGCTCCTCAGTCACCTGCTCAGCCTGATTCTAATCCACCAGAGTCCTCCACCGTTCTTTCTCCGCCTCAACCGGATGATTCAACTCTGGCTCCTCAGCCACCTGCTCAGCCTGATTCTAATCCACCAGAGTCCTCCACCGATCCTTCTCCACCTCCACCGGATAATTCACCTCCTCCTGCCCCTCCACCACCGTTAGAATCAACTTCTCCACCTCCTGTAAGCTCACCACCACCGCCTATCATACCATCACCTCCCCCTGACACACCACCACCACCACCCACTGTTGCTCCACCTCCTTCTCCTTTGTCTTCA…
>sample1_00011814-RA
ATGGAAGACGAAATTAATTATACCGATTACGGGAACGATCTCGATCTCAGCTTCACAAGCCTAGCCTCCACCGCCACAGCCACCACCTTCGCCTCCAGCGCACGCAGCAGCTTCTCCCGGACCAGTAGCCTCAACCTCAGCTTCAACGACCGTCTTTCTTCTGTCACCACCGATGAATCCTCCGGTCACAATAACTACCCACCCCGTCCCCACCGCCAACACGACCCTCACTGGTCCTCTATCAAAGCCGCCACCAACCTCTCCGCCGACGGCCGCCTCCACCTCCGTCATCTCAAACTAATCCGCCGCCTTGGAGCTGGCGACGTCGGTCGCGTCTTTTTATGTCGCATCCGTGACGCCCACCGCTCCGATCCCAACGCACACTTCGCCTTGAAAGTC…
>sample1_00011837-RA
ATGCTTCCCTTGTTCGTCACCAAATCCAAGGGCGCGCCCAACGGTAAGGGCCGTAGCTCGACCACCACAAAACAGTCTCATGTCGCAATCTGCCCCTTCGCCTATCCGCTCCAGCCGGAGACCTTCTTACTCCTAAGCAGGAAAATTGCAGCTGCTAACCGCGACGTCCAAATCACAATGTTCACAGACGTCGCCAATGCCATGTATCTCTACTGGTTCTGGGACCCAGAGGAAGACCATAACCTAGCATTTGCACCGGTGGGGGATTGGAGATCGTCGACTCTGGCTGACGCTACCTTAGAGGAACAGCTCAAAATCTACATGGACGAGATTGGCCCAAATTTGAGGAAGAGCTTTGACGAGTTTGAAGAGGAGTTGGGCAAGATCACTTATGTTGTG…
>sample1_00011838-RA
ATGTTTCCCTTGTTCGTCACCAAATCCAAAGGCGCACCCACCGGTAAGGAGGGCCGTAGCTCGACCACCACAAAACAGTCTCATGTGGCAATCTGCCCCTTTGCGTACCCGCCCCAGCCGGAGACCTTCTTTCTCCTAAGCCGGAAAATTGCAGCAGCTAACCGTGACGTCCAAGTCACCATGTTCACAAACGTCTTCAACGCCATGTATCTCTACTGGTTCTGGGACCCAGAGCAAGACCATAACCTAGCATTCGCAGCGGTGGGGGATTGGACGTCGTCGGCTCCGGCTGACGCTACCTTAGAGGAACATCTGAAAGTGTACATGGACGAGATTGGCCCAAATTTGAGAAAGAGCTTTGACCAGTTTGAGGAGGAGGTGGGATCCAAGATTACCTAT…
>sample1_00016441-RA
ATGTGCAAGCTATCTGACGTTGGATATCTAAATGCTTACAATATGGTGCTCCATAAATTTGGTGAGAAACTCTATACAGGTCTGGTGACAACCATGACTGCACATTTAAAGGAAATATCAAAATTCATTGAGGCCGCTCAAGGAGTTTCCTTTCTTGAAGAGCTGAACTCGAAATGGGCTGATCATAACAAAGCATTACAAATGATCAGAGACATACTAATGTACATGGATAGAACTTTTGTTCCGAGTACTCATAAGACCCCAGTATATGATCTTGGCCTAAATCTGTGGAGGGACAATGTTATCCACTCTGACAAAATTCAGACCAGGCTTCTAAATACAGTTTTGGAGCTGATACTAAAGGAAAGAACTGGTGAAGTCATTAACAGGGGGTTAATG…
>sample1_00019675-RA
ATGATTAGCGGCCGCGATTTCTACAATGTCATGTCGGCGATGGTTCCGCTCTACGTGGCGATGATCGTCGCTTACGCCTCCGTCCGCTGGGTCAAGATCTTCACCGCTGAGCAAATCTCCGGCATCAACCGGTTTGTATCGACCTTTGCCGTTCCTCTTCTCTCCTTCCACTTCGTCTCTGCCAACAACCCTTATACGATGAATTTCGTCTTCATCGGCGCCGATACTCTGCAAAAGGTCATCATCTTCATCCTCCTCCTTGCTGTCTGGGGAATCTTCTTCAGGAAACGAGCATCCATCTTTGGATCAACCCCTCTCGAGTGGGTCATCACCATTTTCGCCCTTGCAACGCTTCCTAACACTCTGGTTATGGGTATTCCTCTGTTAGTTGCTATGTAC…
>sample1_00024234-RA
ATGTCCTCTTCTTCTACGGTTTCCCGGAGCTCTGATCTTGCTCGTCGGCCATACGTCCTTCTTCCACCACTGTCTTCCACTGTTGTAGGGAGAATGCTTCATCTTCTCGTATTCCTCCTCGCTGTCTCTCTCTCTTCGACGATTTCTGCACCCTTAGAATTCGAAATCCTATACATTTTGCGGTTCAGGTGGAAAATCGATCTACATCACCTTCAATTTCCAGGTTTTCTTAGTTCTTTTTTTCGTCTCTGCCCCAATCTCCGAACATCCGAAGCCTTTGAACCAAGGAAAGCATATACAGGTCCTCAAAATTTTGAGGAGCAGCAATGGGCTTCTGATTTTGCCTACTCTCCAGATCCACACAATGGAAATGCCGGTCTTGATAGAATGAACTATGAG…
>sample1_00010300-RA
ATGAAGAGTCTATCTAGCATGGCTTCCACCAATAGCCATGGCCAGGATTCTTCCTATTTCCTCGGTTGGGAAGAGTACGAAAAGAATCCTTACGATCAGATCGATAACCCCAATGGCATAATCCAAATGGGTCTAGCTGAGAATCAGCTATCATTCGATCTACTCGAGTCATGGCTCGAGATGAACCCGGATGCAGCCGGGTTCAAGCAAAATGGTCAACTTGTTTTTAGAGATCTCGCTCTCTTCCAAGACTATCATGGTCTCCCCGAGTTCAAGAAAGCTATGGTTGACTACATGTCTGAATTAAGAGGGAAAAAGGTGACATTCAACCCAAATAATTTGGTACTGACAGCAGGAGCAACCGCTGCAAACGAGACTCTGATTTTTTGCCTCGCTGAA…
>sample1_00010320-RA
ATGGTGGAGAATATGAGCAGCACAAAAATGGGAGATGAGGAAGACGAGATAATTATTGAAGTAAGAGAGTTCAATGAAATCAAGGATTCAAAAGGAGTTGAAGAACTCGAAAACAGATGTGGAGTTGGTCCAAGTGGAAAGCTTTCTCTTTTCACTGATCTTCTTGGTGATCCTTTATGTCGAATTCGCCATTCGCCGGCTTTTCTCATGCTGGTGGCTGAACTGGTGGTCCGACGTCGATCAACCTCAATCTCCGATAACTGCGAACAACAAATCAAGAAGAGAGAGATTGTCGGAATCATAAGAGGATGCATAAAAACCGTTACTTGCGGTAAAAAGCTCGCTAGAAACGCGAAGAACGGTCACGATTTTACCTCTCCGCTCCCCGTCTTCACTAAA…
>sample1_00010352-RA
ATGGAGTTCATCCATGGCGGACTAAAAACGTTGCTAGTAGACCAGCCAGCGATCGCCAATTTTGAGTGGGAATCAGGCAAAACTCTAGGATCCACACCACAATTCCTCCTCTTCACAGTCATCTCCTATCTCTCCGTCACTTTCCTCCTACTCAAAATTCGCCCTCCACCACCACCTCCAACCATCCTCCGCCTCATCTCCGTCCTCCACAACCTAATAATCCTCCTTCTCTCCGCCGCCATGGCCGTTGGCTGCTCTCTCTCAGCTCTCTCCACCCTCCCAGATCCTACATGGTTCATCTGCTTCCCGAAAAACCAAATCCCCAAACGAGGACCACTTTTCTTCTATGCCTACGTCTTCTACCTCTCGAAACTCCTTGAATTCACCGACACTTTCCTG…
>sample1_00010355-RA
ATGCCTCTGCCGGGTCTGCCCCCTAGCGCAAGCAAAGCTCAGTTCTCCTCCTTGCAACTTCTCTTTAATTTGGATCTTCGCGTGCGCGTTCGTTCGGTACCAAGCCCTTCGATTTCCACTTTGCAAATTAACGACAATGGTGCTCGAGATCAGGCAACGATGATCTGTATCGACAATTCAGAATGGTTGCGCAACGGTGATTACAATCCCAATAGGTTTCAAGCCCAGGCGGATGCTGTCAATATCATCTGCGGTGCCAAAACCCAGTCTAATCCGGAGAATACAGTGGGGATTTTGACCATGGCTGGTAAAGGGGTTCGGGTTTTGGTTACTCCGACCAGTGACCTTGGAAAAATACTGGCTTGCATGCACGGCTTGGAAATCGGTGGTGAAATGAAC…
>sample1_00010374-RA
ATGTTGAGAAGTTTAGCTAAGTTGCTATTGGTTTGTTCTGTGTTGATATCTTCTGTATCATCCACTGGCGATTCCTACGCTAACTGCAATTGTGACGAAGTCGGTCTGTGGAGCATTGAGAGTATTTTGGAATGCCAGAAAGTTAGTGATATCTTGATAGCTATCGCTTACTTCTCCATTCCAATTGAGCTAATCTATTTTGTCAGCTGCTCGAATGTTCCGTTCAAATGGGTTCTGTTTCAATTCATAGCCTTCATTGTTCTATGTGGATTGACCCATTTTCTCAACTTCTGGACTTATGGCCCTCATTCTTTTCGGCTGTCTTTAGCCTTAACCGTGTCTAAGATGCTTACGGCTTTTGTATCATGTGCAACAGCCATTACTCTCTTCACTCTTTTC…
>sample1_00013585-RA
ATGTTGGCCGTCTTCCAAAAATCGGTTGCAAAATGCCCGGAAGGATTGCAGAGTCCGAACCCGGAACCCGTTTCTGCTCTCAAGGATGCAAATTTGTCCCAGCACTTCTATTCGGCGAACCCTGACTGCATCACCGTCAATCTTGGTCCTTCTGGTTTCTTCGCTTACTCTTCTGATCGTCAGAACCCTCTTCTTCCTCGATTGTTTGCTGCTGTGGACAACATATTCTGTCTATTCCAGGGCCACATAGAGAACATTGCACCTTTAAAGCAGCAATATGGATTAGGCAAGTCTACAAACGAAGTTAACATCGTCATAGAAGCATACAGAACTTTGAGGGATAGAGGTCCTTACCCTGTAGATCATGTTGTTAGAGATCTGCAAGGGAAGTTTGCTTTC…
>sample1_00013601-RA
ATGGCGGATTCGGAATCTAAGTCAGTACAAGATTCTACCTTGAAAGCAGGGGAAGTTTCGCTTAAAGATCAGGGGAATGAATTCTTCAAAGCTGGCAACTACCTTAAAGCTGCTGCAGTTTATACTCAAGCTATTAAGAAGGATCCTACCAATCATACTCTCTACAGCAACCGTGCTGCAGCTTTCCTGAATCTTGTCAAACTTACTAAAGCATTGGCTGATGCTGAGATGGCAATCAAGCTCAATCCAACATGGGAGAAGGGGTATTTCAGAAAAGGATGTGTTCTAGAGGCCATGGGACGATATGATGAGGCTCTTGCTGTATTTCAAGTAGCTTCACAGTATAATCCACAAAGTACTGAGGTTTCAAAGAAAATCAAGAGAATGACACAGCTTGCC…
>sample1_00020510-RA
ATGTTCTCCCGAGTCCTGAGATATAGACGCCGCTCGCTCACCTCCCTCAGCCGCAGGGTAACGGCTAAAGCTCCGATGGCGAAAATGATGGGACTTGTGTTGCTAGCTTTTTTCGTGTTTCAGCTCTGCGCTGCTTCCTCCGATCCCATCTTGTATGAGTCCTTTGACGAGTCATTTGAAGGTCGTTGGGTGATCTCTGGCAAGGGCGACTACTCAGGTGTTTGGAAACATGCACAGAGTGAGGGTCATGATGATTATGGACTGTTAGTGAGTGAACCAGCCAGGAAGTACGCAATAGTGAAAGAGCTTGATGATCCTCTAGATCTGAAGGGTAAAACCATAGTGCTCCAATACGAGACTCGGATGCAAAATGGGCTTGAATGTGGTGGTGCATATATC…
>sample1_00020512-RA
ATGGCAGGAATCGGGAGAAACCTGGCCGGCCCTTTATTGTTCATAAACTTTCTGCTGTATCTCTTAGTCCTTGGTTTTGCTAGCTGGTGTCTCAACCGCTACATCAACGGCCAGACTTACCACCCCAGTTTTGGCGGGAACGGAGCAACCGGCTTTTTCCTAACCTTTGCAATCTTAGCCTCCGTGGTGGGGATCGTATCAAAGCTCGCCGGAGCAAACCATGTCCGATTCTGGAGGAATGACAGCCTTGCCGCCGCCGCATCCTCCGCCATGGTCGCCTGGGCAATCACTGCTCTCGCCATGGGGTTGGCATGCAAGGAGATACATCTAGGAGGGTACAGAGGATGGAGATTGAGAACAGTGGAAGCTTTGATCATCATCTTGACGTTTACTCAGCTG…
>sample1_00000558-RA
ATGAAGAATTTTCATTGGTTTCGACAAATTTCGAACCACCACTGTTCTAATGGAGGCAGTAGGCATCTGGAGAGGAGACTATCCCTTGGGGAGTACAGACGAGCGGTGTCGTGGTCCAAGTACTTGATTTCATCTGGGGGAGAGATCAAGGGAGAAGCGGCGGAGGAGTGGAGCGCTGATATGTCTCAATTGTACATCGGCAACAAATTCGCCACTGGGCGACATAGCCGGATTTACAGGGGGATGTACAAGCACATAGATGTTGCAATTAAGCTTATTAGCCAACCGGAGGAGAATCCTGAGTTGGCATCGGCTGTTGAGAATCAGTTCATCTCTGAGGTCGCCTTGCTATTCCGCTTGAACCACCCTAACATCATCACTTTCGTTGGTGCCTGCAAG…
>sample1_00000578-RA
ATGGAGACCGACGGCGGGGCTTCATTATCGACGGCGGCGTGCACGGACGGGAAGAAGCGGCGAGTAACCTACTTCTACGAGCCCTCCATCGGAGACTACTACTACGGCCAAGGCCACCCTATGAAGCCTCATCGCATCAGAATGGCTCACAATCTCATTGTCCACTACTACCTCCACCGTCGCATGGAGATCAACCGCCCTTTCCCCGCCGCCTCCACTGACATCCGCCGCTTCCATTCCGACGACTATGTCGAATTTCTCTCTTCCGTCTCACCCGAGTTTCTCGCTTCTAATTCCAGTTCCCTTGCCGTTTCCGATCACTCTCATTCGCGGTACCTCAAGCGATTCAATGTCGGCGATGATTGTCCTGTGTTTCCCGGGCTGTTTCCGTTCTGCCAG…
>sample1_00000604-RA
ATGGCTGAGATACTCTCCAACCCATCGTCGACCTTCACTTTCGACGCCACGATCTTAAGTCACCAAGCCGACATTCCTTCCCAATTCGTATGGCCGGAGCACGAGAAGCCGAGCTTGAACGCTTCGGTACTCGCCGTACCGGTCATTGATCTGAGAGGTTTTTTCTCCGGTGAGCCGGAGGCTGTGGAGACGGCAAAAAGGCGGATCGATGAGGCGTGTCGGAAACATGGGTTCTTCCTTGTGGCGAACCATGGAATTGATCCTGAGTTGATCAAGGCGGCCCATACGCACTTGGATGACTTCTTCGGGCTTCCGTTGCTGGAGAAGACAAAGGTGAAGAGGAAGATCGGCGAGCATGTTGGGTATGCTGATAGCTTCACCGGGAGGTTCGAGTCAAAG…
>sample1_00000605-RA
ATGGCTGAGATAGTCTCCAACCCATCGTCTACCTTCACTTTCGACGCCACGATCTTAAGTCACCAAGCCGACATTCCGTCCCAATTCATATGGCCGGAGCACGAGAAGCCGAGCTTGAACGCTTCGGTACTCGCCGTACCGGTCATTGATCTGAGAGGTTTTTTCTCCGGTGAGCCGGAGGCTGTGGAGACGGCAAAAAGGCAGATCGATGAGGCGTGTCGGAAACATGGGTTCTTCCTTGTGGCGAACCATGGAATTGATCAGGAGTTGATCAAGGCGGCCCATACGCACTTGGATGACTTCTTCGGGCTTCCGTTGGTGGAGAAGACAAAGGTGAAGAGGAAGATCGGCGAGCATATTGGGTATGCTGATAGCTTCACCGGGAGGTTCGAGTCAAAG…
>sample1_00000627-RA
ATGGGGAAATCAAGGAAGTTCTCAAAGGGGATTTCGAATGGTTTTGTTCCAGAATATCGGCATGCTGTTGAAACCATGGCTGAATCAGAAGGCTTAGGAAGCTCAGGAAGAGTGGATACTGAGATGACTTTATCTCAGGATTCTTGCTCTCGGAGACAGAAGTGCATTAGTTTAAATGGTGATGGTGGTTATAACCAGTTTGGTGTTCCTGTTCAAGTTTTGTCCCTTTCGAACATATCGAGGTCAGATAGGAGAGCTCTGGAATTCCAGCTGCGAAGGGAGCTGGAGCAGGTTAGGACTTTACAGAAGAAAGTTGCATCAATGCATTTTGATACAGTGGTCAAATCATCTTCTAGTGTTTCTAGTGTTGGGAAGAAGAGACCTCCAATCCAGAGTATT…
>sample1_00000628-RA
ATGGACGGAAGAGGTGGTTGTTGCATTGCTAGGTACGGCGGAGGTAACTCCGCCGCCTATGACATGTCAAAGATTGACATGATAATGCTAAGATACCGGCCTATTGCACCGAAGCCGGCGGTTTCAGGGGCGGTTTCCGGCGAATCTAAGGCGGTGCAGAGTAGTAACGCCGGCTACGTGAAAACCGGTCGGGGAAGAAGAAGGAAGAATCTCAACACAAAGGAAAATAGCAAAAGCAGCAGCGATAATTCTAGCGGAACCCCCAAACGGTGTAGAAAGAGAAAAACCGATTTTCCAGAAGGAAAGACGGAGAAATTATCCTGTAAGGGTGGGGTGCAGGATAATACGGTGGTGACGCTACCCTTGTTACCTGAGTCACCAGATCTGACGGCTACGGGC…
>sample1_00000629-RA
ATGGCGAACAAATATCTTGGTCTGCTTCTCCTGTTCTTCATCGTACTTGTTTCAGAGACGGAGATGGTTGAAGTTGAAGCAGCGACATGCACGAAGCCGAGCAAGTTCTATCATGGATTGTGTTTTTTGGGATGCCCTGAAGCTTGTAAGAAGGAGGGATGGCCAGGAGGAAAATGTCAAGACAAGGGTCCAGTTAACTCTGTTTGTGTGTGTGAGAGACCTTGTTAA
>sample1_00000676-RA
ATGGAATCCTACTACTCCATTTTGGGCGTTTCCTCCGATTCTTCTCTTGATGAGATCCGTCGTGCTTACCGCAAGCTCGCTATGCAATGGCATCCTGATAGGTGTTCTACAAGAAATCCATCTCTTCTTGGCGAGGCTAAACGCAAATTCCAAAAGATTCAAGAAGCTTATTCAGTTTTATCAGATCCTGCAAAGAGATCTGTTTATAATGCAGGCCTTTATGATCCCAATGATGAATACGACGAGGGCTTCTGTGATTTTATGCAAGAGATGTTGGATCTAATGGCTCAGGTTAAGGAAGAGGAGAAGGGTTGCAGCTTAGAGGAACTTCAAAGTATGTTTTCGGATTTGAGCCGGACATTTGAGTCGCCACAGTGGTTCACAAATTCTTCAACGGTT…
>sample1_00000715-RA
ATGGAGAGAGATTTCCTAGGTTTGAACTCCATGGAACCTTCTGTCAAACAAGAGATTCCAGATGAAGAAACACATTGGCCCTTCGTTAAGACGGTTTCTTCGTTTCCTCATTTCACTTCATTTAGGGCTGGTTCAGCTCAGGATGATGGGATCAACAAGAAAGTAACTGAGCCGATCAATTCTTCCCCTTTCATGCATAGATCAGCTGCTGATGTTTTTGACGGCCGTAAAATATGCTCCATGAATGACATCAAGAGCTTTTCGCTCTCTCTGAACAATCACATTATGAAGCCTGGTTTTGTCGGCTTTGGCCAGAATGTTGCGGTTTCACCTCCCACTGGGCAAGTTATTGGATTCACTGAACCATGGAACAATCCAAAGTCGTCAGCTGCTGTTCCT…
>sample1_00004912-RA
ATGGCCCCCGCCAAGCCGAGCTGGGACCTCGAAACCCGGCTCCTCTCCGGCGAAACCCACCGTGAAAACCTAACCATAGATGAACTGCTGGAGAAATACTGCGGGGAGTTCGGAAAGTATCAGTTCCGGCACTTTCTTCTCACAAGTCTAGCCTGGGCGCTCGAGGCTTTTCATGCCATGGTCATGGTCTTCGCCGACCGCGAACCCGCCGGTTCGGCTGTTGATTGCGGCTCGGAGTTTGGGTCCTGGGAGTGGACCGGCGGTCGGGGTCAGTCAACGGTCACAGAGTGGAACTTGGTTTGTGGAGAGAAGTATAAGGTTGGTTTGGTTCAGGCATTGTTCTTCTTCGGCTGCATGATAGGTGCCGGAATATTTGGCCACCTCTCAGACACCGCCTTA…
>sample1_00005170-RA
ATGCAGTCAGGAAAGAAGGCAGTAGAATCGGTGAAAGAGACGGCGTCGAACGTAGCGGCGACGGCGAGGTCAGGGATGGAGAAGACCAAGGCCACCCTTCAGGAGAAGGGGGAGAAGATGAGTGCCCACACCGACACCGACAAGCTCATGTCGGAGCAGCGCAAGGAGGAACGCATAGCCGCAGCTGAGTTTAACAAGCAGGAGGCCCACGCCCAGAACGCCGCCCAGCGCGCCGCCAACACCGCAACCGCCGGGCACCACTCGTACTCGACGACCGGGGAGCAAGGGTACACAGCTGGACCGAACCAGATGTCGGCGTTGCCGGGGCATGGGACTGGGCAGCCAACTGGGAGGGTGGTAGAGGGGACGGTGCAGTCTCACCCCATCGGAACGGCGACC…
>sample1_00008664-RA
ATGGATCGCGGCGAGCGAAGATCGGCCGGCACGCGCAGGAGCTTAAAACGAAAACTTGAAGAAGAATTCGTCGAGAATCACAAAAAGATCGATTTCCTTGTTTCAGATGTTGTCCACGGAGATGGGAACCGAGATCTGCTCAACCAGGTCATTGCGCAGGTTGACGTTCTCAATTCCGTCTTCTCCTGGATAGAAGCCGATCGCTCCGCCGCTAAGCGCGCCACTCGCATCCTCTCCGAGCTTGCCAAAAACGGAGGTGTATTCATGATTTATAATGATATCTTTGCAGAGGAGCATGTGAATTTGATTGTGGATTGTGGAGCAGTGCCTGCTTTGGTGAGGCATCTGCAGGCGCCACCGGAGGATGGCGGAGAAAAGCCGTTGGAGCACGAGGTTGAG…
>sample1_00008670-RA
ATGGCGGCACCACCGCCAGGCAACGGGCGGCTGCAGACGATGTTGCAGTCGGCGGTTCAAGCCGTTCAGTGGACCTACAGTCTCTTCTGGCAATTCTGCCCCCAGCAAGGGGTTCTAGTGTGGTCAGACGGATACTACAATGGAGCAATAAAGACTCGGAAAACGGTCCAGCCGATGGAGGTGAGTGCCGAGGAAGCTTCCTTGCAACGCAGCCAGCAACTGCGCGAGCTTTACGACTCTCTCTCAGCCGGAGACACTAACCAACCGGCAAGGCGTCCCTCTGCCGCTCTCTCACCGGAGGACTTAACGGAGACCGAGTGGTTCTACCTTATGTGTGTCTCCTTCTCTTTCCCTCCTGGTGTTGGGTTACCCGGTAAGGCATACGTAAAACGACAACAT…
>sample1_00009179-RA
ATGGAAGAAGGAAGGTCTCTAGCTGAAACCCCAACCTGGTCAGTTGCCACGGTCACCACTGTAATGGTCTTTGTTTGTTTTCTGGTTGAGAGATCCATTTACAGATTCGGAAAATGGTTGAAAAAGACTAGGAGGAAAGCCCTATCAGCGTCATTGGAGAAGACTAAGGAAGAATTGATGCTACTTGGTTTGATATCATTGTTGTTGGGGCAATGGGCGAGGTGGATTTCTGAAATCTGTGTAGATTCATCGCTTTTCAATAGTCGGTTCTATCTTTGTTCTGAGGAAGATTTCGGGGACCATGAACATAAGAAGTTTTTGTTTGAACAACCATTCTCTTCTCCCAATCAGACTGTCATACCTCCAAGGGGATTAATCAATCCTCCCTTTCATCAATGT…
>sample1_00010182-RA
ATGGAGATCAATAATTATAGCCAGTTTGAACAATCCTATCTGATCAATGAACTCAGCCAGGGAATGGAGCTTGCTAGACAGTTAAGGGATCAAATGGGTCCTGAGCATTCAATTCAAGCCAAAGAGATGTTATTGCAACAGATTGTATCATCCTACGACAAAGCCCTTTTCATTCTAGGATGCGGTGCAGATGCTGAACAGCCACATCAGCTTATGCCCGTGCACTCACCCGCCATGCCCAGCTCTCCGAGTTCCATTGTCGAGAGCCCTTATGGAAATGATCTCAATACGAGATCAAATGGTCTTCAAGATGGCTCATTGAAGAGAAAATCGGCATCTACCTGGACGAAGCAAGTGAAAATGAACCCGGAGAATGGCCTTGATGGACCTCCTGATGAT…
>sample1_00011966-RA
ATGGGCTGCCGTTGCTCAAAGTTTGCAATATGCTGTGGGGACCCGATTCAACAGAGTGGACCCATTCCGGAGCAACATGACAAAATTGAAAACGAGGACAACAACGAGGGAGGTGATTTGCCTTCATTTCGTGAGTATGCAATTGAACAGCTCCGGATGGCCACATCTGGGTTTGCTGCTGAGAATATAGTTTCCGAGCATGGTGAGAAGGCTCCCAACATTGTTTACAAAGGGAAGCTCGAGAATCAACAGCGAATTGCTGTTAAACGTTTCAACAGAGCTTTCTTTTTACCATTCATCTACTATATCACAGGGGACTCACAACCAATGAAGTGGGCAATGCGATTGAGGGTGGCTTTATACATAGCACAGGCCTTAGACTACTGCACCAGCAAAGGG…
>sample1_00012082-RA
ATGTGCTTTGAGTCGAAAACACACCAACAAAAGGCTATGGCGGATAATACTGTTAGGCGTCCCAGCAGGTTCAAAAGGGTCTGTGTTTTCTGTGGAAGTAGCACTGGTAAAAGGGATTCTTACTCTTACGCCGCCATTGAATTAGGCCAAGAGCTGGTTACACGAGGAGTCGACCTTGTCTATGGAGGTGGGAGTATAGGGCTTATGGGTTTGGTTTCTCAGACTGTGCATCGCGGCGGAGGTCACGTCCTTGGAATCATCCCAAGAACCCTCATGGGTAAAGAGCTAACAGGAGAAACAGTAGGAGAGGTAAAGCCAGTAGAGAGTATGCATCAAAGGAAAGCTGAAATGGCCAGCCACTCTGATTGCTTTATTGCCCTTCCAGGTGGGTATGGGACA…
>sample1_00012086-RA
ATGGGTTGTTGTCTGTCTTCTCCTTTAGTAGTGCAGAATCACAATCATCATCGGCATCAGAGCTCCACCTTCGATGCTCCGTCGGAATCCGTCGTTGCTGTGTCAGACTCATCAGCTCCGGGCTGTGGAGAGCCAGGTGTGCCGGCGTTTTCTGAATTCTCGTTTGCTGACCTAAAAGCAGCAACAAACAGCTTCAATTCTGATTTCATTGTGTCTGAGAGTGGAGAGAAAGCTCCCAATTTAGTTTACAAAGGCCGGTTGAAGAATCAGCAGTGGATTGCTGTCAAGAAGTTCACCAAGTTGGCTTGGCCAGATCCCAAACAGTTTGCAGAAGAAGCCTGGGCTGTTGGGAAACTTAGACACCAAAGGCTTGCAAATTTAATTGGGTATTGCTGTGAT…
>sample1_00012163-RA
ATGTGTAGGATTTGGGGTGAGCAAGGGCAAGCAGCTCTAGAGAGTGCTAGTGTTTGCTTGCTGAACTGTGGGCCTACTGGTTCCGAGACTTTAAAAAATCTTGTTCTTGGTGGGATTGGAAGTATTACAATTGTTGATGGTTCAAGAATTGAAATTGGTGATCTTGGGAATAACTTCATGGTGGAAGAATCTAGTCTAGGAGAGTCGAAAGCGAAGTGTGTATGCGCATTGCTTCAGGAGCTTAATGATGCAGTAAATGCCAAGTTTATAGAGGAGTATCCCGACAAATTAATCGAGACAAATCCATCTTTCTTTTCGAAGTTCACAGTAGTAATAGCTACACAGTTGGGAGAAGATTCGATGGTGAGGCTTGATAAAATCTGCAGGGAGGCAAACATA…
>sample1_00012167-RA
ATGGCTCCCACCTTTCTCCTCTGTTTTCTCTTCCTCCTCAGAAATGGCCTTTCCGACGACACCCATAACCTCCTCCGCTTCAAATCCTCACTTCCCAACCCTCAAACCCTCTCGAACTGGCGTTCCGGCACCAACCCGTGTCTCTTCACCGGTGTTTCATGTGATTCCTCCCTTTCAAGTCCTCGAGTCATCTCATTAGATCTCAGTTTCCTCCCACTTTCCTCCGATTTCAACTCTGTATCAACTCACCTCTTTGCTCTCGACGACCTCGTCTCTCTCAAGCTCACCTCGACAAACCTCTCTGGCTCATTTCGCCCCTTTTCTTCATGTTCTTCAACCCTTTCTCAAATCGACCTCTCTGTTAACTCAATCTCTGGTTCCCCTTCCGATTTCGCCTTC…
>sample1_00012236-RA
ATGAACAATTGGTCTTCATATGGAAAGCAAATACGAGATCCTTCCTTTATAACATTAAACTTCCATTTCCGCTCCTCTTTGCTCTCTGCTAGCCGTTACTCCTCTCTCTTCTCTTCCTCTTTATCTACACCAGCCACCCAGGAGATCCCAGAAAAGGTAAACCGCACGAACACTCGAACTATGCGAACCCTAAAAACTCTCAAAATCAGAGCTAGCGACGAGAATCGCAATCCACACTTGATAGATTCTCATCTTCAATCGTTGATCAACAATGAGCCCAGAAAAGCTTCTGAATCTCTGTCCACTGATACCCCGCCTTCTGAAAAATCCCCACTTTGTTCCTCTCTAAAGCGTAAGAGACCGCCCACTATCCAAATTCCTGCTGTTCTTCGTGAGATT…
>sample1_00013951-RA
ATGACGAATTCACACAGGTCAATGCCTGATGAGGTAATTCAGTGCGTCATACAGTATATCCACGAGGCACGGGACCGATCTGCAGTATCTCGTGTATGCCATCGTTGGTACGAGCTTGATGCGGAGTCCAGGAAGCACGTGACTATCGCTTTCTGCTACTCTACTACTCCAGAGCGGCTCTTTGAACGGTTTCCCAATCTGGAATCTTTGAAACTCAAGGGCAAACCTAGAGCCGCCATGTTTAATTTGATACCTGAGAACTGGGGCGGATATGTGACTCCATGGGTGAATTTTCTTCACCGGTTTGGGAATCTGAATTCGCTTCATTTCAGACGAATGATTGTGAGGGACTCAGATCTTGAGATCATTGCCCTTGTCAAGGGTGGTATATTGCAGTCG…
>sample1_00013955-RA
ATGGCTCCATCTTCATCGAAAAAAAGTGTTGACCGTGTGAAGCGTCCATGGAGCCCCCGAGAAGATAAGATCTTACAAAAGTTGGTGGATGAAAATGGACCAAGAAATTGGTCGTATATTGGCCAATCAATTCCGGGGGGGACAGGAAAATCGTGCAGGCTCCGATGGTACAACCAACTCTCGTCGGATGATGTCAAACAAAGGCCATTTACAGATGAAGAGGACGACATCATTATCAAGGCTCATGCAAAGTTTGGGAACAAGTGGGCCAAAATAGCTAAACTACTTGAGGGCCGGAGTGATAATGCTATCAAGAATCGTTGGAACTCAACCATCCGCCGCCGGTTAGCAGCCGAGAGAGTATCCCTAAGTTCACAAACTAGCCCGATTTTATCTAGC…
>sample1_00016169-RA
ATGGTGGTTTTGCCCAAACAAACCATTGAACAATTCACCATAGTTAGAGCAAGCAAACCAAGCTCCACAAACGAAATGGCATTCTTCCCTGTTATACCCGTAATCGATTTATCGAAACCCGATGCAAAGCATCAAATTGTTAAGGCTTGTGAAGAGTTTGGATTCTTTAAGGTGATTAACCATGGAGTTTCCATGGATTTCATCTCTAAGCTAGAATCTGAAGCTGTGAAATTCTTCTCTTTGCCTCTTGCTGAGAAGGAAAGAGCTGGTTCTCCTTATCCTTTCGGTTTCGGATATGGAAACAAAAGGATTGGACTCAATGGAGATATTGGTTGGGTTGAGTATCTTCTTATGACTACTAACTCGAACCCTGAAATCGGCGAAAATACAGAGGATTTC…
>sample1_00017374-RA
ATGGCTCTCTCTTTACAACCAACTCTCTTCCTCTCCCTTCTCTTCATCTTATGCACCATCTCCTCCTCCACCCTAGCAGCCTCCTTCAGACCAAAAGCCCTAGTGCTCCCCGTCACCAAAGACTCCGCCACCCTCCAGTACACCACCGTACTCAGCCAACGGACACCACTCGTCCCCATCCCACTCGTAGTCGATCTCGGAGGCCAGTTCTTATGGGTCGACTGTGATTCACATTACTCATCATCCACCTACAAGCCGGCGCGTTGTCGATCGGCTCAATGCTCACTCGCTCATGCCTCCGATTGCGGCGACTGCTCCTCATCCACCCGCCCCGGCTGCTTCAATAACACATGTGGCCTCCTCCCCGACAACTCCGTCACTCACACCGCCACTTCCGGA…
>sample1_00017386-RA
ATGGCAACCCTTTCAGTATCTTTTTCAATAAGACCACACTGCACAAGCAACAGTATTGCTACATCATTGAAGCCAGTCCCTTCAGTGTGTCATACTGTTCGCCGAGTTACAAAAGGTGATGAAGATAAGACCAATATTTCGAGAAAGATCTTATTTGGAGATAATGCACAGTATGCTAGAGAGTTGTCTTATAGGAAGCTGAAACTCAATATCAGTGCCTTGTTAACAGATCCCTTTAGTCAAGTTGCTGAAGCTTTGTCAGTGTATCGATTCAGGACAGAAAATGATGGTCATGTGAAGGTATCTATTAGAAAGACGAACTTGAAGTACTCTGTGTATATAGAGGTTTCTTCTTTGCAGCTTCGTATTGTTGAGGATGAGCTGGTTCTGAGTTGGGGT…
>sample1_00017973-RA
ATGGAAGACTCTAACGCAAACTTGGATCAGCTTCTTCCTGGGCTCCGCGGGCAGGTCGTCCGTGTCAAGGTTGTTGACAAACAACCCCGTCAAGAAAGTCCAAACGGTTGTACCTATCAACGGATGATCTTCATTGATGAGCAGGGTAATAGGAAAACTGCTACACTTTTTGGCGTGGACTGCTCTGTATATGAGACAATAATACAGAGAGGAAGGTGGTACAACATCAAAAATCTTGTGGTGAGGCTTGTTCCCTCTCGATACGCTGCTTACGATTGGGAGCTTTTGTTGTACTTCACGAACTCAACTGAGGTTGCAACTCTGACAGAAGGTTCAACCCCAAATATTGTCAGAGACCCACTCACGCTGATAAACAACATTCCCAGGAATGCCTCCAAA…
>sample1_00018697-RA
ATGGCTTCGAAGTCAAAGATCGACGGATCTCACGGCGATAGTCCGGGCAAGATTTTCATTGGAGGTCTTCCCAAAGATACAACTTATACAACCTTCAACAAGCACTTTGGGCAGTATGGAGAGATCATAGACTCTGTTATTATGAAAGACCGACAAAGTGGACAACCTAGGGGTTTCGGATTCATCACATATGCTGATCCTTCCGTGGTCGACAAGGTTATGGAAGAGGATCATGTTATCAACGGAAAACAGGTTGAAATCAAGAGAACTATTCCTAAAGGTGCTGGTCAGCAAAAGGACTTTAAGACAAAGAAAGTATTTGTTGGGGGAATTCCTACTACTGTTACCGAAGATGAATTCAATGGCTTTTTCTCAAAATATGGGACGGTAGTTGAACAC…
>sample1_00019651-RA
ATGAATTTCTCCTACACACCTCTATCTTCTCCAAACCCAAAACCCCCAATTTCTGATGCCACCTCCCGCGCCGGCGCCGGAGAAAGAGAGCATATGTTCGAGAAAGTAGTGACTCCGAGCGACGTTGGGAAGCTGAACCGGCTAGTCATACCAAAGCAGCACGCCGAGAAGTATTTCCCGTTAGACTCAGCCGCCGGTGAGAAGGGTCTTCTTCTTAACTTTGATGAGATTGGGGAGAGCGGTAAGTCTTGGAGATTCCGATACTCGTACTGGAGTAGCAGCCAGAGTTACGTCATCACCAAGGGTTGGAGTCGCTTTGTGAAAGACAAACACCTCGATGCAGGCGACGTGGTTTCATTCTCCCGTGTCTCCGCCGACGACACTCATCGGCACTTCATT…
>sample1_00019877-RA
ATGGATAGCAGAGAGATCGGGAAACATAAAGCTACAAGTGTCACATCTGGGATGCCTACCTTCACTTCACCCATTGCCACCCAAGGCAACACTCAGATGTCTAACTTCCAAATGGATCAATCGCTTGGATTCAGTGTGGAACCTGTTGACCTTAGTAGAAATCCGCTATTCAATTCTCTGAACTCTTCCACTCCAGGAGTGAGTACTGATCTGCAATATGGATCTTTTAGCAAGGAGTCACAGCTTAGACTCGTTCCTGTATCAACCGGTCGCAGTGACAACTTGGTGGAGTCCAACATGGCAGATGCTAGTCCTGACACTTCAACAGACGACAACACCGATGATAGGAATATACTGTCTGAAAGAGGTAATTCTAATGCAGATTCCAGTGACAGGTCA…
>sample1_00021154-RA
ATGGATATCTGTAACAATAATACCTGGGACCAAGAGTCATCAACGTCACCTCAGGCAGCTTCACATTCAGACGAGGATGTAATATTGGCATCAAGCTGTCCAAAGAAGCGAGCTGGAAGGAAGAAGTTCAAAGAGACAAGGCATCCAGTGTACCGTGGGGTAAGAAGAAGAAACAATAACAGATGGGTATGTGAGCTGCGTGCACCAAACAACAAGACTAGAATTTGGCTAGGGACTTACCCAACTGCTGAAATGGCAGCTAGAGCCCATGATGTCGCGGCTTTAGCCTTAAGAGGCAAGATGGCTTGTCTAAACTTTGCAGACTCTGCAACAAGCCTACCTGTGCCTGCCTCAGGCGATATCAAGGATATACAGAGGGCTGCAGCTGAGGCTGCAGAA…
>sample1_00021661-RA
ATGGGCCACGTCGTTCCAAACTGGGATCTCGACGACTCCTCCGTTCCGGCGAGATTCGACCTCCGCCGTCAAAACTCCGTTGCCACCATCCCCATGTTAGGGTACGAAATGGCAGAGCTAACATGGGAAAACGGGCAGTTAACGATGCATGAGCTCGGGCCCGGGCCACGCGCCACCGTGGAAACCCTAGAAGCAATTGTCGACCAAGCCACTCAGAAGAAGCAGCTTCCACCGCCGGGAAACGGTGGCATAGACGCTCTCGTGCCATGTGGAACCCTCAACGAGGAAGGGCAACAAGGAGATCATGATGATGATGAAGCGGTTCACGTTCCTCCTCTAGATACGACAGCTCAGCGAGGTACCACGTGTATCGCTGGCTCGCCTGTGATGAAGAAACCT…
>sample1_00021668-RA
ATGTCAACTAAACTCATCCTCTCCTTCTCACTCTGCCTTATGGTACTAAGCTGCTCTGCGCAGCTATGGCCATGGCGGAAGGGACAAGGCAGCCGCCCCCACCACGGCCACCAGCAGTTCCAGCATCAGTGTGATATCCAGAGGCTCGCCGCCTCTGAGCCCTCTCGTAGAGTCCGGTCCGAGGCCGGAGTTACCGAGATTTGGGACCATAACACCCCTGAGTTCCGATGCGCCGGATTTGTCGCCGTCCGTGTCGTAATTCAGCCTGGAGGCCTCCTGCTTCCTTCCTACTCCAACGCCCCTTACCTCACCTTTGTCGAGCAAGGGCGGGGAGTTCAGGGAGTGGTCGTGCCAGGATGCCCGGAGACGTTCCAGTCGGAATTCGAGTACTCTCAGTCT…
>sample1_00021674-RA
ATGTCAACTAAACTCATCCTCTCCTTCTCACTCTGCCTTATGGTACTAAGCTGCTCTGCGCAGCTATGGCCATGGCGGAAGGGACAAGGCAGCCGCCCCCACCACGGCCACCAGCAGTTCCAGCATCAGTGTGATATCCAGAGGCTCGCCGCCTCTGAGCCCTCTCGTAGAGTCCGGTCCGAGGCCGGAGTTACCGAGATTTGGGACCATAACACCCCTGAGTTCCGATGCGCCGGATTTGTCGCCGTCCGTGTCGTAATTCAGCCTGGAGGCCTCCTGCTTCCTTCCTACTCCAACGCCCCTTACCTCACCTTTGTCGAGCAAGGGCGGGGAGTTCAGGGAGTGGTCGTGCCAGGATGCCCGGAGACGTTCCAGTCGGAATTCGAGTACTCTCAGTCT…
>sample1_00021677-RA
ATGTCAACTAAACTCATCCTCTCCTTCTCACTCTGCCTTATGGTACTAAGCTGCTCTGCGCAGCTATGGCCATGGCGGAAGGGACAAGGCAGCCGCCCCCACCACGGCCACCAGCAGTTCCAGCATCAGTGTGATATCCAGAGGCTCGCCGCCTCTGAGCCCTCTCGTAGAGTCCGGTCCGAGGCCGGAGTTACTGAGATTTGGGACCATAACACCCCTGAGTTCCGATGCGCCGGATTTGTCGCAGTCCGTGTCGTAATTCAGCCTGGAGGCCTCCTGCTTCCTTCCTACTCCAACGCCCCTTACCTCACCTTTGTCGAGCAAGGGAGGGGAGTTCAGGGAGTGGTCGTGCCAGGATGCCCGGAGACGTTCCAGTCGGAATTCGAGTACTCTCAGTCT…
>sample1_00021733-RA
ATGACGACCATGGCTGATCGGGGCAATGTAATTAATATGGTGGACGGATGGAACTTGATGGAGCAAGGGATCACAAGGCTGAAGAGGTTCCTAGAGGGAGATCTAGAGCCTCCATTCAACAGCTTCCTCCACATTACACTCTACAGTACAATTTACAACATGTGCACTCAAAAGCCGCCACATGATTACTCCCAGGAGCTTTATGATAGATACAAGCAAGTTTTAGCCGACTATATTGTCTCCACTGTGCTGCCATCATTGAGAGATAAGCATGATGAATTTATGTTGAGGGAACTTGTCAGAAGGTGGAAAGATCACAAACTCATGGTTAGGTGGCTGACTCGCTTCTTCGTCTATTTGGACCGCTACTTCGTGGCCCGGAGGAACCTTCCCACATTG…
>sample1_00022583-RA
ATGGATGGTGGTTCGACAGCCGTAACGCCACCGTTGCTTGCTCTCCTTGGCTTCATTCTACTCTCTCAGTCTAAATTAACACGTACGCACGCTTGCTTTCACAATTTAGAGCTCAATGAGAAGACACGATCAATGTTGAGGATGATCGAGGATGATGCCGATACATTCACACAAAGAGTGGAGATGTACTACGAGAAGAGGCCACAATTGATTAGTTTGGTTGAGGACTTATACCGAGCCCAACGCTCTTTACTCGAGCAATTTGATCACTTAAGACATGATGCTCGACATTGCCACTCATCGCCTGATCTTGTATGCTCGAACAAATCATGTGATGCTTGTGTTGAGTTTGCCTATGAATCGGAGGTGGATGATTTGTTACCGGAAGTTTACAATGAA…
>sample1_00023983-RA
ATGAGGACTTTGTTTCAGTCTGAGCCTTGTAAAGAGCCACGCCTCAATGTTTTGAATCCACAGTCTTGGTTACAAGTTGAAAGAGACAAGGTTCCCAAATTGTCAACTCAGTCATCTTCAATAGGGTCTCTTATCAAGGTACCAGATCCACCAGTTCTTCCATTTTTCAAACCCATTGATTATGTTGAAGTTTTAGCTCAAATCCATGAAGAACTGGAATCATGTTCTTCACACGAAAAGGCGAATTTGTATTTGCTTCAGTTTCAGGTGTTTAGAGGCCTTGGCGAGGCTAAACTTATGCGTAGAAGTCTTCGCTGTGCTTGGCTTAAAGCTAGCACTGTCCATGAGAAAATCATTTTTGGTTCATGGTTGAAGTATGAGAAAAAAGGGCAAGAGCAC…
>sample1_00024269-RA
ATGGGTGAACAGCTCGTGCTTCGCGGCACCATGAGGGCCCACACTGATATGGTGACTGCCATCGCAACACCCATTGACAACGGCGACATGATCGTCTCGGCTTCTCGCGACAAGTCCATCATTCTCTGGCACCTCACTAAAGAGGACAGAACTTACGGAGTTCCCCGTCGTCGTCTCACCGGACACTCTCACTTCGTTGAGGATGTCGTCCTTTCCTCCGACGGACAGTTTGCTCTCTCCGGTAGTTGGGACGGCGAGCTCCGTCTTTGGGACCTCGCTGCTGGAACCACCGCCAGAAGATTCGTCGGCCACACCAAGGACGTTCTTTCCGTCGCTTTCTCCCTTGACAACCGCCAGATCATGTCTGCCTCTCGTGACAAAACCATCAAGCTATGGAAC…
>sample1_00024270-RA
ATGGGTGAACAGCTCGTGCTTCGCGGCACCATGAGGGCCCACACTGATATGGTGACTGCCATCGCAACCCCCATTGACAACGGCGACATGATCGTCTCGGCTTCTCGCGACAAGTCCATCATTCTCTGGCACCTCACTAAAGAGGGCAGAACTTACGGAGTTCCCCGTCGTCGTCTCACCGGACACTCTCACTTCGTTGAGGATGTCGTCCTTTCCTCTGACGGACAGTTTGCTCTCTCCGGTAGTTGGGACGGCGAGCTCCGTCTTTGGGACCTCGCTGCTGGAACCACCGCCAGAAGATTCGTTGGCCACACCAAGGACGTTCTTTCCGTAGCTTTCTCCCTTGACAACCGCCAGATCGTGTCTGCCTCGCGTGACAAGACCATCAAGCTATGGAAC…
>sample1_00025337-RA
ATGGAGAATTCTCAGGACGTCCGACACAGAAGCCGAGACGATGTCGCCGCCACAACCACAACCGTAGACGACACCGGAGCTACCCCTGCCGAGACAAAGGGAAGTCGGGAGCGGAAATTAGCGATGGCAAAAGGGGGACTAAAATCCCTATCAATAGCAGTAGCGATCCCACTCTCCTTAACCCTAATTAACATCTACCTGTTCGGAACAAGCGCCGCCTACCGCGCCACCGGGAAACACAGCAATTGGGTGCCACCGCTGTGGGCCCTCCACGCCACGTGTCTGGGTTCGGCTATCCTAATGGGGGTTTCGGCATGGATGTTCTGGGCGCAGGGGGGCTTGCGGCGCTGCCCCAACGCTGCTGGGATGTACGCAGCTCAGCTGGCGCTTAGCCTTGCG…
>sample1_00026669-RA
ATGCAGGACCAATCGACTATGCCAGGAGTCGTAGACATGGAGCCTGTAGAGCCACAATCTCTCAAGAAGCTAAGTTTCAAGTCCCTAAAGCGCTCTCTTGATTTCTTCTCACCTGTACATGACCAGTTCCCTCCCCCAGATCTTGAAAGCAAACATATACGGATGAGCCACAAGATGAACGTGGAGTATGGAGGAATCAAGCTCACTTCAGCCCAGGCTTCAAGTGAAGCAAAAACCAAATTGCAAGATCAGCCTCAGGCTGCTTCTGCTCCTTCAAACGCACTTGAGCTTCCAGGTCCAGAAGCTCCGCAAAAAGGAGGGTCTCAAAATGCTATTATTGTTAGTCCATCTGTGCAGCCCAAGGCACTAAATGACGGTGGCCATAACAAGAGCTCGTCA…
>sample1_00003157-RA
ATGAGCTTTGTATTTCGAGGGACTAGAGCAGACATTGATAATGGTTTTCCTGGGTTTATACCAGAACGTCGAACAATGCGACTTCATGCAGCTCGGCCAGTAAATACCAATTCACTAGCATTTTTGGTTACAGTGCTCCTACTGTTTATGATACTCAATTCTCATCAAATGACTCCGAACTTTATGCTTTGGCTGGTGTTTGGTGCCTTTTTAATGGCTACAAGCTTAAGGATGTATGCAACATGTCAGCAACTTCAGGCTCAAGCACAAGCACATGCTGTTGCAGCCAGTGGCCTTCTTGGGCATACTGAGCTGCGGTTGCATATGCCTCCATCTATAGCCCTTGCTACGCGGGGAAGATTGCAAGGTCTTAGGCTTCAGCTTGCTCTTCTTGACCGC…
>sample1_00003198-RA
ATGGCGACTCAATTCAGCAGCTTCTTGCTCTACTCATGGGGATTTTGCTTAATCTTGAGTCTCTTGATTTCTCCAACCTTCAGTTCTAGGGTTCATCGCAAAAAGCACGTAGCTTTATTCGTCTTCGGAGATTCACTATTCGACCCTGGTAACAACAATTACTTCAACGACACCAGTTCCACCGCCGGCCATAACATGGGTCAAGCCACCACCTGGCCGTACGGTGAAACCTTCTTCAAACACCCCACTGGCCGCCTCTCCGACGGCCGCATCGTCCCCGATTTCATCGCTGAGTTCTTTAAGCTCCCAATTTGGAAGGCGTATTTGCAACCAGGTGCTCATCAGCTCACTGATGGTGCTAATTTTGCTTCCGGTGGTGCTGGAGTTCTTAACGGCGCT…
>sample1_00003237-RA
ATGGAGTTAAATTTGAATCTCAAGATTGGAAGTAATATGGACATTGATCATGGCGACAGCACTCTTCGGCTTTTCGATGAATCGCCCCCTCGCAGTCAAGCTGATCATCGTGATTCTCAGGGTGAAGTAGGAGAATCAACTGTTTTGTTAGCTGAGAAAGTGAAGAGAGTAACTGCAGAAAACAAGAGACTTACTGAAATGCTTGCTGTGGCGTTTGAGAAGTACAATGCATTGAAAACTCAAATGGTGGATTATATGTCCAATACTAATGATAACACCGGTAAGAGAAAATCTCCAGAAGTAAACAACAGCAACAATAACAACGACAAAACGAGTTCTAGTGACGAGGAAGACGACTCGAGTGTGAAGAAGCATAAGGGGGAGACTGTAAGTACAGTT…
>sample1_00003280-RA
ATGGTGGAACTCAGCGATGATGAGGTAGGAGTGATCTTCAGGTCCATATACGACCCAAAAGACCGAAACTCCATCTCTCTCGTCTGCAAACAATGGCTTAGAGTTGAAGGCCTCACACGAGCCTCCGTGCGCGCTCTCGCACCCGATCTCCTCCTCAAATTCCTCCCTAGGTTCCCCAATTTGATCGCCTTCGAGTCGTCAATGGTCATCGACGACCTTAAGGTCCTCTGCCTCGCCAGCTACTGCCCTAAAATCGAGACCCTAAACCTCAATATTGGGGGGGAATCGGATAATGGGTCGGATTTAGATGATATTACTGATGTGGGTATGTACGCGATTGCGAAGTGGTGTAGGAATCTCTCGACACTTATGGTTCGGAATCGCAGGAAGATTGGGGAT…
>sample1_00003314-RA
ATGAGAGGCAAAACCCAGAGACCTCAATCTAAGAGCAACTCCAGCAACAAGAAGGGCAAGAGGGCCGGTTCTGAGGTGAGCCAGGACCCGTTCTTCCAGACCGATGCCAAGCGTCCGCGCCATAAACGCCAAGACGAAGAGGAAGACGATAGTGAGATTGACAGCGGGTCCGACGAAGAATTTAACGGTTTCGACGAAGATGGAGTTGCAGGAAATGCGGAGGCGGACGGGGTGGAGGATGAGTTTGGTAGGGAAACGGCGAATGAGAAAAGGTTGAGATTGGCGAAGGATTACTTGGCTAAGGTGAAGTCCTTAGAGGCTAAGAAGAGAGAAGAGGATGATGATGATGAAGAGGATAGTGACGAGGAAGACGAGGACGGAGCTAGGGATTCACTTGTT…
>sample1_00004767-RA
ATGAACACTCAAATGGAAAGACAGTGTGACAACCCCAGCCAGCAGTCTGAACATCATGATCATCATCAATCAGTGTTGAAGAAGGTGAAGGCGAAGGCGAAGAAGATCAAGAATAGCATCACTAAGCACGGTCATTCCCATGATGATGATATCCATGCCCATGACAATATCCATGCTCATGAAAAGGAGGCGGATTATGATGAGGATGAGATTGAAGAAGACCCGGAGTTCCATGGCGCTCCAATGTACGAGTCTCAAGAGGTTCGAAGCCGCCTTCCTGGGCAACATGATGTTGTGTTAGGGCATGGTCCTGTGGTGGCGGGACATCACGTCGCTAGACAAGACTGCCGAAGCTTCATTCCGGAGCAGGTCGGAGTCTCGAAAGAAGCAGGCGGGGTC…
>sample1_00005468-RA
ATGGCATCAGAGAGTGAATTGGTAAAGCGGCTGGAAGAATTGCAAAAGCAACTGGGGAAGAGGCAAACGTTCGAGGAGGCGCTCTCCTCTATCAAATCTCTGCTCAGGGATCGGTACTCCTCTTCCTCTCCTTCTACTCAGAAGGTCTTCTACACCGTCGTTTGCAGAGTGGCCACCGTTCTCCGGACCCGTTACACATCCTCTTCGCCCGGATACCTCCTCTCTGGTCTCGAGCTCTTTGAAGCTGCTGAACGCCTCTCAACAGACGCATCCGAGAAATCCCATTTCCGGACTTGCATTTACAATATCCGTGAAGAACTGAACCAACCGGATGAGTCCCCTGTCCCGTCCTTTTCGTCAGAGCGAAGAGGGTATCTGTTTGAGGGTCATCTGACAGTT…
>sample1_00005844-RA
ATGACAGTCGCCCTAAACAAGTCAAAGGGCCGTACACTTGTCGCCGGAGCCACCGGATTCATCGGGCGCTTCATCGTCGAAGCAAGCTTGGAAATGGGTCGCCCTACCTTCGTACTAGTCCGGGCCGAACCCACGGGCTCTTCCAAGGCCAAAATCATCAATGAATTCAAGGACAAGGGAGCCATAGTTATCGAAGGGATGATCAACAACAAAGAATGTATGGAGAAGATCCTAAAAGAGAAGGAGATAGAGGTAGTAATATCAGCAGTAGGTGGAGCCAACATCTTAGACCAAATCCAACTAGTGGAAGCCATTAAAGCCGTACCTACAGTCAAGAGGTTTTTGGCGTCGGAGTTCGGGCATGACGTGGACAGGGCGAACCCGGTGGAGCCCGGACTG…
>sample1_00006100-RA
ATGGATGATGACCATGTTTCTGCTTCTTCCTCTTCTTCTTCAGCCTCCCAATTTCTATATTGGGGACAAGTGTTGACTCTCTCCCTTACGGGTCTTGTTCTTCTGCTCAGAGTTGCAGTCGTCTTATGGTGGAGACCCAGAAAGATCGAAGCTCACTTTGCAAAACAGGGGATCAGAGGACCTCCTTATAGGTTCTTCCTAGGCAATGTGAAGGAACTTGTTCAACTCATGTTGAAAGCTTCTTCTCAACCTATGCCTGATTTCTCCCACAACATTCTCCCTAGAGTTTTCTCTTTCTACCACCACTGGAAGAAAATCTATGGTGCAACCTTTGTGGTATGGTTCGGGCCTACAGCGAGGGTAACCGTATCAGATCCGGATCTGATCCGAGAGATTTTC…
>sample1_00006106-RA
ATGGATAGCAAGAGCAAGGTTCTGCACATAGCAATGCTGCCATGGGCAGCATTTGGACATCTCATACCATTTCTAAGCTTAGCAAAGCAACTTGCTCAACAGGGTCATTCTATCTCCTTCATCTCCACACCCAAAATCATTAAACGTTTGCCCAAAATCCCTTCAAATTTAACAGATCAAATTCACTTCATTGAATTCTCGTTACCTTCCATCTCCGGCCTCCGGCCGGGAGCCGAGGCCACCAGCGATCTCACCTACACTGAGTTCCACTACCTGAAACTCGCCTACGATGGTCTTGGACCCCAACTCGCTGAGTTTCTAGAATCTTCTTCTCCTCATTGGTTGATTCTCGACTTTGCCCCTTACTGGGCGATTCCGGTAGCATCCAAGCTCGGTATT…
>sample1_00006888-RA
ATGGCGATCAGCGATCTGTTAACTCCTTTTGGAACATCCTTCGTTTTTGGAGGGCTCTTGCTCTTACTGTTCGTCTTCATTGTAAGGAGGTCGGCTCTTAGTCGTAACAGTCCCTCTTCTGAACTCAAGCCTGTACCGAAGGTCGGTGGACGATTGCCTTTGCTTGGAAATTTGCTGCAGCTCAAAGAGAAGAAACCGTTCAAAACTTTCTGTCGCTGGGCTGAAATCTATGGACCTATCTACTCTATCCAACTTGGTTCTTCTCATGCCATCGTCCTCAATTCAGCTGATGTTGCCAAGGAGGCCATGGTCACGAGATTCTCGTCCATATCGACAAGGAAATTGTCGAAAGCATTGACGATTCTGACTTATGATAAGTGCATGGTTGCAACAAGTGAT…
>sample1_00006896-RA
ATGGCGACGGAGGGTGGAGAAGGTACGGCGGCGGGGGTGGTGGCTAGGGCGGCAAGGAGGAAGCCGTCGTGGAGGGAGAGAGAGAACAACAGAAGAAGAGAGAGGAGGAGGAGAGCAATCGCTGCGAAGATATTTACTGGATTGAGAGCGCAGGGGAACTACGATCTTCCCAAGCACTGCGACAACAATGAGGTCTTGAAGGCTCTCTGTTCTGAAGCTGGCTGGATCGTCGAGCCTGATGGCACCACTTATCGCAAGGGATCGAAGCCCCCTCCGATCGATATGTTGGGCGGTTACAACAACATGAACTTAAGCGGTTGCTCTTCTCAGATTCCGAGCCCTCTTTCTTCAGCATTTCCCAGTCCAATTCCTTCATACCAGCCAAGCCCTTCCTCATCC…
>sample1_00006897-RA
ATGATGTACGGCGGGGACCCTCAGCAGCAGCAGCAGCAGCAGCGGCAAATGCCGCAAGGCCAGCAACCTCCGCCGCACCTTCAGCCTCCCGGACTGCCGCCTCCCGGACTACCGCCTCCTTACGCTCAGTTTCAACAGCAACACCAGCAACACCAGCAACACCAGCAACCGCCGCCTGGGATGATGGAGTACCAGAGGGGTCCACCTCCTCCGATGCACATGAATCGCCAACCCCCCTCCGCTCATCCTACTGCAAATCTCCCTCACCACCCACCTCCTTACGAAGCTCATGCTGATAGTTATGCTGCCAAAAGAATGCGAAAGCTTACCCAAAGAAGAGCTGTTGATTATACAAGTACTATTGTTCGATATATTCAGTCACGCATGTGGCAACGGGAT…
>sample1_00006898-RA
ATGTTGGGGATATTTCAAAAGGGGTTTGCGCACCCACCAGAAGAGCTGCAGAGCCCAATCTCCTCCGATAAGCTCCCCGAAGAAGCTCTCAATGACTTCCTCTCCTCTCACCCTCCTGAGTCGACTCTTACTGTCCGCTTCGGCAACTCGGCCGTGCTCGCGTACTCCCCTCCGGGAACTCTTCACGACATGTCATTTGTAGGGCATGAGGACGTGTACTGTATATTCAGAGGGAGGCTCAACAACCTGTGTCCGTTAATCAAGGAGTACGGGCTTTCACACAAGTCCACAAACGAGGCTATGCTCGGGGCTCAGCTTTATCGGACGCTCAGAGATAGAGGGCCCTACCCTGCTGACCAGGTCATCAAGGATCTTGACGGCTCCTTCGCCTTCATCATA…
>sample1_00006909-RA
ATGGAAGCCGAAGTTTCCCTGTTTGAGACAAGTGAAACCATGGCTAGTTTCCTCGGCTCCACCGGCCTTCTTATGGAGTCCTGGAAGCTCTGCAGCACCGCCAACGCCGCCCTTGCTCCTCCTTCTGGCCCGGGTTTCATCGTCTCCCAAGTCGGCTCTGTCGGATACATAGCCTTCTCCGGTGCTCAGATCATTTCCGGCTCGGATCTCTATGTCGAGGATCTGGTTCCACTTAACGGAGTTGATGCCGGAATCTTCGCCGCCTTAGATTCTCAGGGAGCAGCCGATGGTGATGAGGAGGAGGATCCCGTTATGGTCCACAAAGGCCTCTTGCATCTCTTTCACAACATCTATTCAGATCCCAATTTCCAGATCCAAGTGAAGGCAATCATGGAGAAA…
>sample1_00006916-RA
ATGGCGTCCTCTTCACTTGTCAGATCTGCTCTCACTTCTTCCTCTTCCGTCAATCACCCTCGCCTCTCCTCTTCCTCCAAGAAATCCTGCCCCGTCACCTTCAACAACCAAAGCATCGTTTTCAGAACAAATATTCCGGACGCCTTCTCCTCCTCTTCACAGTTTATGCTGCTATGTGAAAATTCTGCACCCAATGTCACTTCAGGTTTTGGTCGAATTGGAAGGTTGGTGCTAAGGATAGCCACCTCCAGGGATAATGTTGAAGTGGTGGCAGTCAATGATCCTTTTATTGATGCCAAGTACATGGCTTATATGCTCAAGTATGACTCTACTCATGGAGTTTTTAAGGGAACCATTGAAGTTGTGGATGATTCAACCCTTGAAATTGATGGGAAGCAA…
>sample1_00006917-RA
ATGTCGTCCTCTTCACTTGTAAGATCTGCTCTCACTTCCTCCTCTTCCGTCAATCGCCGCCGCCTCTCCTCTTCCTCCAAGAAATCCTGCCCCGTCACCTTCAACAACCAAAGCATCGTTTTCAGGACCAATATTCCGGACGCCTTCTCCTCCTCTTCACAGTTGTGTGTATCTTCCTTCATCTGTCGCTGTTTTGGTCGAATTGGAAGGTTGGTGCTAAGGATAGCCACTTCCAGGGATAATGTTGAAGTGGTGGCAGTTAATGATCCTTTTATTGATGCCAAGTACATGGCTTATATGCTCAAGTATGACTCTACTCATGGAGTTTTCAACGGAACCATTGAAGTTGTGGATAATTCAACCCTTGAAATTGATGGGAAGCAAATTAAAGTTACGAAC…
>sample1_00006930-RA
ATGATTGCATACGCAGAGCGATTCTTGCCGGAAAATGACGTCGAATCGATTCCTGACCACTTCGTCGACAACGACGGCTTCGATTCCGGTAACGGGACCGTCAAGCCGATCCTCGAGAGCCTCGAAATCCGTGCGACAGTCGGATATCGTTCTACTGCCTCTGCCGGTAAAGATTTCGGCGGTATGGTTTCAAGGCCACCGGCGGCAGTTGTAAGACCGGCTTCTCCTGAAGATGTAGCGGCGCTTGTACGAGCAGCCGCTTCTGCTTCTCCGGCGAATATCACCGTCGCAGCCAGGGGAAACGGCCACTCGATTAACGGACAGGCTATGGCTGGAGGCGACGGTGGCATAGTTGTCGATATGAGGTCCATCGAAGATTTCTACTTCCAAATCGGAGAG…
>sample1_00006984-RA
ATGGCAGCTTCAATGGATGTGTACAATCCCTTTGGGAATGAGCTCATGGAAGCCTTACAGCCGTTCATGAAATCTGCTTCTACTTCTCCATCTTCAGCCACCGACATCACTTCTTTTCCTCCCCCTCTTCCTCCATCTTCTTCTCCTTTCTATCACCAAAACAACTTCTCGAATCTCACAGATCCGACCTTCTTCTACTCTAATGGCGGATCTGATTTCTCAACCTCTTTTATCCCTCAAAACCAATTCTATTCTTCACCACAACAATTTGTCTCAGATCCTCAGTCAAACTTCCAACCGATCTACACAAATCCTAACCCTAACCACCACAGTCTGAACTTTCTCAAGCCTACACCAGTTGCCATGAAACAGTACGGCTCACCTCCTAAGCCGACGAAG…
>sample1_00007038-RA
ATGGAAGTCTCATCCGTTAGCGAATATCTCCTTATAGGAGATCGATCCTCCTCACCGATTTCTGATTCGGCGACATCGCCACCGGATCCGGCCAAGTGCTTCTCTTCATCGCCGACTTCTTCCTTATCCTTTCTATCCTCTGGACCAGAAGACTCTGGTTCTTCTTCATCATCATCGTCTTCAAGTGACTTCTCTTCCCCGAGCGGCAGCTCCGGCGAGATTCAGGTGGACCTCGTGGCGGAGGCTGTAGCTGTGGTTCCCCAGATTCTCATGGAGGCGGTTTCTGGTGGAGATTTGGCTCTGGAGAGAAGTATGAAGTGCGTTGGGAGGCATGATAAGGTTAGCTGGGGTACTACATCGGTTATTGGGAGGAGAAGAGAGATGGAGGATGCGATTTCC…
>sample1_00007044-RA
ATGAACAAGTTCAGAGCAAAATCATTGGAGACGAAGATAAGGGTGAGAAGCAACTGTCAGATCCAAAACCAAGCACTCTTCCATGGGGGTTTCCTTGGTGCTCGGTATGGCGGCAACAAGCAGAGACCAGCAGTACAGTGTCTATTTCGCAGTTTGAGGATGGAAGATGACAAAGGGCTTGATCTCAGCTTGGGTTTACCTGTTGGAGGATCATCTTCCAAGTCTCACGAGAAAAGCAATACTTGTAATGATGCAGGTCCAAACGATGTGGATCGTACCAGCAAAATTTTAAATGATTTCAGAAATTTCCTCAATGGTGGTATTCCACAACAGCCTCAAGCATACAACTTCCCCCTGTCTGCTGCTATTGGTCACACCTCTGGGGACGGGAATACTAGA…
>sample1_00007051-RA
ATGACGGAATCTCGGGTGTTCATGGAAGTGGGAACCGACGGTGTTGCAGTCATCACTATCAGCAATCCTCCCGTTAACGCACTTGCGCTTCCAATATTTGCTGGGTTAGAGGAGAAGTTTCAGGAGGCGATGAGGAGACATGATGTCAAAGCTATTGTTTTGACTGGGAATTTATCTATTCTACCTGATAAATCTGTTGATTTGGCCATTGACGTCATGGAAGATGGAAAAAAACCTTTTGTTGCTGCTATACAAGGGCTTGCACTTGGAGGTGGCTTGGAATTAGCTATGGCGTGCCACGCTCGTATTGCAGCCCCTAAAGCTCAGCTTGGCTTGCCTGAACTTTCACTTGGAGTTATTCCTGGAATGGGAGGGACACAGCGCCTACCAAGGCTTGTT…
>sample1_00007052-RA
ATGGCGCAAGCTCGGGTGTTCATGGAGGTGGGAGATGATGGCGTTGCAGTCGTCACCTTCAGCAACCCTCCTGTTAACGCACTTGCACTTTCAATATATGCAGGGCTGGAAGAGAAGTTTAACGAGGCAATGAGGAGAAACGATGTCAAAGCTATTGTTTTGACTGGTGAGGGTGGAAGGTTTTGTGGTGGTTTTGACATCAATGTTTTCGGGAAAGTTCACAAGACTGGGAATATATCAGTTCTACCAAGTAAATCTGTTGATTTTGCTATCAACCTGGTTGAAGATGGAAAAAAACCATATGTTGCTGCTATACAAGGTCTTGCCCTCGGAGGTGGCTTGGAACTGGCTATGGCATGCCATGCTCGTATAGCAGCCCCTAAAGCTCAACTTGGATTG…
>sample1_00007359-RA
ATGATGGATTCCTGTGATTGTGTCGATACTCAATGGTTTGCTGATGAAATTCTGATTAGATGGCAGTATATGGCAGATTTTGCTATTGCTTTTGCTTATTTCTCCATTCCATTGGAGCTGATTTTTTTTGTAAAAAAATCAGCATTCTTTCCTTATAAATGGGTGCTCATACAGTTTGGTGTCTTCATCGTGTTGTGTGGTGCAACTCACTTATTAAACCTATGGACATTCTCGGTGCACTCCAAATTTGTTGCAATCCTGATGACTATAGCAAAAATGTCCACTGCTGCTGTTTCGTGCATTACTGCTATGATGCTTGTTCACATAATTCCTGATTTGTTAAGTGTTAAGATGAGAGAATCAATTCTCAAACAAAGGGCTGATGAGCTCGACAGGGAG…
>sample1_00007454-RA
ATGCAGCTGCACTTTTCGCCGAGTATGAGAAGCATTACGATCTCGAGCAACAATGGATTCGTTGACTTGATGAAGATCAAGATCGCTGCTCGTCACATCTCTTATAGAACCTTATTTCACACCATACTCATTTTAGCTTTTTTGTTACCTTTTGTCTTCATTCTTACTGCTCTCGTGACGCTTGAAGGTGTCAACAAGTGTTCGTCATTCGATTGTTTAAGTAGACGATTTGGCCCAAAACTCCTTAGTCACGATGATTCAGGGCAGAGACTACTAAAAGATTTTCACAAGATTCTCAATCAAGTTAAGACTGAGGAACTACCACCTGGCATAAAACTTCCAGAGTCATTTAATCAGCTTGTTTCTAGTTTGAAGTATGGTCACTATGATGCCAAAACA…
>sample1_00007778-RA
ATGAAGGTCAAAGTAATTTCTCGATCTACGGATGAGTTCACTCGAGAACGAAGTCAAGACCTCCAGCGAGTATTTCACAACTATGATCCTAGCCTGAGGCCTCAAGAGAAGGCGGTGGAGTATGTTAGAGCTCTTAATGCTGCTAAATTGGATAAGGTGTTTGCTAGGCCTTTCATTGGAGCTCTGGATGGGCATATAGACGCCATATCATGTATGGCGAAAAACCCCAATCATTTGAAAGGGTTTTTTTCGGGCTCAATGGATGGAGACATTCGCCTGTGGGACATTGCTTCCAGGAAAACAGTTTGTCAGTTTCCTGGACATGATGGTCCTGTTAGGGGTCTGACTGTGTCTACAGACGGACGTCTTCTGGTATCATGTGGAAACGATTGCACTGTC…
>sample1_00007800-RA
ATGTCTGGGTACAAACCTGATGACGACTATGATTACCTCTTTAAATTGGTTCTTATTGGGGATTCAGGTGTTGGTAAATCCAACCTCCTTTCTAGGTTTACTAGAAATGAGTTCAATCTTGAATCCAAATCCACCATCGGCGTTGAGTTTGCTACTAGGAGCTTGAATATTGATGGCAAGGTTATTAAAGCCCAGATTTGGGACACAGCTGGTCAAGAACGGTATCGAGCCATTACTAGTGCATACTACAGAGGAGCAGTCGGCGCTTTGCTCATATTTGACGTGACAAGGCACTCAACATTCGAGAATGCAGCTAGATGGCTAAGAGAGCTAAGAGAGCACACAGATCCAAACATAGTAGTAATGCTAATAGGTAACAAATCAGATCTGAGACACCTT…
>sample1_00012450-RA
ATGAATATGGTAGAACCTCGTGAGGTTCAGCTCAACTTATTTGGAAAACTAGGCACGGATGATTTGATATCCAAAGATGATTGTCCGCCGCCGACAGTATTCCCACCTAAGACACTCAAATGGTGGGCAGATATTTTCCTATGTAGTTTCCTAGTACTTGCAGGCCAAGCTGCAGCAACGCTTTTGGGAAGATTGTATTTTGACAAAGGAGGGAAGAGTAAATGGATGTCAAGTTTAATTCAAGTTGTGGGTTTCCCTGCTCTCCTTCCTTTCTACTGTATTTTCCCACGAAAATCCAAAAACCGTGATGATCAACAACATCAGCAACCAAACAAGGCCTTAAAACTCGGCTCGGTTTACACTTCACTAGGACTATTAATTGCCTTCGATTGTATGTTA…
>sample1_00012458-RA
ATGGTGAAGTTTACAGCTGAGGAGCTGCGTGCCATTATGGACCGCAAGCATAACATTCGTAACATGTCTGTTATTGCACATGTTGATCACGATGAGGCAGAGCGTGGAATCACTATCAAATCCACTGGTATCTCCTTGTACTACGAAATCAGTGATGAAGCTTTGAAGAGCTTCAAGGGTGAAAGGGCAGGAAACGAGTATCTCATCAATCTTATTGATTCACCCGGGCACGTTGACTTTTCCTCTGAGGTGACAGCTGCTCTGCGTATCACTGATGGTGCACTTGTGGTGGTTGACTGTATCGAAGGAGTTTGTGTCCAAACTGAAACCGTCCTCCGTCAGGCCCTTGGTGAAAGGATCCGTCCAGTTCTGACAGTTAACAAGATGGACAGGTGCTTC…
>sample1_00012459-RA
ATGGTGAAGTTTACAGCTGAAGAATTGCGGGCTATTATGGACCGCAAGCATAACATTCGTAACATGTCTGTCATTGCACATGTTGACCACGGGAAGTCGACCCTTACCGATTCTCTTGTCGCTGCTGCTGGTATCATTGCTCAGGAGGTTGCTGGTGATGTTCGTATGACTGACACCCGTGCAGATGAGGCAGAGCGTGGAATCACTATCAAATCCACTGGTATCTCCTTGTACTACGAAATCAGTGATGAAGCTTTGAAGAGCTTCAAGGGTGAAAGGGCAGGAAACGAGTATCTCATCAATCTTATTGATTCACCCGGGCACGTTGACTTTTCCTCTGAGGTGACAGCTGCTCTGCGTATCACTGATGGTGCACTTGTGGTGGTTGACTGTATCGAA…
>sample1_00012486-RA
ATGGCTTCATCAATTACCGTATCCTCCATAGCCATTGAGGATTTCGTCTTTCCTCCTTCCGTCCGCCCTCCCGCCACCGAAAAGTCTTTCTTTCTCGGCGGTGCAGGAGTTAGGGGGCTCACGATCAATGGTGCATTCATATCCTTCACGGCGATCGGAATTTACTTTGAGGAATCCGCTGTGACGTCACTCGCTGACAAGTGGAAGGGGAAATCCGCCACCGAGTTGACTGAATCTGTTGAGTTTTTCAGAGATGTTGTCACCGGTCAATTCGAAAAATTCATACAGATCACCATGTTGAAGCCCTTAACTGGGGCACAGTACTCTGAAAAGGTATCAGAGAACTGCGTAGCTATATGGAAAGCAATTGGCATCTACTCTGAAGCTGAAGAGAAAGCT…
>sample1_00012491-RA
ATGGCACTCGTTAGAGAACGCCGCCAATTGAACCTCCGTCTACCCCAAGAAACCCTCCGCCACCGCCGTCCTTTAACTCTCCCGCTCCCGCCCTCCGCCAACTCCTCCGAAACTACCACTGCCGGAGCGCTCTCTGAGTACAAGAAGCTATGTGTTCTCGGTCATGGAAACGGAGGTACGGTCTACAAAGTCGAACACCGCTCTACCGGAGCCATCTACGCACTCAAGGTGGTTCACTGTAGCTCTGATCCAGTCATTCGCAGACGAACACTCCGAGAACGTGACATCCTCCGCCGAACTGACTCGCCGTATGTCGTCCGGTGTCATGAGATTTTCGGTGAAGCTGATGACCTCGCGATTCTCATGGAATTCATGGATTCTGGAACCCTAGATTCGCAG…
>sample1_00012704-RA
ATGAAATGGGAGATGGAGATTACACAAGTCGAAGCCGTTCTGGAGAAGATATGGGACTTACACGACAAGCTCAGCGACGCCATTCACTCAATTTCCAGAACTCACTTCCTCAATTCTCTTAATAACTCATCAAGGAGGAAGATCTCCGATGACGACGACAACTGCAAGGGCTTTGTCTATGTCAAGGATTGGGATAAGGATCCCGCCATTAGCGAGGCTAGGAGCCTCAACGCCATTCGTACCGCCCTTGAGAATCTCGAGGACCAGCTTGAATTTCTCCATGTCACTGAGACAAATTTCTTGCAGGAGAAGAAAACAGAGGATCAATACACTTCTCTGGAGAAACAAACTGAGTTTATAAGCTTATGGCCTACAACCCCAGGAAAGACTGTGCAGATT…
>sample1_00019238-RA
ATGGTGGTTTCGTCGAAACACAGTGCAATCGAACAAGTAACCATACCAAGAACAATGAAACCTTTCATCCCAGTGATCGACCTGTCAAAATCCGATGCAAAACATCAAATCGTCAAGGCTTGCGAGGAATTCGGGTTCTTCAAGGTCATTAACCATGGAGTTCCGGTTGATTTCATTTCCCGGTTGGAGTCGGAGGCCTTGAAATTCTTCTCCCTTCCGATGTCAGAGAAACAGAGCGCCGGCCCGAGCTTTCCGTTCGGGTTTGGCTATGGCAACAAAGGAATTGGACTCAACGGTGACGTTGGCTGGGTTGAGTATCTTCTCATGACAGCTAATTCAGCTCTTCAAATCGGAGAAAACCCAGAAAACTTCAGGTCGGCTATGAATGAATACGTGACA…
>sample1_00019239-RA
ATGCCAGCTTCAGGGGAAAAACAGGAAGCTTTGAGGTTTAATCCCGTGCTAGGCACATTCTGTTTTGTGTCTTATGTGTTGCGTTCACCTCCACCCCCCTCCCCTCCTCCTGCTGCACTTGACTCCGAGTTAGAAAGTTCCCTTAAAGATTTGGAAGAAAATAATCACCAATTGGCGGCTCTAAAAGCAGAGAAAGAAGCAACAAAGGGTTTGTTATTTCCTTTCTTAAGCATTGCAAATAATCATACAGCTGGGGACGGGTCAACAAATAAGCAAAAAGATTTGCGAGGTTTAGAACTTACTCTGGAGAAAATAATGGATGAATCTTCTTCGCGACTAGAACAACTCAAACATGTGCACAAAGAAAGATTTGTCATTTTGACAAATACTAAAGTGAAT…
>sample1_00019240-RA
ATGGCTAGTACTGGTGAGCCTGATCGGAAGAGGCGTCCTCTTACCTCTATTTCCCCGCTTTCTCCTACTAAGAAACCTTCATTGTTACCCATCTCCGAGGACAAAAAGCTTGACACTACTGTGCTTCAGTTTCAAAATCAGAAGCTCTTTCAAAAGCTAGAAGTTCAAAATATTGAGATTTTGGCTCTCAAGGATACATTGTCCCAAGAGAAAGCAAAAGAACGCTTATACGACAGAAAAATAGCTTCTGTTAAGAAATCATGGGAGAGGCTTGTAGATGGCTTAACTTCTCTTGACATTAGAGGATCGTGCACGAGCCGTGGGCAAGATATTCATCACTCACCCGCCTCACAAGATGCTGTTTCATCCACTGGAGACATTGAGAGACTTCTGCAAACA…
>sample1_00021805-RA
ATGGCCGAGTCTCTACGTTATGGTCTGCGGGGTGCTGCTCGGAATGTCATTTCTCAAGTACGTCTACCCGCTGTTCAGGTGGCTCGCCGTCGCGGCAGTCATAGTCGGAATAGGACCCATCATCTTATGGGAACGGTGGGTATGCAAGATTACTTGGAAGCTGGCACCATCGTCTTCCTCTTCGCCATTGCTGAATGGCTCCAATCTCGAGCCAGCCATGAGGCAAACGCAGTCATGTCTTCATTGATGAGCATAGCCCCACAGACGGCGACACTCGCAGAAACCGGGGAGCTAGTCAACGTCGAGCAAGTGAATCCCGGGACTATCTTAGCCGTGAAGACAGGCCAAGTGATCCCCATTGACGGAGTTGTCGTAGAAGGAAGCTGCGAGGTGGACGAG…
>sample1_00022928-RA
ATGGGTCGCCTAAAACTTCAACCTGGTATAAAATCAATTGAAGAAGAACCCGAGGAAGGTGAACCTACCCCTTCTAATAAGGCTGCTTTAGCATGTATGATAAATGCAGAAATAGGTGCTGTGTTGGCAATCATGCGTAGGAATGTCAGATGGGGAGGCCGTTATATGTCAGGTGATGATCAGCTCGAGCATGCACTAATTCAGTCTCTGAAAGCATTAAGGAAACAAGTTTTCTTGTGGCAGAACCAATGGCATAATATCAATCCTGTTCTTTACCTCCAACCATTTTTAGATGTAGTTCAATCCGATGAAACTGGTGCTCCAATCACAGGGGTTGCATTGTCTACTGTGTATAAAATCTTGACCCTTGATGTACTTGATACAAGTACAGTAAATGTT…
>sample1_00025811-RA
ATGAAGAGATCTACTTCCTCCGTCGATGAAAAGCTTAAGAAGATCAGGATCGAGACCCAAGATGAAAAGGAAGAACTAGCGGCAGATGAGGACCATGGAACCGGATTCGTCAACTTGGACGACAATCTTCTGTACGAGATCCTCAAGCACGTCGACGCTAGGTCTTTAGCCATGGCCGCCTGCGTTAGCAAGCTCTGGAACAGGACGGCGCTGGACGAGCGTCTTTGGGAGCTCATCTGCACGCGCCACTCGTCTCAGCTCTGGTGCGGTACTCAACAGCTCAGATCTGTGGTACTTGCACTCGGAGGATTCCGCCGACTCCATTCCCTTTACCTCTGGCCACTCTCGAAGCCGTCGTCGTCTTCAGCTTCGTCCGCGATGGCGATTCCAAATCCTCGA…
>sample1_00025812-RA
ATGGCTTCTTCTTCATCCAGAAAAGATCTGGATCGGATCAAAGGCCCATGGAGCCCAGAAGAGGACGACCTACTGCAGAAGCTTGTAGATAAGCACGGTCCTCGCAACTGGTCGCTTATAAGCAAGTCGATTCCGGGAAGATCTGGAAAATCTTGCCGACTCCGGTGGTGTAATCAGCTTTCTCCGGAGGTTGAGCACCGCCCCTTCACTCCTGACGAGGACGCTGCTATCGTTCAGGCTCATGCTAGATTTGGCAACAAATGGGCCACCATAGCCAGGATGCTTGTCGGTCGGACAGATAACGCTATCAAGAACCATTGGAACTCAACTCTCAAACGCAAGTGCTCTTCCATGAGCGGCGGCGATTTCAACTTCGACCTCCATGCGAATCCTCCTCCG…
>sample1_00025814-RA
ATGACTCAATCTACCTACGATTTGCTTCAAAACGAACACTTACAACAATCTCCGTTTTCTTTTGACGATTCACTTTACTGTCAAGAGGACGGAGATTGTTTTTCCGATGAGACTGGTGGTTGCGACGAATTTAACGCTCCCCGTATTATTTCCGACATGGAGCTGTGCTGGGAGGAGCACGAGCAGCTCAATTCTCTTCTCTTGAAGGAAGAGGGGAACAAGCTCTGCTGTCTTCTTCGCACAGACCCTTGTTTGGCTAATGCGAGGCGCTACGCTGTCATTTGGATGCTTAGGGTTCATAACCATTACTCCTTTTCTGTCGTTACTGCTCTTCTTGCTGTCAATTACTTGGACAGGTTTTTCTCTGCTTTTGAGTTTCAGAAAGGTAAACCATGGCTC…
>sample1_00025928-RA
ATGAGTCAGTGTGTTCCTAATTGGGATCTAGACGACGCCGTTCCGTCTCGATTCGACCACCGCCCTAATCACTCCGGCCCCGATGTCCCCACGTCAAACTACGAGATGGCGGAGCTGACGTGGGAAAACGGACAGCTGTCAATGCACGGTCTCGGGATGCGGCGCGTGCAAAGCAAACATAACTTAACCGCCACTCAAAACCACAAGTACGCCACGGGGACGCTTGAGTCTCTAGTCAACATAGCCACTCAGAAGTCGCCACCTGGCAACGGGGTGGCATCCTCAACGCGCGTGGACTCCTGCAGTGCAGCCGCCACGCGTGAGCCAAAGAAGAGAGCCGTCGTCGACGTCGAGGACGGGGACGAGGGTTTAGTACTCAAGAAGCCCAATTTGGCGCCA…
>sample1_00026690-RA
ATGTCGGAGAAGAAGACCATGGCCACGACCTCCACTCTCTTTTCTCCTTACAAGCTTGGTAGATTCGATCTCTCCCACAGAGTGGTGTTGGCGCCGATGACGAGGTGTAGGGCGTTGAATGAGATCCCTAATGACGCGCTTGTTGAGTACTACACTCAGAGGGCTACTCAAGGGGGATTTCTCATCACTGAGGGGACTCTCATCTCTGAAACTGCGGCCGGATTTCCTCATTGCCCTGGAATTTACAAAAATGAACAAGTGGAAGCATGGAAGAAAGTTGTTGATTCTGTTCATGCTAAGGGTGCCATTGTTTTTTGTCAACTTTGGCATGTTGGTCGAGCATCCCACACAGTGTATCAACCAGGTGGTAGTAGACCAATATCATCTACCAACCAGGGT…
>sample1_00026693-RA
ATGAGGTGTGTCTACATCCCGGTCCAGAACTCTGAAGAGGAGGTGAGGGTTAACCTTGAGCAATTGCCCGATGAAGCTGCCGACATTCTCGACATCCTCAAGGCCGAGCAAGCTCCCCTCGACCTATGGCTCATAATTGCCAGGGAATATTTCAAGCAAGGGAAAGTCGAACAATTCAAAGTAATTCTGAAAGAAGGTTCTAGTTCAGATATTGATGAATACTACGCCGACGTGAAGTATGAGAGAGTTGCAATTCTCAATGCATTGGGGGCTTACTACAGTTACCTTGGGAAAATTGAGACCAAGCATAGAGAAAAGGAAGATCACTTTGGTGAAGCCACGCGTTACTACAACAGAGCTGCGAGAATTGACATTCACGAGCCTTCTACTTGGGTGGGC…
>sample1_00003907-RA
ATGGAGGTTGTCAAAGTGTTGCATATGAATGGAGGAGATGGAAGCTCAAGCTATGCTCATAATTCTCTTCTCCAGAAAAAAGTGTTATCCATGACAAAATTTATAAGAGAGGAAGCGATTGGTAAAGTTGGGAGCTTGTTTAAAGGAGCAAAAACCCTAGCAATTGCGGATTTGGGGTGTTCTTCAGGACCCAATACACTTTCGGTTATCCGTGAAGTAATCACTTCGATTTACAAGACCCGAATTGAATCAGGCAATCGGGTTTTGTCTGTCGACTTCTTGGTGTTCTTGAATGATCTTCCTGGGAATGACTTTAATACCATCTTTAAGTCTTTGCCGAGCTTTCGAAATGAGTTGAAGGGTGAAATTGGAGAAGGGAGTGTAGGTGGTTGCTTTGTT…
>sample1_00003908-RA
ATGGCTGCTTCAACTAAACCCAGGACTCTGACTGCACTGTCAGAGGAGACAACGCTCAACACCAGCTTCGTCCGTGACGAGGACGAAAGGCCTAAGGTTGCTTACAACCAATTCAGCAACGACATTCCGGTCATCTCGCTTGCTGGAATCGACGATCTCGGAGGAAAGAGGGACGAGATTTGTAAGAAGATCGTCGATGCTTGTGAGGATTGGGGAGTTTTCCAGGTCGTTGATCATGGCGTTGATACTAAGCTTGTTTCCGAGATGACTCGTCTCGCTAGAGACTTCTTTGCTCTTCCTGCTGAGGATAAGCTCAAATTTGACATGACTGGCGGCAAAAAAGGTGGATTTATCGTCTCTAGTCATCTTCAGGGAGAAGCAGTTCAAGACTGGCGTGAG…
>sample1_00003929-RA
ATGGCACCAGCATATAAGGAAGCTCAAGGAGAGGAAGCTGATACCCACAAACTACTGCAGAAGCATAACCTTTCTTCTCCTTCTCAAGCTAAGAGATTCATCATGACTCAAGTTGCCATGAATCTTGCTGATCAAAAGAAGAGAGTCTTTACTTTTGGGAAAGGAAGGAGTGAAGGCAACAAGAGCATGAAGGCTTTGCTGGGAGGAAAAGGAGCAAATCTGGCAGAGATGTCAAGCATAGGCTTATCAGTCCCACCTGGTTTGACTATATCAACTGAAGCATGCCAAGAGTATCAGGAGAATGGTAAGAAAATACCAGTTGCCTTATGGAAGGATGTTTTGGAAGGCTTGAAGACCATAGAAAACAACATGGGTGCCTTCCTTGGTGACCCTTCAAGG…
>sample1_00003939-RA
ATGAGTCTCAACGAGATGCTAGGCCAATTTCTTCAGCACAGAAAGTTGCTATTTGATCAGGGTTTTCTGGACAATCAGTTTACTCAACTACAGCTTCTGCAAGATGAAAGCAACCCAGATTTTGTGGTGGAAGTTGTTTCTGTTTTCTTTGATGATTCTGAGAGGATTTTGAATGATCTCTCTCTTACCCTAAAAGAGCAGAATGTGGATTTCAAGAAGGTTGATGCTCATGTTCATCAGCTTAAAGGCAGCAGCTCTAGCATAGGTGCACAGAGGGTAAAGAACGCCTGTGTCTCCTTTCGTAATTTCTGTGACATCCAAGATGTTCAATCGTGTAGAGCTTGTCTGCAACAAGTGAAGCAAGAGTACTTAATTATAAAGGAAAATCTTCAGAAATTG…
>sample1_00004225-RA
ATGATCAGTCTCTCAAGAGGATGCAACGCAGAGTTGTCTTTGTGGTCAAGGCAACTAATTGTTCAGATCCAACAGAAGCAAACATCGGTTGGGTTTATACCATTTTCGAAGCTACAGGAGCGGAAAGAGGTGTTAGAATCTCGACTTATACAGATCCTCCATGGATGTCGAAACCTTACTCAGATCAAGCAGGTACACGCACACATCTATCGAAATGGACTCGAGCAATCTTCCTATCCGCTCACGAAGCTTGTTCGCAGGGTTTCCGAAATTGGCTTACCAATGGGCCCATACGCTCGCGCTGTGTTTGATCAGGTCCATGACCCGAACCCATTTCTATGGACCGCTTTGATCCGTGGATACGCTTTGAATGGTCAGTTGGATGAGTCTGTAGCTATG…
>sample1_00004262-RA
ATGAACAATCAAGTAGGTCCATCCTCTTCAGGTGAAGATTTTGAGGGCGACAACCTCTTCAAGGGTTTATCTGATATTCCACTTGATATCCAACCTCCCCCTAATATTTATAATATTACCCAAAACCACCCTTTTCCTCTTCCTTCACAATTCATACCCTATGGAGAAGAAGGCACCATATTTCAACAATTACTTCATCATCCTCAAGCACCTTCTTCATCAACTACCTCTCCTGCTCAATTTCTAAACCATTATGAGAGTACAGAAGGCAACATGTTGGAGAAAAAACAGCCATTCAGACGTCCACGATCTGCTGAGACGCATAACTTGGCTGAAAGGAATAGAAGAAGTCGGCTGAAAGAGAAAATACAGATTCTGAAGGAAGCACTACCCAATTGC…
>sample1_00004281-RA
ATGGCCTTGCAGGAGACACAAAGCTCAACTAGTGGCCTTGATTTCTTATACTGTCATGAAGAAATCTTGGTTGATATGAGAATACCCAAATCCAAATGCCAAAAAGAAGAAGAAGATGATATAGAATCCATTGTTTCTTCCCCTTGTTTATCTTCATTGTCGCCTTCTTCCTCTTCCTCATCTTCCTCTTATGAAGACGATGATGATTATAATGAGATTGTTTGTTTAATCTCTAAGGAGGAGAATGAACAGCTCATTATTGATCAAACACCGTTGATGGTATTTGAAAATTTCAGAAAAGAATCTATTGAATGGATGATGATGGTGAATTCTCACTTAGGATTCTCCATTTCTACCCTTTTCTTGGCTGTCAACTACTTTGATAGATTCGTTTTCGCA…
>sample1_00004426-RA
ATGGGAAAAGGAAGAGCTCCATGCTGTGACAAGACCAAAGTTAACAGAGGTCCATGGAGTCCTGCTGAGGACACCAAACTTACCACTTTCATTCAACAACATGGCCATCCCAATTGGAGGGCTCTCCCTGCTCAAGCCGGTCTATTGCGATGTGGGAAGAGTTGTCGTTTGAGGTGGATTAACTATCTCCGGCCTGATGTTAGGAGAGGCAACTTCACTCCCAAGGAAGAAGAAGACATCATCAAGTTACATGAAACATATGGAAACAAATGGTCGAAAATTGCATCTTTCTTGCCAGGAAGAACAGACAATGAAATAAAGAACATATGGAATACACATTTGAAGAAAAGACTAGGCATAAAGAGTAGCAAGAGAAACAACAAGAAAGCGAAATCGCAT…
>sample1_00004468-RA
ATGATCAGGACGGTAGTTTATCATGGGGATAATCTTCTTGGAGATGTGGAGATTTATCCTCAACATCAACAGAACAACATTTTGAACTCGAATCCGGACCTGAATAGAAGCAAAGCAGCTGTTGTTTTGGATCATCTGATTAAAGAAAAACGGATCCGGGTGGATAATTTCTCGCAACCTAGCGAACGCTGCCCGCCACTTGCTGTGCTTTACACCATTGGAGATGAAGATCTTTGCTTGAAAATGGAGTCCAACCTTGCCAAAACGCCGCCGCTTGGTGTTTTACACTCAACCTGTCTGAGAGATAATAAGACTGCAGTTGTGATGCTTGGAGAGGAGGAGCTCCATTTGGTAGCCATGGATTCTAGACGGCATGATGGGAAAATATGTTTCTGGGGT…
>sample1_00004469-RA
ATGCTAGTAATGGATGTTGGAGGAAATTCACTTACTTCTGGGCCTGATGGCGTGAAGAGAAAGGTGTCCTATTTCTATGACCCAGAAGTAGGAAACTATTATTATGGGCAAGGTCACCCAATGAAGCCACATAGAATTAGAATGACACATGCTCTGTTAGCCCACTATGGCTTGCTTCAGCATATGCAAGTGTTGAAGCCTGTTCCTGCCAGAGATAGGGATCTTTGCAGGTTTCATGCTGATGATTATGTGGCCTTCCTTAGGAGCATTACCCCCGAGACACAACAGGAGCAGTTGAGGCAGCTGAAGAGGTTTAATGTTGGTGAAGATTGCCCTGTTTTTGACGGCCTTTACTCATTTTGTCAGACTTATGCTGGGGGTTCAGTCGGGGGATCTGTG…
>sample1_00004490-RA
ATGTCAGGGATGAACTTTTTCGAGGATATGAGTTTCGGAGACCTTGATTTCCTCCAGTCGTCTCCCATGGAGGGAGGAGGAAAATCTCAAGAAGCCGATCCAGAGGAGGATTATTCCGATGAAGATGTGGAGGTCGACGAACTCGAGAGGCGAATGTGGAGAGACCGGATGCTTTTGAAACGGCTAAGAGAAAGGAAACAGAACAAAGCTAAAGACGGTGTCGATTCTACTAAGCAGCAGCCGCAATCCGTAGATCAAGCGAGGAGAAAGAAGATGTCGAGGGCATTAGATGGAGTTCTCAAGCATATGTTGAAGATGACCGAGGTCTGTAAGGCTCAAGGTTTCGTCTATGGGATAATATCCGATAAGGGGAAACCGGTTAGTGGAGCATCGGATAAT…
>sample1_00004500-RA
ATGTCTCAGCTCTTCAACTACAGCGGTGATGAGGAATTTTTCGCTAGGGGATCTCTGTCCCTCGGAAACAAAATGGACGCATTCTTCCCTTGCAAGAGGGCTCGAATCGACGTCCCTCTTCTCCGCTTTGACCAGATGTTTGAGGAGCAGAAGCAAACCTCGATTGATGTCCTCCCTGATGAGTGTCTCTTTGAGATCTTTAGTCGTTTGCCCGGTGGTCAAGAGAGGAGCATGTGCGCCGGTGTTTCCAAGCGCTGGCTCGCGCTTTTGAGCAGCATTAAGCCCAGTGAACTCAAGAACGCCGAATCTGATTCCGAGGACGCAATAACCGAAGATGGGTCCCTTACCAGGTGTTTGGAAGGGAAGAAAACTACTGATGTGAGATTGGCTGCTATTGCA…
>sample1_00004508-RA
ATGGCTCCTAGTATAAGGAAAGCTATGGGGGTGGTGAAGGATCAGACTAGTATTAGCCTAGCCAAGGTGTCCAGTAACATGGCACCGGAGCTTGAGGTGGCCATTGTTAAGGCGACGAGCCATGATGATGATCCGGCGAGTGAGAAGTATATTAGGCAGATTCTTACCTTGACATCTTACTCTAGGGCATACGTGGATGCTTGTATAACGGCAGTGTCAAGGAGGCTGGGGAAAACTAGGGACTGGATTGTGGCCTTGAAGGGTCTGATTCTGGTTCATAGGCTGATGAGTGATGGGGATCTGGTATTTCAGCAGGAGATTTTGTATGCGACAAGGAGGGGAACTAGGTTGTTGAATATGTCGGATTTCAAGGATGAAGCTCACTCAAATTCATGGGAT…
>sample1_00006318-RA
ATGTCAAAATCAGCAACCATGATCCTCATAGCACTAGCCACTCTAGTGGCGGTCTCTGTCACCTGCGCTGCCGCGGAAGGGCGGTTTGTAGGGGGGAGAATGGATATAACCAACGTGAGGGAAAATAAAGAAGTTCAAGAACTTGGAAGGTATTCAGTTGAAGAGTATAATCGCAAAACTGATCTCCTCAAGCGCCGCGATGAGCGCGTGGTGTTCAGGAATGGTGAGATGGGGGGCCCACTGAGATTTGTGGAAGTTGTTGAGGCCCAGAGACAGGTGGTCGCCGGAGTTAAGTATTTTCTGACGGTGGAGACGCTGCAAGGCGGTGTTAGAAGGGTGTTTGAAGCTCAGGTGGTGGTTAAGCCGTGGTTGCAGTCTAAACAGCTTCTTAGCTTTGCT…
>sample1_00006505-RA
ATGTCTTCTTTGATATCTTCGCCATTCACATTACCCACAAACAAACCAGAAAACCTTTCATCTTTATCTCAAAAACGTTTCTTTCTACACTCAATTCTCCCCAAAAAGCACACCCAGTTCAATTCTAGAGTTAATTCGTCAAGAAACATCAAATGTGCTGTAGCTGGAAATGGGCTTTTCACACAAACCACTCAAGAAGTTCGACGAATTGTTCCAGAGAATAAACAAAACCTCCCAACTGTCAAAATTGTTTATGTTGTTTTAGAAGCCCAATACCAGTCATCCTTAACAGCCGCAATCCAAACCCTCAATAAAACCTCCAATTTCGCTTCTTTTGAGGTTGTCGGTTACCTTGTCGAGGAGCTTAGAGATGAAAACGCCTACGAAACCTTCTGTAAA…
>sample1_00006530-RA
ATGACCCATCTCAAAATTTCCAGGGACCCACCTCCATGGGAAGTCGTCTCACTTGTGGGTCCCTACATGGACCCCAAAACCCTAGCCTTCGCTTCCTGCACCTCCAAATCGTGGTTTCAATGCCTCTCCTCCGACCACCTCTGGTTTCCCCATTGCTCCACCGTATTTCCTTCTCTTACTGTCCTCCACAACCACACCGCCGCCTCTATCCCCTATAACCGCCTTTATTCCATGAGCTACATCGCCACCAAACGCCTTCTCAAGCTCCCCACACCGACTCTCACCCTTCACTCCCTCCTCTTCGCTATCGCCATTGAAAGTCCCAAGAAAGGACTCACTAAGACTATAGTCAAACCTTGTGGGTCCCTCGAGGCGGACCCCAACGGGCTCTTCCGCTTT…
>sample1_00006555-RA
ATGATCAGCCTAACAGATTTCTACCATGTCATGACAGCAGTCGTCCCACTCTACGTTGCAATGATATTAGCTTACGGTTCAGTAAAATGGTGGAAGATCTTTACACCAGATCAATGCTCCGGAATAAACCGATTCGTCGCACTTTTCGCTGTTCCTCTTCTTTCCTTCCATTTCATCTCAACTAACAACCCTTATGCTATGAACTACAGATTCATCGCTGCTGATACTCTCCAAAAACTCATCGTTTTGGGGTTTCTAGCTGTTTGGGCAAGGTTTAGTGCTAGAGGCTCTCTTGAATGGTCCATTACTCTATTTTCCCTTTCAACTTTGCCTAATACGCTTGTCATGGGGATTCCTCTGCTTAAGGGAATGTATGGAGATGATTCTGGAACACTCATG…
>sample1_00007111-RA
ATGTCAGACTTGAACACTCCCCTTCGTCCAAAGAGGAGGAAGGGATTGGTGGACTTTCTTGTCCAGTTCAGATGGATTCCTTGTATATTTATTGTCCTCCCAATATCTTATGTCATCTATTTCCTCATATACCTTGGAGATATGAGATCAGAGATGAAATCATTCAAGCAACGCCAGAAAGAACATGATGAAAATGTTGAGAAAGTCATGAAGCGTCTTAAGAAGAGGAATCCATCAAAAGATGGTCTGGTATGCACAGCAAGGAAGCCTTGGATTGCAGTGGGAATGAGAAATGTTGACTATAAGAGAGCTCGCCATTTCGAAGTTGACCTCTCAGCATTCAGAAACATTCTCGAAATTGACAAGGAGAGAATGATAGCTAGAGTTGAACCTCTAGTA…
>sample1_00007754-RA
ATGACATATTATGCTTCAGCTCCTCGTGTGGTGCATCAGTCCAATTTTGCTGCGACATCAGCATTCATAGCACGAGAAGTTGCTAAAGGGTTGCTGAAGTACCAGCCAGATATTATAGTAAGTGTGCATCCTCTGATGCAGCATGTTCCCCTTCGTATATTGCGGGCAAAAGGCCTTCTGCAGAAAATTGCTTTTACTACTGTGGTGACGGATTTAAGCACCTGCCATCCTACATGGTTCCATAAGCTAGTAACAAGATGCTATTGTCCATCAAATGAAGTAGCCAAAAGAGCCACGAGGGCCGGACTGCAACCTTCTCAAATCAAGGTTTATGGCCTACCTGTTCGACCTTCCTTTGTTAAACCTGTTCGCCCGAAGGGTCAGTTGAGGAAGGACCTG…
>sample1_00008222-RA
ATGGCGACAACAATCTCGAGCGCTATTACGGTCAAGACAACGATGCTAGTCCTGCTCCTCGCCGCTTCAATCGTCACTCTGGAAGTCGGAGCAATCGGCGGCGAAATCCATCTGGACTGGATGCTTCCGTCAGTCAGGACGGCGTGCTCTGCTTGCGATGGGACGATCGGAGAGTGCATAGCGGAGGAGGACGAGGAGATGATCGATTCGGAGGCGAACAGGCGTATTTTAGCATATAAAGGAAGGTACATTAGCTATGGTGCACTTAAGCGTGACTATATCCCCTGTTCTCGCCGAGGAACATCCTACTACAACTGCCGCCCTGGCGCCGCCGTTAATCCCTACCACCGTGGCTGCAGCCGCATCACCCGTTGCCAGAGAGATACTGGTTGA
>sample1_00008250-RA
ATGGCTGAGCCCAAAGTCAAGTACGATCGCCAGCTCAGGATTTGGGGTGACCAAGGGCAAGCAGCTCTAGAGAATGCTAGTGTTTGCTTGCTGAACTGTGGGCCTACTGGTTCCGAGACTTTAAAAAATCTTGTTCTTGGTGGGATTGGAAGTATTACAACTGTTGATGGTTCAAGAATTGAAATTGGTGATCTTGGGAATAACTTCATGGTGGAAGAATCTAGTCTAGGAGAGTCGAAGGCGAAGTGTGTATGCGCATTGCTTCAGGAGCTTAATGATGCAGTAAAAGCCAAGTTTATAGAGGAGTATCCAGACAAGTTAATCGAGACAAATCCATCTTTCTTTTCGAAGTTCACAGTAGTAATAGCTACACAGTTGGGAGAAGATTCGATGGTGAGG…
>sample1_00008395-RA
ATGGATTATTCAGCTTGGTTAAGTACTTCATTGGATCTCAAGGTTGGAAGCAATCTCACCATCAATGGAAGTACTAGCACTCTTCGTCTTTTCGATGATTCGCCCGTCGGAATTCTCAAGAAGGAGCTCCAAAGTATCACTGCCACTACTTCTTCTGATCATGCTCAAGTTAGTAGTAGCAGCATAACCATCAAAGATGAATTTCCTAAGGTGGCTGCAGCAGAAGCTAGTGCTTTGTTAGCAGAAGAATTGAGTAGAGTAAGTGCAGAAAACAAGAAGTTGACTGAGATGTTGGTTGTGGTTTGTGAGAAGTATAATTCATTGAGAACTCAAATGGTTGATTTCATGGGCAAGAAAAATGATCAAAACAACAACAACAACGAAAACAATTGCGTCGAG…
>sample1_00008400-RA
ATGGCCGATGATTTGCCGGAGATGGTGACGGTACGAGAGTACGACGAGGAGAAGGATAAAGAGAAGGTGGATGAGATGGAGAGGAAGTGTGAGGTCGGACTTGTTACTGATCTCCTAGGAGATCCTCTTTGTCGAGTACGTCAATTCGCTCTTCGTGTTATGATGGTGGCCGAGTATGGAAGAGAAGGGGAGATTGTTGGAGTGATAAGAGGATGTGTGAAGACGGTAACAAGCGGTAAAAAACTTCGTCAACTTCCTATCTATGTGAAAGTTGCCTATGTTTTGGGCTTGAGGGTTTCTCCTAATCACAGGCGTTATGGTATTGCAACCAAGTTAGTCTATGGCTTAGAAGAATGGTGCAAGAAGGCAGGTGCTAATTATGTTTATATGGCGACAGAT…
>sample1_00008434-RA
ATGGCACCGTCTTCAAAGGAAATAGTGCGGGTCAAGGGCCCATGGAGCGACGATGAAGATGAGATGTTGAAAAAGCTAGTGAACGAAAACGGGGCAAGGTATTGGTCATGGATTAGCCGATCAATTCCAGGCCGAACTGGAAAATCTTGTAGGCTCAGGTGGTGCAACCAACTCTCACCGGCTGTCAGCCAAACCCCGTTCAGCACAGCTGAGGACAACATCATAATCGAGGCTCACGCAAAGTTTGGAAACAAGTGGGCCAAAATAGCCAAGTTGCTTGATGGCCGGAGTGATAATGCTGTCAAGAATCGTTGGAACTCCACTCTCCACCACCAGTTAACTTATAAGAAAGAACCCCAAGACCTTCAGATTAGTCCAGTTCGATCCAACCCAAAATTG…
>sample1_00009816-RA
ATGTGGAAGCTGAAGTTAGCTGAAGGGGGAAGATGGCTGATGAGTGTCAATAATCACGTGGGTCGTCAACACTGGGAGTTCGATCCCAATGCCGGAACGCCCGAAGAGCGGGCGGAGGTCGAGAGACTCCGACGCGACTTCACCGCCAACCGCTTCCTTAATAAGCAGAGCTCCGACGCCCTCGTGCGTATGCAGATGCGTAAAGAAAATGGACCAAGATTGGATTTTCCGGCAGCGGTGAAGGTGGAGGAAATAGAAGACGTGACGGAGGAGGCGGTGAATACGACACTTAAAAGAGGGGTGGACTACTTAAGTAGTATTCAAGCCCACGACGGTCACTGGCCTTCTGAATTTGCTGGCCCTTCATTTTTCATGCCTCCTTTCAATGAAGACGGAGGG…
>sample1_00009846-RA
ATGTTCAGCTTCTTATGTCCACTTGAAGTTCATCTACAAGTAGGTGCAACAAAAGAGGCAACAAGAGAGGCAACAAAGGAGGAAACATCAAGTGATCTGGCCTCATACAATATCACATGGCCTTCTCCTGATGATCCAATTCCTTTCTGGAATCAAAAGTTTCCTTTATCTGATCAAAGTGTGAATATTCCTGTGGATGTGCACGCGGATAATCCTTTGCACATAATTCATGTGACTGCTGAAGTGGCACCGGTTGCTAAAGTAGGTGGCCTTGGAGATGTTGTATCCGGGCTTGCTCGTGCATGCATATCATGTGGTCATTCAGTGAATGTAATGCTTCCATTTTATGAGTGCATTCCAAAGCATCAGCTAACTGAGCTTGCTTTGTTCTCCACATTT…
>sample1_00009860-RA
ATGTCGAAACAAACTCCATTACTACCGATTGGTCCAACAATCCCATCTTTCTTCTTAGACCAACAAGACTCCAATGACAGAGATTATGGACTCCACCTCTTCAACCTCAAAGACTCGACGACTATTGCGGCCATTAACTGGCTAAACACCAAGCCACGTGGTTCCGTTATCTACGTGTCATTTGGAAGCTTGTCAGACTTGACGAAGGAGCAGATTGATGAGGTGATGTGGGCCCTAAAACAATCTGAATATGACTTCTTGTGGGTCCTACGAGCCACGGAGCAACCAAAGCTTCAAAAGGATATCATAGAGGAAATGGAAACCCTAGGAAAGGGCATGCTTGTGGAGTGGTGCATGCAACTACAAGTACTAGCAAATGAGGCCATCGGGTGCTTTGTT…
>sample1_00009861-RA
ATGGAGGAAAAAAACGAAAAGACAGCAGCATACAGAGGCCACATAGTAGCCGTACCTTACCCAACACAAGGCCACATCAACCCACTACTCCAACTCTGCAAGCGTGTAAGCGCCACGCACCCCACCATCAAATCCACCTTCGTCGTAACCAAATTCATCGCCACCACGTTTCCGGCCACTACACACCCATCAATCTCCATCGCCGCCATCTCCGACGGTTTCGACTCCGGCGGTTTCTCACAATCCTCATCCATCTCCTCCTACGTCGACAACCTCCAAACAACCGGCCGTCGCTCGCTTTCCGATCTCGTCGCTCGTCTCTCCGGCGGCCCCACGCCTCCCACGTGTGTCGTTTACGACGCGTTCTCGCCATGGGCCCTCGATGTCGCTAAAGAGCAT…
>sample1_00010684-RA
ATGAAATCCACAAAGGCAATCACAAATATCTTCTTGGTCACAGTGCTGGTCTCGTTCTTTATATTCTCAGGCGTGTCTGAAGCAGCGCAATGTGGAGCCCAGGGTGGTCTAGCCTCGTGTCCTAGTGGGTATTGCTGCAGCCAGTGGGGTTGGTGCGGCGTCGGCGCTAAATACTGCGGTCCCGGTTGCCAGAGCGGCTGTGGTGCTCAAGTTAAGGTCGACCCTCACGCTGATAAGACTGCGGCCGATGCTCATCCTTAG
>sample1_00010965-RA
ATGAGCATGTACGGCAGGGATCCATGGGGAGGCCCGCTTGAGATACACGCCGGCGACTCCGCCACCGACGAGGACAGGAGCCGCAACTTCCATGACTACGACCCTGCTGCTCTCTCTTCCTCCCGTCTGCTCGATGAGACTCAACAGAGCTGGCTCCTTGGCCCTGCCGAGAAGAAGAAGAAGAAGAAGTATGTCGATCTCGGTTGCTTTATGGTTAGTCGTGACATCTTTCTCTGGACCGTTGGATCCATTCTCGCCGTCGCTCTCCTCGTCGGCTTCATTGTGCTTATAGTTATGGCCGTTCCTCGTCGCCACCACCACCCTCCTCCTCCCGATAACTACACCGTTGCTCTACACAAGGCTCTCATGTTCTTCAACGCTCAAAAGTCGGGGAAGCTT…
>sample1_00012361-RA
ATGAGAGAAGTTATCAGTATCCACATAGGCCAGGCAGGGATTCAGGTCGGCAATTCTTGCTGGGAACTCTACTGCCTTGAACATGGCATTCAGCCCGATGGCATGATGCCTAGTGATACTTCAGTCGGTTCCGAGCATGATTCATTCAACACCTTCTTCAGTGAAACTAGTGCCGGAAAGCACGTACCTAGATCCATTTTTGTTGATTTGGAGCCCACTGTCATTGATGAAGTTAGGACCGGGACTTACAAGCAACTTTTCCATCCTGAACAGCTTATTTCCGGAAAAGAAGATGCCGCTAACAACTTTGCAAGGGGGCATTACACAGTGGGGAAGGACATTATTGACGTCTGCCTTGATCGAGTGAGAAAGTTGGCGGACAACTGCACTGGTTTGCAA…
>sample1_00012389-RA
ATGTCCGGCTCAACAAAGGTTTTGGACCCAGCATTTCAAGCTGCGGGTCAAAAAATAGGAACTGAGATATGGAGAATTGAGGACTTCCAACCAGTGCCCTTGCCAAAGTCTGATTATGGTAAATTCTACACAGGAGATTCATACATTGTTCTGCAGACAAGTCGTGGTAAGGGAGGTGCTTATTTGTACGATATACACTTCTGGCTTGGAAAGGATACTAGCCAAGATGAGGCCGGTACTGCAGCTATTAAGACAGTTGAACTGGATGCATCTCTTGGAGGGAAAGCTGTACAGTATAGAGAATTACAAGGACACGAGTCTGATAGATTTTTGTCATATTTTAAACCATGTATCATACCTCTGGAAGGTGGAGTTGCTTCTGGGTTCAAGAAGCCAGAG…
>sample1_00012724-RA
ATGGGAAAAGTACCTCCAACGCCAAAACAGAAGTTTCTAGCCTTGTATCTATATGCACTTGCTCAGAGAAGTAACCCACGAGATGCACAGAGAAGGAAACTTGCACAGAGAAGGAAACTTGCTCAGAGAAGGAAGTTACGAGCCACACTTGTTCAGAGAAGGATGCGAGGTCCACCCAAGGCAACTGGAGCCAGCTTTTCTACTGACGTTGGACAAGATGTTTGTGATAACTCCATGGATGATCCCGAATCTAGACTCGAGTCTCTCCACCTTGATATTCTGGTGAAACTTGTCTGTCACTTGCCCCATGAGCAACTGCGTGCAGTTTTCTTTGTCTCTAAGCGAATCAGGGAAGCTGTGTTGATTGCTCGAGAACAGTATTTCAACTACACAACTCCA…
>sample1_00012746-RA
ATGGGGAACACCGAGAAGCTGATGAACCAGATCATGGAGCTGAAATTCACAGCGAAATCCCTCCAGCGCCAGGCTCGCAAGTGCGAGAAAGACGAGAAGGCCGAGAAGCTCAAGGTCAAGAAGGCGATTGAGAAAGGCAACATGGATGGTGCCAGAATCTACGCCGAGAACGCCATTCGCAAGCGCTCCGAGCAGATGAACTACCTTCGCCTCGCCTCCCGCCTCGACGCTGTCTCCGCCAGGCTTGACACCCAGGCAAAGATGCAGACCATCGGAAAGTCCATGTCCTCCATCGTTAAATCGCTTGAATCGTCTCTCAACACCGGGAATCTCCAAAAGATGTCGGAGACGATGGACCAATTTGAGAAGCAGTTTGTGAACATGGAGGTCCAGTCGCAG…
>sample1_00012772-RA
ATGGACGATGAGTATCAGCTGCAGAAGCTCCTGCAGCCGTTGAGGAAGTGTCCGCGCTGCGACTCCGACAACACAAAGTTCTGCTACTTCAACAACTACAGCATCACACAGCCGCGCTACTTCTGCAAGACCTGCCGTCGCTACTGGACGCACGGCGGCGCTCTCCGCGATGTTCCCGTAGGAGGATGCTCTCACAGGTCCAAACGCCCGCGCCTCACCGCCCCGCCGCCGCCTCCGCCTACCCCTCCGGTCCCGTTCATGGGCGGTGCTGGTCCATCACCCTTCCAAAACTGCTTTGTCGGTGGCTACTATCCTACCTTTGTTTCAGGTCCCTCCATCGCCATCAATCCACCTCCTGATCTGGGTTTACTTCAAATCCACCCGAGCTTCATCGCCGGA…
>sample1_00013167-RA
ATGCTTGGTTTGGCCGACGACCAACTGCGCGGCGACATGAATCGTTTGTTGAATCTACTCTTTCGTCAGGGAGTTCTGGACGAGTATTTCCTTGAGCTTCAACGATTGGAAGATGAAACTGAACCAAATTTCGTTATTGAAGTCGTCAACATCTACTTCCAGGAGACCGAGAAACATCTTAAGATTCTTCATCGACTACTAATGAAGATGGATGTAACTGAATTCGAGAAAGTAGGAGTGTATACGAATCAGATGATAGGAAGCAGTTCAAGCATCGGTGCAAACCGTATCCGCAACGTTTGCGTTGCTTTTCGTTGTGCTGCTGAACTCTCTAACCGCCCTGGGTGTTTGAGAGCTTTGTCAGTGCTTGAACAGGAGTATTGCTATCTCAAAAATAAT…
>sample1_00013668-RA
ATGGAGTCCAGAGAACAAGAAATCAACCATAGCAAAGAAGACGCTAACGACCACACCCACCATGACGAAGATGACCGGTCTCATCCTCTTACGGGGGATGGTGCTAGCCCTGGCAAGATTTTCATAGGAGGTTTAGCTAGAGAGACAACTACTGCTCAATTTATCGAGTACTTCGAGAAATATGGGGAAATCACTGATTCAGTTATAATGAAGGATCGCAAAACTGGCCAGCCACGGGGGTTTGGGTTCATCACTTATGCAGATCCTGCTGTGGTCGATAAAGTTATTGAGGAAACCCATATCATTAATGGGAAACAAGTGGAAATTAAGCGAACAATACCAAAGACAGCTATTGGTACTAGGGATTTCAAGACAAAGAAGATTTTTGTGGGCGGTATA…
>sample1_00013685-RA
ATGCATCCGCCCGGAGAATATCACAACTCCCCGTCTCCGAGCTTTAACACCTACTTCGACGCCGATCTCGCCCAAATTGTTGACAGAGTCACCACTGAGTTCGTGGCAGCAGCTGATGACGATTCCTTCAATTTCAAGGAACGAATTAGTAGCGAACAAGAGGACGACGATGGCGCAGATTTTGAGTTCAATCTCACCAATTTGGTTCCTGCGGACTCTGTTTATCCGGTTTTCGACCGCAATTTGCTGCGAGGTTACGATCTGGTAGGCCAACTACAATCTGGTTCATCGGATCATGAAGACAAGTCTACTAGCGCTCAAATTCGGCTCCATAATATCTTCCTCGAAGATCGCGATGGCTATCTGCCGTCGTCTTCCACCTCGGAGGAAGAAGAAGAT…
>sample1_00013708-RA
ATGGCTTATATAAACCCAACCAAACCCTTTGTTATTTGTATTCCTCAACTGAAGTTGAAACTCCTTATATATTCTCTGCGAAAAAAGAAAAGAAAAGAATATAATCTCTGGAAGATGAAAGTCTCCGCCTTTGAGTCAATGGGAGCGACGCTAGTCATCGGAGCGACGGGCCTCATGGGTCGGTTCCTCGCCGAAGCAACCTTGGATTCCGGCAGACCAACTTTTATCCTCATCCGTGAAGGACCCATTTGTCCCTCTTACTCTCTTCGCCTCAAATCCTTTCAAGACAAAGGCGCCATACTTGTGCAGGGAGTATTAAACAAGAAAGAATGCATGGAGAAAATTCTGAGGGAGAAGGAGATAGAGGTGGTCATATCAGCTGTTGGTGGACCCACCATT…
>sample1_00014576-RA
ATGGGGATAAAGAAGCTGACCCGTTTTAATCAATTTCAAACCCTGCATACCTCGGCGGCGTTGGAACTGCAACGCAGAGAGATGGGGAAGTCGAAGAAGAATAGCGCTCGACACGGTAAGAAGTCATGGCGGAAGATTAGCTCCGAAGACGTTGATGATTTTAACGAGAAAGCCACCAAAGATGCCCTCTCCGGCGGCCCTCTCCATTCTCTCCCCTCCGATTCACTCTTTTTCCTCGACAAATCCTCTGATGCGGATGTGAAGCGGAAGATTGAGAAGAATAGGGACAAGGTCCTTCGTTATGAGAGTGTATTGCAGAAAAACCCCTTTGTTCAGGTCGTTCCTTCTTCAACTTTGAAGAAGAAAAAGAAGAAATCTGATAAGCAACTTAAAGAAGCA…
>sample1_00014594-RA
ATGGGCGAGATGGAAGATAAAGACGCAGGTGACCAGGTTCAGGTTGAGGAGGATTACAAAGTTTGGAAGAAGAACAGCCCTTTTCTCTACGATCTCATCATTTCTCACTCTCTCGTGTGGCCTTCTCTCACCGTCCAATGGCTTCCTTCTCAACCCTACTTGGACGCAGATTCGGGTCTTTCCGTTCACAAGCTCGTACTTGGCACCCACACTTCCGATGGATCTTCTAATTTTCTCATGGTCGCCGATGCGTATCTCCCTCCGACCGCTGCCCCCTGCTCATCGGTGCCCAAGGTAGAGATTGTAAAGAGAATACATGTTGACGGTGAAGTGAACAGAGCAAGGTGTATGCCTCAAAATAGCAATCTTGTTGCTGCCAAAACCAACGGATTGGAGGTT…
>sample1_00014601-RA
ATGACTTTAAACACCCAACACTGTCCCGATAAGGGCGACCTTAGTCCATACTCTCACTTCGACTCGCTCTTGCCCTTTTCTGCGGTTCCTCTTCTTCCAAATCAGATAAGTGTGCTTCTCATTCCAAATCCAACGGCTATCATTACTTCTCACGTTCTTTCTTCTGCACCGTCCGATCGATCAATTCATCTCATCCTCGAGGGCACACGGATTCGTGGTAGCTCTGTACTTATGGGGACAATGGTGAGTTCTTTTCCCGACGAGGTTCTGGAACACGTATTCTCCTTCATAGAAACGGACAGGGACAGGAACGCTGCGTCGCTGGTGTGCAAGACGTGGTATGAGATCGAGCGGTTGTGCCGTCGCCGGGTCTTTATAGGTAACTGCTATGCCGTAAGC…
>sample1_00014620-RA
ATGGGGTCGAAACCGTGGTTGCAGCCAGCTCCAACTTACACGCCGCTAGAAGGATTTTGGGATACTGACGACGATGCTCCTGGTCCTCGATGTGGTCATACTCTTACCGCTGTTGCAGCCACCAAGTCTCAAGGTCCACGCCTCATCCTATTCGGCGGGGCCACCGCTATTGAGGATGGCGCAACTACCTCTGCCCCTGGCATTCATTTTTTTTTTTGTATTTGTATGTTTAACTTTTGCAGAATCAGACCTGCGGGGGACCCACCATCTCCCAGGGCAGCACATGCAGCTGCTGCTGTGGGGACTATGGTTGTGTTTCAGGGTGGGATTGGGCCTGCAGGGCATTCTACAGATGATCTCTATGTACTTGACTTGACAAACGACAAGTACAAGTGGCAC…
>sample1_00014663-RA
ATGAAACCCCCAAATGAAATTGGGAATCTGTGCCTTCTGACTCCTGATGATAATGGCGGTAGAAGTAGGACATATCTGATACTTTGTATAGCGATATCATTCGCACTTTTCAATTCCCTTTACTCTACCTCTGCGGTTCACCATCACCAACACTCAGAAGAAGGAACTTGCGAGGAATACTACCCCAACATGGCTTCTCTGCTCGGCGGACTCCACGATTCTCATGGTGCTTCCCAGAATTCCGCCGATTCCGACGATCTCGGCCGCTTCGCCGTCGATGAGCACAACAAGAAACAGAATTCCCTTTTGGAGTTTGCAAGGGTGGTGAAAGCTCAAGAGCAAGTAGTTGCTGGCACATTGCACCATCTCACTATTGAGGCCATCGAAGCTGGCAAGAAG…
>sample1_00016906-RA
ATGAATGAGCGTAAAACAATTGATTTGGATCAAGGATGGGAGTTCATGCAAAAGGGTATAACCAAGTTAAAAAATATACTTGAAGGACTTCCTGAACCACAATTTAGCTCCGAGGATTACATGATGCTTTACACAACCATATATAACATGTGCACTCAGAAGCCCCCCCACGATTACTCTCAGCAGCTCTATGACAGATATCGAGAATCTTTCGAAGAGTACATCAAGTCAACGGTTGTACCTTCTCTGAGAGAGAAGCACGATGAGTTCATGTTGAGAGAACTTGTGAAAAGGTGGGCAAATCACAAGGTCATGGTTAGGTGGTTATCTAGGTTTTTCCATTATCTGGATCGGTACTTCATTGCTCGAAGGTCACTTCCACCACTTAATGAAGTTGGA…
>sample1_00016910-RA
ATGAATGAGCGTAAAACAATTGATTTGGATCAAGGATGGGAGTTCATGCAAAAGGGTATAACCAAGTTAAAAAATATACTTGAAGGACTTCCTGAACCACAATTTAGCTCCGAGGATTACATGATGCTTTACACAACCATATATAACATGTGCACTCAGAAGCCCCCCCACGATTACTCTCAGCAGCTCTATGACAGATATCGAGAATCTTTCGAAGAGTACATCAAGTCAACGGTTGTACCTTCTCTGAGAGAGAAGCACGATGAGTTCATGTTGAGAGAACTTGTGAAAAGGTGGGCAAATCACAAGGTCATGGTTAGGTGGTTATCTAGGTTTTTCCATTATCTGGATCGGTACTTCATTGCTCGAAGGTCACTTCCACCACTTAATGAAGTTGGA…
>sample1_00016926-RA
ATGAAGATGAATCACCTGATTTCCAATGGCTTATCCAAAGCCATTTTAAGAGAAGCAAACACAGTGTCTTACTGTCAAAAGGAGCAAAAGCCTTGCATTTGGTGGGTTTCAAAGTACTTCAAAGATTGTCTTTGCAATCTCAGAGATGATTTCTCATTTGGGTTTGGCTTCATTAGCCTTATCGCTTGGGGTGTTGCTGAAATCCCTCAAATCATCACTAATTTTCAAACCAAATCTAGCCATGGCGTTTCCATCGTCTTCCTCCTCACCTGGGTTTTTGGTGATATTTTCAATCTTTTGGGCTGTCTTCTCGAACCAGCAACGTTGCCGACTCAGTACTATACTGCCTTGCTATACACGACAAGCACATTGGTGTTGCTATTCCAAAGCCTCTACTAT…
>sample1_00016937-RA
ATGACAACTCAACTCAGTTACGAAAACCCCATCACCGTCATTAACGATCACCTCTATCCTGCAACTGCTCTATACATTCCTCTCGTCCCACCTCCTGAACAACAACAACAACCAGGTGGTGTGGTGAAGCAGAGGAGAAGGAGGAGGAAGACGAAGAACAATGAAGGAATGGGACAAAAGAAGAGAAAGTTGAGCGAAGAACAAGTTGTTATGTTGGAGAATAGCTTTGGATCCGAACACAAGCTTGAGTCTGAGAGGAAGGATAAACTCGCACTCGAGCTCGGTCTCGATCCGAGACAAGTTGCGGTTTGGTTCCAAAATCGTAGGGCGAGATGGAAGAACAAGAAGCTTGAAGATGAATTCTCTAAGCTCAATTCTCAACATCACTCCACTTTGCTT…
>sample1_00017326-RA
ATGCGGTGCCGTGGTGATGGAATAGTCCACTGTGCCAGCTGTTGTTTAGGCACGGTTGCATGGGATGAACCTGAGGCTCTGGAGAAATTGAAGATAGTTAGCCCTTGGCAAGTTGAACTTGTGTCGCCAACGCAGCCCATTGATGTTGCATTCCCCGCAGCCAAACGGCTGAGGCTTCCTCAAAACCATGATTTCTTGACCGATGGGGAGGCATATTTCTCATTACCTCGCATGGGTTTCAGTAATTCAATGATGGGGCACCTCAGCTCGTCATATATGAGTTGCAATACATTTCCTGCTGGCATGCAGGGAGCCAGGCAAGATACCTTCTCTATTTCTAGTTTTGCTAATATCATTGGCAATGGAACTCGTCATCCATTTCATGCTGGCCATGTGGAC…
>sample1_00017327-RA
ATGGCATGCGCTGGAACCTCCGTCCAGATTCCGGAGATCAACTCTAGGGTTTACTACTTCCCCCAGGGTCATATAGAACAGTCTTCATCCCCCAAATCTGTCATTTCCTCCCCCCGATTTCATCTTCCTCCTAGGTCTTTCCTGCTATGCCGTGTTCTCCAGGTTCACTTCCTTGCCGATCCCGACACTGACGAGGTCTACGCTAGGATCCGGCTCGAGCCACTTCCCAGAAACGATGTCATCCCTGCCAAGCGACCTGCTCACTTTTCTCCGACTTCCTCCATGTCGGGATTTGGTCTTGTGTCGGGAGATTGTGATGGTGCTAGGAAGGATGATCCCGATCGCGATTTGGTCGTCTCCTTCGCAAAGATTCTCACGGCTTCGGATGCGAATAACGGA…
>sample1_00017870-RA
ATGTCTTTCGAAGAGATAATGTCTCCTCACATCGACCGCTACGCTTCAAAGGTATGGAAGAGATTTTGCGCCGAAGTATCTACGGAAGTTCAGTTGCTTTGCGAAAAATGGAAGTATATACTTGCAGGTCTCATTTTTCAGTATATTCATGGGCTGGCTGCTCGAGGTGTTCATTATATACATCGACCAGGGCCAATCCTTCAGGATACTGGCTTTTTTCTACTTCCGGAACTTGGACCAGACAGAGCTTACATTAGTGAAACTGTGTTCACTTCCATTTTTTTATCCTTTGTTCTGTGGACTTTCCATCCATTTTTATGCAAAAGCAAAAGCATCTACACAGTACTAGTCTGGTGTCGGGTCCTCGCTTTCTTGGTTGCTTCACAGTTCCTCCGGATC…
>sample1_00022247-RA
ATGCCGATTTCCGAAATCGAAGAGATTGAAGAAGAACCAACGTTCAACCGTATCCCCCGCCGACCCAGGTTGCCGGAAATCCAAGAACTCTCACCGGTCACCGAAAAACCAATTTCACTTTCAAGCCCCAAACTTCCGCAACCATCCCGCTCGTGCTGGAGCGGGATCTTCTCTTTCAAGAGGCAGGAGGAGCCGGAGACTGAGAAGTCGGAGCTCGTTGCATACAAGTGCGTCGGGAGGACGCGCGGCCTCGCTTGGGCGTCTAAGTTTTCTATCGGAAGTCGACCCGCTATGGAAGATTTCCACACCACTCTCAGGGGCTTCACCAAGATGACTTGCGGCGAGTTCGGTGGTTGTACCGCTCCTCACAGTCACTACTCGAGGTCTCCGGGGCCGGTC…
>sample1_00023956-RA
ATGGATGTTGCAAGTTTAGGTCTTATTCTTCGAGGCGCTCTTAGTCATAATCCCGAGGAACGCAAGGTTGCCGAAGCTAGTCTCAACCAGTTTCAGTACTCAGCGCAGCATGTTGTGAGGTTATTACAGATTATTGTTGATGTGAACTACGACTTGGCTGTTAGGCAGGTTGCGAGCATTCATTTCAAGAACTTTATTGCCAAGAATTGGTTACCTTATGATTCTGGGGAGCAATCTAAGATCTCACAAAATGACAAGGCCATGGTGAGGGAAAATATCCTTGTGTTTGTCACCCAGGTTCCTCCTTTACTGAGGGTACAGCTGGGTGAATGCCTTAAAACAATCATCAATGCTGACTATCCTGAGCTTTGGCCTGGCCTCCTTCCCTGGGTGAAGCAT…
>sample1_00023959-RA
ATGAATGAACCTAAAATTTTGGATGAAAAAGTACTTGCTAGATGGAGATTTAAATACTATGCTTCTACAGGTTGTTGTTTTGTGAAATATGCTACTTCCGATGAGGCAAATAGGGCTATTCAGTTTTTGCACAATCAACGTACCTTGCCTGGGATATTTGTACCTTATGGACGTGTTGAAGATGTGTACCTCATGCGTGATGACCAGAGACAGAGTCGAGGATGTGGATTTGTAAAGTTTTCCCAAAGAGACTCTGCAATGGCAGCCATTAATGCTCTTAATGGCATTTACACCATGAGGGGTTGTGACCAACCGCTAATCGTCCGATTTGCTGATCCTAAGAGGCCTAGGGCTGGAGAATCAAGGGGTCCTCCTGCCTATGGTGGTCCAGGTTTTGCT…
>sample1_00024027-RA
ATGGTGGAGCTCAGCGACGACGAGCTTGGGGTGATTTTCAGGTCAATTACTGACCCTAATGATCGAACCTCCATCTCCCTCGTCTCCAAACAGTGGCTTCGGGTCGAAGGCCTTACAAGATCCACCGTTCGCGCTCTCTCGCCGGATCTTCTCCCTTCCTTCCTCCCTCGATTCCCCAACCTCACTGCTTTCGAGTCTCCGGCGCCGATCGATGATTCCCAGGCACTTTGCCTCGCTAGCTATTGTCCTAAAATCGAAACCCTAATTCTCGATTTTGATGAAGAAGAAGGTGATATTGGTGCCGTTTCGGTAACCGATGACATAACAGATGTTGGATTGTATGCGATCGCAAAGTGGTGCAGGAATCTCTCGGTTCTATCGGTGCGGAACAGGAAGAAA…
>sample1_00024460-RA
ATGGCGACTCTCTCTGTTTTCCATCTCGCTTTCCTCCTCACTCTCTTTGCCCCAGCCCTCGCCTCGAGGCACCTCACTCAATCCATGGCTTTCGAGTACCACCAGGGCCCGCTCCTCAAGGGCCGCTTTAACCTCAACCTCGTTTGGTACGGTACCTTCAAGCCCGCCCAACGGGCCATAGTAGCCGATTTCCTCACTTCTCTCACCGCCTCCCATACTCAAGCCCAACCTTCCGTCGCCACTTGGTGGGGCTCCGTCGGAAAATACTACCGCCTCGCTAGTCCAAGACGACCTTCTTCCCTTTCCCTCAACGTCGGGAAGCAAGTCATCGACGGAACCTACTCTCTCGGAAAGTCCCTCACCATGTCCCAAATCCATGCCTTGGCCTCCAAAGGCGCT…
>sample1_00025599-RA
ATGGCGTCGTCTTCTTCCTCCACAAGCTCTGCTGGTGTGCAGGTAGTAGAAGCCACGTGGAAGAGACGGTGTGAGGAGAAGAACGTGGACCCCACAGTTTATACTGGTGTTCTTGGCACCGCTTTCGCCTGCCTTCGGTGCTTCCAGCTCACCGGCAACCGCCAGGACTTGCAATTGTGCGCCGATATAGTTGACGCTTGTACGGTCCCCGCTGCCTCATCCAGACATACGACATTTTTATGCGGTAGAGGCGGAGTTTATGCACTTGGTGCTGTCATCTATGAGTATATTGGGGACCCAGCCCGTCGTAATCAATATATTGACATGTTTCTTGAGATGGCAAGAGAGAAAGCTCTACCAGTTGGGCCAGAAGATGGCGGATTCGGAATGTCGTACGAT…
>sample1_00006574-RA
GTTTTTAGAATATTTCTCCCTTTCCAATCTCTCTTCGACTGGGGCGATTTTGGCGATTCTTCGCCAGTCTCCTTCGCTCGTCTCCTTCTTTGTTCTTGCTTCTTCTTCGTTCTGCGAATTCCAAGCTTGAAGATCAAGGCCAGGTCGTCGCCGCTCCCTCTTCTACCTTCGTCGGAATCTTCGACGGCCATGGCAGCCCCGAGCTTGAAGATTCGGACGGAGGCGAATAAATCGGTTGGTATAGAGGCGAACGAAACGGCGTTAGACATTGGGGATTCGGTAGTGGCTTTGGAGATTGAAGTGGTGGAGTTGCGTTGGTGGTTGGAAGGTCAGTGCGATAACGGCGGCAAGTGTTCGAGTGGAGCCAATTGTCAGAAGGTATCGTTGCCGGGAATCAGA…
>sample1_00006631-RA
ATGGATTTTGACGAGTACGAGTATTTGGAAAAGATGGGTGAAGACCCACAGCCTGAGAAATCTAAAGGAGCTGCTAATGGAGATGAATCTGTAAAATCTGGAGAGAGGGATCGCAGTCGCAGTTCAAAGCACAGGAGTGGCAGTCACGAGGATTTGGATCAGCGTGACTCGCGTGGTTCAGATAGGCACAGAGACAGAGGTTCATCCAGGCATCGGTCCCGGTCTAGAGAAGTAGAAAGGAGTGATAGAGATCGACACAGAAGCAGCAGAGAACACAGGGATAGGGATAAAGAAAGAGAGGAGCGAAATGGGAAGGATAAAGAGCGTGAGCGTCATAAGGATAGAGATAGAGGTCATGAACGTGATCGTGACCGCCAAAGGAAGGAGCGGGACAGTGAA…
>sample1_00006656-RA
ATGAAAGTGAGGGTGGTGATGTTGGCGTTCCCCATAGTGGGACGCAGCAACCCAATGGTTCAGTTGGCGAAGAGGCTGTCGTGCAAGCAGGGCGTCGTGGTCACCCTGGCCACCACCTCCGCCTTGGCCTCCAAGCTCAGCTCCATCACCAGCAGCTACCCCAACCTCAGCATCGCCGCCCTCTCCCTGGGAGACCAAGCCGACCCTTTGGACACATTGAGTGTCGACGAGTACTCGGAGTGGTTCGAGAAGATGGCCCCACCCAGCCTGGCCAACCTCATCAAGGAGCTGGACCACACCCCACGTTGCCTCATATACGACTCCTCTCAGATATGGGCCCTCGACTTGGCCAGGCAACTCGGCCTCCTTGCCGCACCTTTCTTCCCTCAGTCGTGCGCC…
>sample1_00006666-RA
ATGCTGAGATCCTCCGCCGCCAACTCATCGGCTGTGCTCTCACTAATCCTCCTCACCGCATTCCTCTCTTCCACAACCACATCCGGATGGCGCCCATGGGCCGACTCCTCTGCCAATTTCACCAACGTGGGCTTCACCGCCAGGCCCCAAAGCGCCGATATGGCGTACGGAGCCTCGAAGAAGTATGAAGGTTCATCGGAGTTCGTACACCTGAGATACCACATGGGACCTGTCCTCACCGGTCCGGAGATCACCGTACACGTGATTTGGTACGGACGGTGGATGCCTCCTCAGAAACGCATAATCAGGGAGTTTATCTCCTCCATCTCCGCCGAATCCGCTCCCGCCCCCTCCGTCTCCGGGTGGTGGAAAACCGTACGACTTTACACTGACCAAACC…
>sample1_00011365-RA
ATGTTGGCTGGGTGTTCTTCCATAGTGTCACCTAGACATAGATTACCTTCTTCAATGAGCACACAGAGATTGGATTTGCCTTGTTCTTTCCCATCAAGATCCCAATCTTCAGCTTCAATTCGGCCCCAACCACCAGTCCTTAGCCTACCAGTGGGAGACAACAAGCCCATCGATTCAGGTTGTTTTCTGAAGCAGACAGTTAGACTTCCGCCTTCGCCAGCAACAACAAATCAGTGGGAGATCAAAAGGGAACAGCAGCATAGTCATCATCAGTTTTGGAGAGAGGAGGAAGCTAAAGGGAAAAGAGTTGAAGGGGGTTTATCAAGAAAGAGGAGACTATTAGTTGATGAATCTTGTATTGAAGATCACAGTGTAAAGAGGAAAAAGGGTTTAAGTGAA…
>sample1_00014349-RA
ATGGGTTGCTTTTCCTCAACTGCACGAAAACAGTTTCGTGGATGTGAAGACCCTGTGTCTCTTGCATCACAAACAGCTTTTAGCGTAAGTGAGGTTGAAGCATTATTTGAGCTGTTCAAAAGTATTAGTGGCTCAGTGATTGATGATGGGTTGATAAGCAAGGAAGAATTTCAATTGGCATTATTCAAGAACAAAAAGAAGGAAAATCTTTTTGCCAATCGGATCTTTGATTTGTTTGATGTCAAGCAAAAGGGGTTCATTGACTTTGGTGACTTTGTAAAATCGCTCAACGTTTTCCATCCGAGTGTATCACAAGAAGACAAGATTGACTTCATTTTTAAGCTCTATGATTTGGATGGCACTGGCTTTATTGAACGGCACGAGGTCAAGCAAATGTTA…
>sample1_00014352-RA
ATGGTGGAGAAAGAAGATCTAGGTTTGAGTTTGAGCTTGAGCTGCAATAGTAATCATCAACTTGTTCAACAGAATCGATCTCCATTTCAGTTGAATCTGATGTCTTCTTCTCTGTTTGGTGGCTCTTCTTCAACAACCACCTGTTCGTCTTCTCTTCCTGTTGCGAATCTCCCTTTCGCTTCAGCTAAGAACCTCCAGAACAAGGCTTCGTGGCTGGAGTCATTCCCTGATCGGGCGTCAGAAGTGGCTTGTAGAGTGGGAGGAGGAATCGGAACTACGCCGGTCGATCCGAGGTCGTTTCTGAGAGGTATCGATGTGAACAGACTTCCGGCGAACGGAGGTGAGGAGGAAGAAGCTGGAGTATCGTCGCCGAACAGTACGATCTCATCGGTGAGTGGA…
>sample1_00016303-RA
ATGGCCGATGATTCACCGGAATCGGAAGGCTCTTCTGCCGTCGACTTGAAGGAGACAGAGCTCACTCTCGGTTTACCTGGCGATTCCGCTCGTAGTCGTGTGGCTGGATCTGCAGGAGGACTGAAGCGCGGACTCTCTGATGGTCTCGATTTGAACCTCTCTGGTCGCCGGAGGGTTGCTGGTTTGGAGGATGAGGAAGAAGCTTCCTCTGCTTCTAAGCCGCCGAGTGCCAAGGCTCAATTAGTGGGGTGGCCGCCGGTTAGGGCTTCAAGGAAAAACACAATGAAATCCATGGGAGAATGCAAGTATGTGAAGGTAGCAGTGGATGGAGCTCCATACCTAAGGAAAGTAGATCTTGAAATGTACAACAGCTACCAACAACTCCTCAAGGCTTTAGAG…
>sample1_00017256-RA
ATGCTAGAGGGTCGTACGACGGAGTTAGCTCGTCGGAGGGGAGGATTAATTAGTGTTCCGGCGGCAGCGAAGCTGGCTCGGAGACCGGAAAGAGGCGGCGGCGGTGGAAGAAGGCTCACGAAATTGCTACTTAATGTGACGGTTCAGGGGAGTCTAGGACCTGTTCAGGTGGTGATGTCGCCGGAAAATACAGCCGAAGATCTGATTGAAGCGGCGCTGGAGGTTTACATGAGAGAAAGGCGACGACCATTGCAGGATCATATAAATCCTGGTTGTTTTGAGCTTCACTATTCTCAATTCAGCCTTGAAAGTATAAAACCAGGAGAGAAACTGATAAACTTGGGATCAAGGAACTTCTTTCTTTGCCGAAATCCGGCATGCTCGAGGAACTCGTGTTGT…
>sample1_00018411-RA
ATGGTGAATGGATACCTAGGTCAAAATTGCAATGCAGGGACAAGAAAAAAAATGGTCATTGCAAGGACAAACAGAGTTACATCGAAGCTTCTCAAGTACATAGAACCTCAGAACATTCCAGTCCAATATGGTGGCTTAAAGCGGGATAATGATCAAGAATTTAAGCCTGATGGCGATGATAATGTGTTTCGAACTATCATCAAAGCAGGACAACAACAGAAGATCGAAATCCCCGTCCATGAGATGCATGTTACAGCAGTATGGGATATAATGGTTGTTGGATGTGAAGTGATATACAAGGAAGAGTTTGTGCCATATGATGAAGGCTCATACAAAATCCAGCTTCAAAGGGAAGGGAGGATTAGTGAGACAATCAGGAATTCCTTTTATATAAGTGAG…
>sample1_00023161-RA
ATGCAGGGAGCAAAGCAGAAGGTGAAGGACATGGCTAGCGCAGCCAAGCATCACGCTCAGATTTACGAAGCCCAAGTTGAAGAAAAGATGGAGAAGACAGGAGCAAGAACAGAAGAAGAGAAGGAAATAGCAAGAGAGAGGAGGAAAGTGAAGGAAGCTGAAGCCAAAGCTGAGCTGCACACATCCAAAGCTCATCATGCCGAGGAGAAGCTTCAAGCCAAACAGCAACCGTATCACATCCCCGGCGTCACCGGTCACCATAACTATCCACCTGGTTCAGCTGGATACGGTTACCCGGATACTGGAAGTGTTGGTGTGGCCCCGCCACACCAGCCGGTGATTGGAACCGGAACTGGGCACGTTCACCATGTTCCGGGGGCGGGGACCGGTTACCCGCAT…
>sample1_00023165-RA
ATGGCGGAAAACATAGCCGAGCCACCTCCAATGGCGGCATCTGAGCTTACCTTTTGCTCGGAAGAAGTCGGGATGGAACTTGACTCAGAAACTCTATCGACGACAACGCACCATCTCACACCGCCGCCGGGACTGAGTCAGGAAGAGTTCGAGTCGCTTCGTCCACAAATCGCCGAGTTTCACACCTATGAGATACAGAGAGGGAAGCAATGTTCTTCGCTATTAGCGCAGAAGATCCACGCACCACGGGATGTGGTTTGGTCGATTGTTCGACGATTTGATAAGCCGCAGATCTACAAGCACTTCATCAAAAGCTGTTCTGTTAAAGAAGGATTTACGCTTGCTGTTGGATGTACTAGAGATGTCAATGTTATTTCTGGTTTACCTGCGGCGACGAGT…
>sample1_00023854-RA
ATGGATCCGAAGCTAACAGAGGTTTCTCAGCTATTGGAGCGCTTCAAAGCTTCTCTTGTCCGCAACGATTTCGATTCCGCTACCAATCTTCTCTCCCAGCTCAAGGTCTTGCTGACAGGATTTAGAAGCCTGCCACCACTCCTTGAACAAACACCTAATGCTGTTCCTGAATTGACCATAGCAAGAGAAATTTATGAACATGCTGTTGTTCTTAGTGTTAAGATGGAGGATCAAGAGGCTTTTGAGAGGGATTTCTTCCAATTAAAGCCTTATTACACCGATGCTAGGAATCGCCTTCCACCATCCCCACAAGAATATGCAATCATTGGTCTTAACCTCTTGAGACTCCTTGTTCAGAACAGAATTGCTGAGTTCCACACTGAGTTGGAATTGCTTCCG…
>sample1_00023870-RA
ATGGATATGGCTCCTTGGCCACAGGAGATAGTGGTGAAGCCAATGGAAGAGATCATCACAAACAATAATAACAACAACAGCTCAAAGCCTCAACCTTCAACTTCTTTGGAGAGGAAAGTTAGGCCACAAAAGGATCAAGCTGTGAATTGTCCAAGATGCAACTCAACAAACACCAAATTCTGTTACTACAACAACTATAGCCTCACACAACCAAGATACTTTTGCAAAGGTTGTAGAAGGTATTGGACTGAAGGTGGGTCTCTTAGGAACATTCCAGTTGGAGGTGGTTCAAGGAAGAACAAGAGACCTTCTTCATCTTCAATATCATCTTCTTCAGCAACATCAAAGATCAAGCTTTCAGATCATCATCATCATCAACAACATCAACAACATCTTAGT…
>sample1_00025370-RA
ATGAACAAGCAAGCCACAAAAGAAGAAATTGCAGAGCTATTCTCCCATTATGGAACCGTTGAAGAGGTGTACATCATGGCTGATGAGTTCAGGCAAAGTCGTGGATGTGGGTTTGTGGGGTTTTCTGAAAGAGATATGGCATTGGCTGCTATTGAGGGGCTAAATGGATCTTATGTTATGAGAGGTTGTGATCGGCCATTGGTTGTTCGCTTTGCAGACCCTAAGAAGCCTAGACAAGGAGAAGTAAGGTCTGGCCCAAATCCTACTTCCGTGAACACAGTTATCTCACCAGCTGTATCACATATGGATAATCAGTGTCCTTCAGCTGAGAATTTTGCTAACACACGTAGTGTGACCCCAGTTATAAGCCAGTCATATCATAACACATTACAAGAGCCC…
>sample1_00026183-RA
ATGGCTGCTGGATCAGGCACAGGCTCACCCTGCGGAGCCTGCAAGTTTCTCAGGAGAAAATGCTCGCCGGACTGCGTATTCGCGCCATACTTCTGCTCCGACCAAGGTCCGGCGAGGTTTGCGGCGATTCATAAAGTGTTTGGTGCGAGTAACATCTCCAAGCTCCTCCTTCACCTCCCTGTCAACGACAGATGTGAGGCTGTCGTCACTATTGCTTATGAAGCTCAAGCTCGTATTCGTGATCCCGTCTATGGCTGTGTTGCTCATATTTTCGCCTTGCAACAACAGGTGGCGTACTTGCAAGCTCAAGTTATGCAAGTGAAGGCACAGTTAGCAAGTAATATTAATCATGTTGAGAATCATCAACTGCTTGGAAATCAGCAAGGGAGTTTTTTGAAT…
>sample1_00000250-RA
ATGCAGACGAGAACGATTCAAGTAAGTAGCCTTTCAGATCTAGCTACAGAGAGGGAAATTCATGAATTCTTCTCGTTTTCTGGTGACATCGATCATATTGAGATCCGCCGGTTATCAGCGGGACTTAAAACGGCTTTTGTTACATTTAAAGAAGCCAAAGCACTTGAAATTGCTCTTTTATTATCGGGTGCGACACTGGTGGATCAAATTGTAACCATTTCACCTGTGGAAGATTATGTAGTCCAACCAAAGGTCAAACCTTCATCACCCAACAATGGAAGAGTATATGTCACTAAAGCTCAAGAAGTTGTTTCTAATATGATAGCTAAAGGTTCTGCAATGAAGCAAGATGCTGTCAGTAAAGCTAAAGCATTTGATGAAAAGCATCAATTAACAGCC…
>sample1_00000287-RA
ATGGGTTCTTCAAAAGTAGTCGTAGTTGTTGTAGAAGAGGATGAAGCCCGGTTTGAGCCGAAAACCCGGTTTCTTGTAGAGGGTCCGATTATAATCGGAGCAGGTCCATCAGGTTTAGCGACAGCCGCATGTCTGTCAAAACAGGGGGTTCAATTTCTAATCCTAGAGAGATCAAATTGCATTGCTTCTCTTTGGCAAAATAAAACCTACGATCGTCTTAAACTTCATCTCCCAAAGCAATTTTGTGAGCTTCCATTCATCGGGTTTCCTGATGATTTCCCAAAATACCCTTCTAAAGAACAGTTCATTACTTACATGGAGTCCTACGCTTCACACTTTAAGATTTCTCCTCGTTACAATCAGTCTGTTCAAAACGCTGCGTTTGATAAAGGGTTAGGA…
>sample1_00000301-RA
ATGAAGAAGGTGGCTAATTGCAGACGAGATTCCGACGGTGATGCTACAACCTCTTCCTACACTAGCAGCACTGAACCCGACGTTCGTGTTAGCCGCCTCTCGTTTGACACTGGACAGACTTTACCGTATTCACCGGAAAATCTCACCATAATGAAGCCGCATCGGTCTTCTGATTCGGCTTTTGAAGCGATTGTCTCCGCTTCTACTCGTCGGAGATCGGAAGCGTCTGATGCTGCTGATTCTGGACTGTCGTATAAGGACTTCAAGCTGGTTCGCCGGATCGGAAGTGGTGACATAGGAACGGTGTATCTATGTCGACTACGTGACGGAGATTGTGAGTATGCGATGAAGGTGGTGGATAGAGAAGCTGTGGCGATGAAGAATAAAACTCAAAGAGCG…
>sample1_00000313-RA
ATGGCCCAAATGAGGCTGTCGCCAGCTGATTTGAATCCCCAACAAGAAGATGGTCAGAAGAGATGTTTGAACTCTGAACTATGGCATGCATGTGCTGGACCACTCGTCTCTTTGCCGGCTGCTGGAAGTCGTGTTGTGTATTTTCCACAGGGTCACAGTGAGCAGGTTGCTAACTCCACTAATTCCGAAGTGGATGCTCAAATCCCTAACTATCCAAGCTTGACTCCACAGCTTGTATGTCAACTTCATGATGTAATAATGCATGCAGATCTGGAGACAGATGAAGTTTATGCTCAGATGACATTGCAGCCCTTGAGTCCACAAGAACAAAAGGAAATCTATCTCCCAGCTGAACTTGGTGTACCCTGTAAACAGCCAACGAATTACTTTTGTAAGACC…
>sample1_00000333-RA
ATGCCTGAGGGAAGCAAATCTGATGGAGTTATTACTTGCAAAGCTGTTGTTTGCTGGGGACCTGGAGAAGCACTGAAAGTGGAGGAGATTCAAGTAGATCCACCCAAGTCATCTGAAGTTCGAATCAAGATTCTTTATTCCAGTGTTTGTCATACTGATCTTCTTCTTATGGCTGGCTATCCAAGTGCTGATGCTTTTCCAAGGGCTATGGGTCATGAAGGTGTTGGGGAGGTGGAGAGCGTCGGCGAAGGAGTAACGGAATTGAAGAAAGGCGACATAGTGATAGCAACGTATGTGTCGGAATGCAAAGAATGTGACAATTGTAATTTCGCTATCCGACCCACCAATCTCTGCTGCAAATACCCGTACTTGATGGGTGGCGTAATGCCCGACGGAACT…
>sample1_00000354-RA
ATGGATTCTAATGAAAAATCTACAAAAGAAGTTGTCACGTATGCAAAAGGTATAAGGGTTCTTGTTGTTGATGATAATCCTACTTGCATCAGAATCCTGGACAAACTGCTTCAACTGTGCACTTATACTGTTACAAGTACCACCGAAGCAGTGATTTGTCTACAGATGCTCAAGGAGAACGGTGAACAGTATGACATTGTCATAACTGATGTCCATATGCCTGATATGGATGGGTTTACTCTTCTTGAAAAAATAATTCATGAAATTGACATACCAGTTATCATGTTGTCAGGAAATGAGAATCAGCAAGATGTGATGAGGGGAATAAACCAAGGTGCTGCTGACTATTTGGTGAAGCCGGCAAGACTCGAAGAGCTAAGGAACATATGGCAGCATGTG…
>sample1_00000374-RA
ATGGCGACGCAGTTTAACCTTTGTTCATTCCAAGTGACGTTGTTACTCTCTATAACGCTGACGTCATTCACTATGGTGAACGGAAACATGAACCAAGACATGAGTCTGACTTGGGGCGGGCCCCGTGCTAAGATCACCGGCGGTGACGGAAACCTTCTCACCCTCACGCTTGATAGCTTCTCCGGCTCCGGTTTTCAGTCGAAGAACAAGTATTTGTTCGGAAAGATTGATATTCAGATGAAGCTCGTTCCTGGTAATTCCGCCGGTACCGTTACCGCATATTACCTGGCATCGGAGACACCAAGCAACCGCGACGAAATCGACATGGAATTCCTCGGAAACGTGAGCGGTGACCCGTACACACTCCACACAAACATCTACACACAAGGCAAAGGCGAA…
>sample1_00000386-RA
ATGGACTCTTCTTCTTCCTCACCTCCCGATCCCCAAGATCATCAAAACTACGCTATTTCGTATAATCAATGGCTTGGCTTCCCTCTAAACCCTAATCCCGATCTTTCTCTCTATCATTCTTGCTTCAATCCTCTTCCTACTGGAAATCATTTCTCGCACCAGCAAGATGCGACGGCGAATACTGGTGGGCCGAAGTTAGAGGACTTTCTGGGCGGGTCGGGTATTTACCCGAATTGTCCCGACCCAAATTCCTCCGCAACCGCCTTATTGCATGGGTATGCGGCGGCTGATCAGGAATTTGGGGATTTTAATAATACACAGAAGACGGTGGTTGTGGCGGCGGCGGCTGCTGAACCACCCGTGACTGCACCCAGGAAAACCGCCGACACCTTCGGCCAC…
>sample1_00000397-RA
ATGGCGACAATGTCTCACTGCTTTGCATTCTCTCTTCGTCCTCCTCCTAGGCCACACCTATGGCTGACCACCACAACCACTACTCTTTTAAGAAACGATCAAACTCTTGTTCGTTCGGCTAAGAGGAACTTCGTCGTTAATGCGAGGGAGAATCGCTCTGCTGCTTCGGCGCCGAAGGAGACGGTTGAGGCTGACACCACTGTCATCAAGAAGCGTGCGTCTGGGAAGCCGAAGCAGTTTGAGGTCTCCGAGGGGCTTTCGAAACCGTTCGGTGCTACCGCTGTCGACGGCGGTGTTAATTTCGCGATCTTTTCTCGGAATTCTCAGTCTGCTACTCTTTGCTTGATCAGCTTATCTGATTTGGAGAAGAATCGGGTAACAGAGCAGATCTTTCTTGAT…
>sample1_00000448-RA
ATGTCACAAGATTTGAAGGAAATAAACACAGTTGAGCAGTGGAGATGGTCTGAAATGCAAGGTCTTGAGCTCCTTGCAACTGAACAATCCACATCAACACCTACAAAAAGTACAGAAGAGGGAAGAACAGAAAAAAGTGAAAACAAGGGCGAAACAGGGGAGAACGAGATGGATGATTCTGATAATGGAAGCAAAGTGAAAGATGCAAATGATGTTGCTAATGGTGGTGAGAAGCCAAAGGATAATGCTCCAAAACCAGTTGCGTTTAAAGAGCTCTTCAGATTTGCAGATGGGCTTGATTGCATTTTGATGGTGATTGGTTCTTTGGGTGCTTTTGTTCATGGTTGTGCTTTGCCTCTTTTCCTCAGATTCTTTGCTGATCTAGTTAATTCTTTTGGG…
>sample1_00000464-RA
ATGGAAGCAGAAGGCCGAAAAGCTACACATTTGCCTCATACTCTACATGGAGTTTTTCCTGCTTTATCAGCTGCACTCTTCATCTCAATGGGGTATATAGATCCAGGAAAGTGGGCTGCATGCATTGACAGTGGTGCACGATTTGGAGGAGATCTTGCTGTCTTTCTGTTTTTGTTCAATCTTGTGGCCATTTTGTGTCAGTACTTGTCAGTTCATATAGCTGTGATATGCAACGTTGAGTATGACAGGTTCAACTGCATTTTTTTGGGGATTCAAGCAGAGGTCTCAATCGTTATGTCTGATCTAGCAATGATTCTTGGTATTGCAAATGGACTTCACATGATGTTGGGGATGGACTTATTTAGTGCTGTCTTTTTGGCTGCTCTGGATGCAATTTTG…
>sample1_00000517-RA
ATGGGAGCTAGGTGCTCAAAATTCTCACTTTGCTGGTGGCATTCTCCACTCAAGCAAGCAGTTCTAGAAACTCCTGATCAAGAAGACGAGAAAAATTCTGTACCTGGTTTCAGGGAGTTCACTATCGAAGAGCTGAAAGTCGCTACCTCAAGCTTCTCGCCGGAGAATATCGTGTCGGAGCACGGCGAGAAAGCTCCGAACGTCGTTTATAAAGGCAAAATCGACGGTGGCGAACGTTTGGTTGCCGTTAAGCGATTTAATCGTTCCGCTTGGCCTGATACTCGCCAGTTCCTCGAGGAAGCAAGGATTGTTGGGAGTTTAAGGAGCGATCGGCTTGCAAATTTGATAGGTTGTTGTTGCCAAGATGAAGAGAGATTGCTTGTTGCTGAATTTATGCCT…
>sample1_00000518-RA
ATGGGTATTGATGATTATCGAAGAGAAAATGTCGCTTTACATTCGTCGCGAAGCTTCAAAGGTTTATTTCTTTGTTTGATTTTCTTCTCTTCATTTCTCGACTATGGAAGAGATTTTGTGCCGAAATATCTACAGAAATTCAGCTGCTCTTTGAAAAATGGAAGTATCTTCTTGCTGGTATCGTTTGTCAGTATATCTTCAATCAAGCAGTATATTCACGGGCTTGCTGCTCGAGGTGTTCATTACATACATCGACCCGGGCCAATCCTCCAGGATGCTGGATTTTTCCTACTTCCGGAACTTGGACAAGAAAATGCTTATATTAGTGAGACAGTATTCACCTCTGTCTTTTTATCCTTTGTCCTCTGGACTTTCCATCCTTTTATCTTGAAAAGCAAA…
>sample1_00001532-RA
ATGTCAGTCTTGAGATGCGCTCCATTCTCATTCTCAGTCTCCCATGGCTCTCTCCACCGCCAACGCTCTCCGATTCTCTCTCCTCTTTCGTCTAAAGTCCCTGCAACTTCCTCGCCCACCGTTGAATGTCGCTTGACTTCGTCTCCGCAGCTTCCGCTCTCTGGCTTTGTCAAAAGTCCGATGGCTGGATCCTGTTGCTTGGCTTCTATTTCAACAAGCCACTGCTCTGATTCTCCTCCTCAAGAAAGTCTGCAGGAGAGTTTGTCTTATAGCAGAGCATATTGGCCAAGCAAATCGACCATTGCCTGGAACGTCGATGTTGGAGATGGTGCCTACTTCTTATATGCTAGCAGAGAGGCCAATTTATCTGCTACAGACACAGGGATCCAAGGCTATGAT…
>sample1_00001542-RA
ATGGGCCCCCTCTTTGTGAAACTCCCCAATCCCTCTCTATCTCCCATCCATCTCGCTCTCTTTGCTTCTGTGTGCGCCTTCGTCTCCTACGACAAGTTTGATTCCATGGATTCCCCAGACTCGGCCTACATTTCTTCTCCTGAGCCACATCCCAAGCGATCTGGTGTTGACCACATCCCGATTGATTCAGAGGACATGGAGGAAAAGGCTACATACATCAAGTTTCTTGTGTCAAACGCTGAAGCAGGCTCTGTTATTGGCAAGGGTGGAACAACAATAACTGAATTCCAGACGCAATCTGGGGCAAGGATTCAGCTGTCTCGTAATCAAGAATATTTTCCAGGAACATCTGATAGGATAATCATGGTATCTGGGAAGATTAATGACATACTTAAAGCA…
>sample1_00001574-RA
ATGAGTTCATCTGTACACCCTGTGATGTGCCCTAGTAGTAGCGGCGGTGGAGGAGGAGGTGGAAGCGGAAGTGGAAGCTCAGGTGGTGGAAGCGGCGGCGGCGGCGGGCCGTGCGGGGCTTGTAAGTTTCTGAGGAGGAAGTGCGTGGCGGGGTGTATATTCGCGCCGTACTTTGACTCCGAGCAAGGAGCTGCTCACTTCGCAGCGGTGCACAAGGTGTTCGGAGCTAGCAACGTTTCGAAACTTCTGGTGCACATCCCCGCTCACCGCCGTATGGACGCCGTTGTCACTATCTGCTATGAGGCCCAGGCCCGACTCCGTGACCCTGTTTACGGCTGCGTTGCTCATATACTCTCTCTTCAGCAGCAGGTGGTGAATTTACAAGCAGAACTGACATTC…
>sample1_00001657-RA
ATGGGTTACGAAAACGATCCGTACGTCGACGAGGATGGAGAGCCCTTGATGGATATGGACAATTTCGCAGCCTCAGACGATGAACAGCCTCAGGAATACGATCCTGATGCAGCTGAGATTGATCATTTTAATGACGATGGCGAAGATTGGCGCTTGGACCAATCACCATCCACGGACAAGTCATCGAAGCCGAGGAAACGGCTGATTAAGAAGAGCGACCATCAGAGTTCAGTTCCTTCTGAATTGAACGACTTCGAGGACGATGGTGGACTGGGAGATTTAGACGGGGGATCTCCCCCGGCGGAGTACGATAGGGGCCAGCGCGATTATGACCTTTCTTCTTCCAAGAAAAGGAAGAGTAAGGGTGGATTAGGGTTGAAGCATGGCGGTGAGAAGAGA…
>sample1_00001683-RA
ATGACGGTGTTCGGCCACCATACTGGAGCCGGAGGAGGATTTCTCGCCGGAAAACAGGTGTTCCCGTTGGACTATGAGGCAGAGGTTTCTCAGAGCCTTCTGGATGCTCTTGCCTCCGGCGATTTGAGATTGGCCTCGGATCTTGTCGCTGATCCCTCGCTTGACGTCAATTTCGTCGGAGCTGTGTGCTTGAAGCTCAGGAGTACTGAGGTGATCTCGCGAGAGGAATCGCCGCTCCAAGTTCGCGTTGTGTATGAGGAGTTCAAGGCGGATGTTACGGCTCTGTTCCTCGCCGTTTCGCTCGGAAATGTGGCCTTTGTTCGCAAGCTGCTGAGTATGGGAGCTGATGTAAATCAAAAGCTCTTCAGGGGCTTTGCAACCTCAGCTGCAGTGAGAGAG…
>sample1_00001703-RA
ATGTACGATAGATTAGATATTTGTAGAGGCTCATTTCATTTACGTCAGGACCGTCCAAATCTATTCATTATTGTAAGTCGGATCCTCATCAAATATCTAATTTCCCCACACTTCCAAAAACACACCAAAAAAATGAACATAATAATGTCATCGACGTCGCCGACGACCACCACAAACCCATCTTTGAGGCCACCGGGTCAGTCTGCCCGGCCAATCCCGGGCTCACACGGGTGGCCTGTCATCGGCCCGTTAGCCGACAGACTCGACTACTTCTGGCTCCAAGGGCAGGATAGCTTCTTCAGAAAGAGAATAGAGAAGCACAAAAGCAGTGTTTTTAGAACCAACGTCCCGCCGTGCTTCCCTTTCTTTGCCGGCGTTAATCCTAACGTCATCGCCGTT…
>sample1_00001749-RA
ATGCCTGAACCATTCAATCTTACCGTTACTCTTCAAGAGATGGACAAAAAAGCCTTGGATTTCATTGACTACGTTACCCACAACACCGACGACATCCAAATTCAGGTCCTGTCTGAGATCCTTAGCCGGAGTGCCCACGTCGAGTACTTAACAACGCATAATCTCAACGGACGAATTGACCGGAAAACCTTTAAAAAGGCGATTCCGGTGGTCACTTATGAGGACATAGCTCCTTTCATCAAAAGGATTGCTAATGGCGATTCCTCTCCTATTCTCTGCTCCGAACCGATATCGGAGTTCTTAACAAGTTCAGGTACATCTGGAGGAGAAAGGAAGCTGATGCCGACAACAGAGGAAGATATGGGGCGGAAATGCCTCCTCTACAGTCTTCTAATGCCG…
>sample1_00002692-RA
ATGCCTCGATATGAAGATCGCTACAGCACCCGCCTTTACGTAGGCCACTTGTCGTCACGGACCCGATCCCGTGATTTGGAAGATCTCTTCAGTCGATATGGGAGGTATCAAGTTTCTTGCCTGTTTAGAAGTAGTAGATGGAATCTGTTGCTTGGTGGACTTGCTACTCTAGTGTGGCTAACTTCTATGGTTTTGTGGCTTTTGCCGAACCTGGAGGTCTGTGGTGAGAGGTTGCCCTTGGTGAATTGGTGGTCTTGCCATTTTTGTGATGATGGCCTTACTGTTTCTGGCAACCATTTGCGCAGAGTACGTGACGTGGATATGAAGCGAGATTATGCCTTTGTTGACTTCAGTGACCCTCGGGATGCAGATGATGCAAGACATAGTTTAAATGGGCGA…
>sample1_00002698-RA
ATGGTCGGTAAGGACGATGAGTCTGGTTCTTGGGGTGAGTATGAAGCCTCTGACAATAATTCCAAGAGGTTTTGGAGGTCTGCTTCATGGTCATCGTCCCGGACGATGCACCATGACCCTGCTAATGAAGGGAGGAGTAATGTGAATGTTGGGGTTAATGGCGCACCATGTCGGAGGATTCCTCCTACTCCTTTAACTCCTCGCTCGCAGCATAATTGTAAAGGGAGGGCAGCTTTGCCGCCGCTGCAGCCATTGTCTATTGCTCGAAGGAGTTTGGAGGAGTGGCCCAGGGCTGGCTCAGATGATGTAGGTGAATGGGGGCCACTCACTCCAGGTGGGAGGGATTTGGGCAAGGCAGGGGAGAGGTTGAAGCTAGATATGTCTATCATCCAGAAGAAC…
>sample1_00002701-RA
ATGGCTATTTCTAGGGGACTCTTCGGGTGGTCGCCGCCTCATATACAACCATTAACGCCAGTGTCAGAGGTTTCCGAGCCCCCGGAGTCTCCCTCTCCCTACATGGACGCTAACCCCGAGCCTGTACCCCTTGAGACAGAGGATGATATGGAGGATATGGATGAAATGGAGCCTCCTCCTGCTGCCGTTCCCTTCTCGCAGCTCTTCGCCTGCGCCGACCGCTTTGATTGGACTCTAATGGCTGTCGGTTCGCTCGCAGCTGCTGCTCATGGAACCGCGCTTGTTGTCTATCTCCACTACTTTGCCAAGATTGTTCAGTTGCTAGGGTACTTCGGTGCTCCTGCTTCTGGTCCTTCTCCTCATACATCGGATGAATTGTTTCATAGGTTTACTGAGGTT…
>sample1_00002741-RA
ATGATGAAGCATGCTTCTCGCACCCGATCAGAGCTCTTGTCGAAGGTGGTTCTTCGCAAATGGCTCAACATCTCCTTCAAGGATTCCGATTTCAGCGCCGATACAAGCGACGACGATGCCGACGACGGCTTTTTTGACATACCTGAAGAAATTCCACTGCTGAGAAGGCAAAACTCTGCGACTTCCAGGTCCCAATATATAAACAGAAAGGAAATTAGAATATGTTCTGGGACATGGAATGTTGGAGGGAGAGTTCCCCCTGACGACTTGGACATTGATGAATGGCTAAATATCAGTGATCCAGCTGATGTGTACGTGATAGGTCTGCAGGAAATCGTACCACTTAATGCTGGAAATGTTTTTGGCTCTGAAGATAATCGCCCAGCTTTAAAATGGGAA…
>sample1_00006774-RA
ATGCTTGGGAGGACATCGGATTATTCGTTTCTTAGTCAAATGGACGATCATCAGGCGATCAACTACCCCGGACCTCCGTTCTACAAGTCAAAATCTAGCGAGAGTAGCTTCGGCGAGAGCTATATGCCCGGCAATTTTAACGATCCGTCCACCTCCGCCATCGTTAGTGATCCAGATGGTTCCTGTTATGTAGGAGGCCATGGAGACACGTGGCTTAGGGTTTCAGAACGGAGATTGGGGGTGACAGACGGTGGATGGTCGTCATTATCGGCGAAGAGCTGGGCGCAGCAGACGACCGAGGGTTATCAGTTACAAATGGCTTTGGCTTTGAGGTTCTCACTGGAGGCTAGTTGTGTTTATGACCCTAACTGTATGGATCTGGATAAATCTGCATCGCGC…
>sample1_00006780-RA
ATGTCGGCTTTCAGAGGCAAATACGCTGATGAGCTCATTGCCAATGCTACCTACATTGGTACCCCTGGCAAGGGTATTCTTGCAGCTGATGAGTCTACTGGAACTATTGGCAAGCGTCTTTCGAGCATCAATGTTGAGAATGTTGAGAGCAACAGAAGGGCTCTCCGTGAGCTTCTTTTCACCACCCCTGGAGCTCTTAAGTTCCTCAGTGGTGTGATTCTCTTTGAGGAGACCCTCTACCAAAAGACTGCTGACGGCAAGCCTTTTGTTGACCTTTTGAAGGAAAACGGTGTTCTTCCCGGTATCAAGGTTGACAAGGGTACCGTTGAATTGGCTGGTACTGACGGTGAAACCACCACTCAAGGTCTTGACGGTCTTGCCCAACGCTGCCAGCAATAC…
>sample1_00006811-RA
ATGGACATGTTGAAGCTGCTACACATGAACAAAGGCGATAACCAAACCAGCTACGCTAACAACTCTTGGATTCAGAATATAACATTGTCGAGAACGGAAGAGATAAAGAAGGAAGCACTCCGGAAAATGTACCGAAAGTGCTTTGAAGCAGCAGCAGCAGCAAGCAGCAGATCATGCGTATCCATTGCAGACTTAGGGTGCTCCTCCGGTCCAAACACACTTATGTCAGTGCAGCAACTCATCACTGCAATTCATAACATTCGACTCGAATTAGGGCACAAGGAATCTCTCGAATTTCAAGTACTGCTAAATGATTTGCCTGAAAATGACTTCAACGCAATCTTTCAATCTCTTCCAAGCTTCCTTACGGAACTACAGAGGCTTGGTGGGGAAAGCTGC…
>sample1_00006823-RA
ATGGTTTCTGCTTGGACGGTATCACGAAGCTCACCTTGCTATGGGAGTCCGAACCTCTTCCTCGGTTTCCCTTCTCGGATTCATTTGCCTCTCTCTGTCTCTTTGCCTCGCCTTCCCTTTCGAGGCACCCTCATCTCCTTCGCTCGACGTCGAAGCACCCAGGACCGCTCGACCTCTTCTTCTCCTAGTAACAAGAAAAAGAAGAAGCAAAAAGAGAAGGATCATGATTCAGAAGATGAGCTAGATGAAGATGCTTTTGAGGCTCTCTTTCAGCAACTTGAGGAAGATCTGAAGAATGACCCGTCTATAGATGAAAGTGATGATGATTTTACTGAGGAAGACCTTGCTAAGCTTGAGAAAGAATTGGAAGAAGTATTGGCTGGAGATGAAGAACTATCA…
>sample1_00006854-RA
ATGTCAAAGCTTGTCCAGCAGATCCGGAACTCCCAGAAAGCAAATGGCCCCGCCACTGTGCTTGCTATCGGAACTGCCACGCCTCCGACTTGCTACCCTCAATCGGAGTATCCTGATTTCTACTTCCGTATGTGCAAGAGCGAACACATGACAGAACTCAAGCAGAAAATGAAGCGCATTTGTGATCGATCTGGTATTAGACAAAGATTCATGTTCCACACCGAAGAGAATCTAACACCCAACCCAAACATGTGCAAATTCAAGGCTCCTTCTTTGGACGCACGTCAAGAAATGTTGATCATGGAAGTCCCTAAGCTCGGAGTAGAGGCTGCCGAGAAGGCAATGGAAGAGTGGGGTCAAGACAAGTCTAAGATCACCCACCTCATCTTTTGCACCACC…
>sample1_00007572-RA
ATGTCGCCTCTTCTTCGAACCAAAGGAACAAAATCCTTCACCGCCGCCCTGATGGAGCTGAAGAACAAGCCTCCTCGGAGTTGTCCCCGGTGCTTCTCCAAGCACACCAAGTTTTGCTACTTCAACAACTATAGCGTGAAGCAACCACGCTATTTTTGTAAGACTTGTAGGCGTTATTGGACCCATGGTGGCCTCCTCCGCAACATCCCCTATGGAGGATCCTCCCGCAAGTGCAAGCGCCCTCGTTACACACCCCACAACAACAAACGTCAGCCACCACCTCAACCTCAACCTGCTGCTGTGATCACCACTACTCATGGTTACGAAGTCCCAATGCTTCGTAATGATGGATGGGTTTTCTCTCCTAGAGTCGAATCTTCCAATTTTCACTTTCTCTTG…
>sample1_00007575-RA
ATGGGTTTACTTTCACAGTCAAAACTTCTCTTACTTCTCTCTCACTTTCTGTTAGCTTCCTCTTCCTCCCACTACCCCACTCTCCCCTACTCTCCCTCCGAGCCACCCTCCTACCACCACCGCCACCACCATCACAACCACCACAACCACCATCCACAAGCACCCGTCTCTTCCCCGGCTATTTACCCGCCTGTTGAACCGCCGGTTCACCCTCCAACCCATCTTACTCACCCACCCTTGAAAACCCCGGTACACCTCCCAGCTAAACCCCCCTCGACGACTTACCCGCCGGCGACTTCACCGGCGTACCACCCTCTTCCCAGAAAAGCAGTGGCCGTACAGGGCGTTGTATACTGCAAAAACTGCACTTACTTCGGCGTCGACACCCTCATTTCCGCT…
>sample1_00007578-RA
ATGAGCCGGCGATTTACAAATAGATCAGGAACGCTCGCTGATGGAGAAGAGGAACCGCCGGTGGCGAGGAAGACGGTTGCGACAAAGCAGGAGAAGACGCGTTTGGTAAAGTTCGACGCATTGCCAGATTACCTCAAGGATAATGAGTTCATTCGCGATTATTATCGTTGCGAGTGGTCTTTGAAGGATGCTTTGTTGAGCGTCTTCTATTTGCACAATGAAACGCTTAATGTCTGGACGCATTTGGCTGGATTTTTTATGTTCGCGGCTATAGCACTGGCAAGCTCGATGGAGAAGACGAAACTTGAATTCCTGTTTTCAAGCCTTTTAAGCTGGCAAACAGGCGTGACGCCATTGACAATGATCCTGATGAACTTGAACGGTTCAACAAATGCATTT…
>sample1_00007635-RA
ATGGGGCGAGGGTTTATTTTGTTTGTTATTGGGGTGTTTGATTACTGCTTGACTGTCTGGGGTAATGGTGAAGGTGATGCCTTGAATGCTTTGAAGTCCAGTGTATCGGATCCTAATAATGTTTTGACAAGTTGGGATCCTACCCTTGTCAATCCTTGCACATGGTTCCATGTTACTTGCAACACTGATAATAGTGTTACACGCGTCGATCTTGGAAATGCAAATCTTTCTGGTCAGCTTGTTCCACAGCTTGGTCAGCTTCCAAACCTTCAGTACCTAGAACTTTACAGCAATAACATTACTGGATCAGTTCCTTCTGAACTAGGAAATTTGACAAATTTGGTGAGCTTGGATCTCTACCTGAACAAGCTAGACGGTCCTATTCCAGATACGTTGGGC…
>sample1_00007649-RA
ATGAACTGTTCTTCACATTTCGCCATTAATTTCCACAGGCTCCCCTCTAGGTTTCTCCCAGATCTCCATCTTCCTTTGATTCTCTTCCCTTTCAAAATGTTTACCGGAGCAATTTCGTCGACATCTCTCTCCGCCGCCTGTGGCGAGAGGCTCGTTGCAAGTCCTGTTTTGTTGAACTCTTCGATTAGAGAGTTCTCAGGCTCTGAATTATCCTTCTCGTCTTCACCTTTGAAGAACCGGAGAAGGTTGGTGGTTGCAGCTCTGGATAAGATCAAAAGTAGTTCGTCTCTGACCGGCTTGATCTTCCAGCCGTTTGAGGAAGTCAAGGGCGAGAGTTTCGTCGTCCCGAGTTCTCTCGACGCTTCTCTGGCGCGTCAGAGATACACGGACGAGTGCGAA…
>sample1_00007652-RA
ATGCCCCAATCAGCTGCCGCCGTGCTCCACCGTATCACCACCTCCTACCACCCTCACACCACTACTTCCTCCTTCATCCCAAAACACCAGATCTCCTCTCCCGCCACCACTCCCGACATCGACATACCCGACAGCGTCGCCCGGTGCCACGCCCATACAGTCGGCCCAGACCAGTGTTGCTCCGCCGTGATCCAGCTCATCGACGCCCCCGTCCACGTCATCTGGTCCGTAGTCCGCCGCTTCGACAGTCCTCAATCTTACAAACACTTCGTCAAAAGCTGTGATCTCATCGGAGAAGATCTTTCCGTCGGTTGTCTCCGGCGCGTCCACGTCATCTCCGGCCTCCCTGCCGCCAACAGCACCGAACGTCTCGAGATTCTTGACGATGATCGCCACGTC…
>sample1_00007672-RA
ATGGAAACAGCAATTCCGGCCGATAAGAAGGCGGCGCATGCGGCGGAGGAGCAGTACAAAAGCCGAGTTGCGAGGGGGATTGTGGCTGTATCAGGGATGGTTACTATGACAATTCTCTGTTGTGGGGATTTCGCCGTCGCAATCATCAAGTGGGTTTACAGTCTTTTCCCCAAACATAACAATCTCAACCACAGCAAGGTCGAGCACCGCGGCGTCAGCTCTCGACTTCCCAGCTGCATCCACTGGGTTAATATGATTACAAAAAAGCTAGAGGTGATAGCAATGGAGTTATCTTCCATGATAGTGAAGCTCACTCAATATTTTGCAGTCCTGATTGTCAACTCTAAAGTTGGCAAGACACTCACTAACCTTCTTCCTCGCGAAATCACCCTCGCTACC…
>sample1_00007701-RA
ATGGTTCAACCTCAATACTCTCCGATTTCAAAACAAGGAACTAACCCATCCAAATTTGCCTTTTCCAGATCAACGACTGTAATTTTAATCATCTTTCTCCTTTGTCTAATTGGATTCTATGCTTTCCATGCTTCTTCTTCTCAGTCAAGTAATCTTAACCTCCAAAGATCATTGCCTAATTTCCCTGATTCCTTCCTTTCTCTTTCCTCTAATTCCACAGTCTCTCACTACCTCCGTTCGCTCACTCTCCACCCTCATCTCGCCGGCTCCGACCAAGCTCGCCAAACTGCTTTGTTTGTCAAAACCCACTTTGAAAACCTAGGCCTTACCACAAAATCGTCAGAATTTCGAGTCCTTCTCTCATACCCAGTTAAATCCTCACTCTCTGCTCAATCCACC…
>sample1_00012117-RA
ATGAGGCCCGTTTTCGTTGGAAACTTCGAATTCGATACTCGCCAGTCGGAATTGGAGCGCTTGTTCTCAAAATATGGAAGGGTTGACCGGGTTGACATCAAATCTGGATATGCTTTTGTGTACTTTGAGGATGATCGTGATGCAGCAGATGCCATCCGCAATCTTGACAATGTGCCGTTTGGTCGTGATAGGCGTCGACTGTCTGTGGAATGGGCCAGGGGGGAGAGAGGTAAACCTCATGATGGATCCAAGATTGGAAGCCAAAGGCCTACGAAGACCTTGTTTGTCATTAATTTTGATTCAGTAAACACTCGAACACGTGATGTGGAGAAACACTTTGAGCCTTATGGTAAAGTTCTAAGTGTTCGGATCAGGAAAAACTTTGCATTTGTACATTTT…
>sample1_00012127-RA
ATGGAAGATCATGACGAAGAAATCCCAAACCACCATCTCCCTAGGATGTCGGACCTCGAAAACCCCTCCGGCCACCACAACCACCCGCACTTCGCTCAAATGCCGCCGGACATGGACAACCACCAAGCTAACGAATTCGCTCCTCCTCCCCACCACCACCGTCCCAACAGCGGCAAAAGCCGACAATACCGGTCTCCAACACCGCCGCCCGGTCCTCCTCCTCCCCACCACCACAACCACCATGGTGGCAAACCCATGCACTTCCCTTCCCCGCTGCCACCACCGGCCATGGGCTATCCCCACCAAGGAAAACCACACCATAACGATCACCGACGTCGGAAATCCTCAAAAGCAGGACCCTTCGCCGCCATAGCCACTCTCCTCCTCCTCGCCGGTCTC…
>sample1_00013920-RA
ATGGCAATGGCGAGGGCTAGCAGTGGCCTCGCTTACCCCGAGCGCTTCTACGCTGCTGCTTCCTACGCCGGCTTCGACGGATCCGCCACCGATGTCAGCTCTAAGTTCAAGAGCGACGTTGCTTTGCTCCTCTACGCTCTCTACCAACAGGCAACTGTGGGATCCTGTAACGTTCCAAAACCTAGGGCTTGGAGTCCTGTTGAGCAGAGCAAGTGGCAAAGCTGGAATGGTCTTGGAAGCATGGCTTCTACAGAGGCAATGCGCCTTTTTGTGAAAATTCTAGAGGAAGAGGAGCCAGGATGGTATTCCAGGGTATCTGACTTTGTCTCTGAGCCTGTTCTTGACATAGAGATGAGTCATAACCCTAAAGTTTCAGCAGTAGCACAAAATGGGCATGCA…
>sample1_00014740-RA
ATGGACTTCAAGACCCTCGGATTTCTCGACAACGCAATCATCTCCTCTCTCCAAGACATGATGGACTTGACCGACGAATCCGCAATCGGCGCCAGTTCCGGCACCGACAACAAGCAAGCGAATGCACCATCACGAGCATACGTCCGTGACGCGAAGGCAATGGCGAGGACTCCGGCTGACGTGAAGGAACTGCCGAATTCATACCAATTCGTGGTAGATATGCCAGGTGTTGGTCCATCGGAGGTGAAGGTGCAGCTGGAAGACGACGATGGTGTTCTGGTGGTGAGCGGCGAGAGGAAGAGAGAGAGGGAGGAGAATAAGGATGGAGTTAAGTATCTGAAAATAGAGAGGAGGATGGGGAAGTTTATGAGAAAATTTGCGTTGCCGGAGAATGCTAAC…
>sample1_00016770-RA
ATGGCACCGTCGGTTGAGGAGATCAGAAAGGCACAAAGGGCCGACGGCCCCGCCACCGTTCTTGCCATCGGAACGGCTACCCCGCCTAACTGTATCTACCAAGCCGACTACCCGGACTTCTACTTCAAGGTCACCAACAGCGAGCACATGACCGACCTCAAACAGAAGTTCAAGCGCATGTGTGACAAGTCGATGATCGAGAAACGTTTCATGCATTTAACAGAAGAGATTCTCAAGGAGAATCAGAATATGTGTGCATACATGGCTCCATCACTAGATTCCCGCCAGGATATGGTGGTTAGCGAGGTTCCGCGGCTAGGCAAAGAGGCGGCACAGAAGGCTATCAAGGAATGGGGGCAATCTAAATCTAAGATCACGCACGTCATCATGTGTACCACC…
>sample1_00017705-RA
ATGAGCGGCGACATGGAACACAGGAGCGCGAGAGGGGATGAAGACGAGGATGCCCTCAGGTTGGCCGCCCTCCAGAAACTGCCTACTTACAACAGACTCAGAATTGGGCTCATGAAGTCGTTTGAAGAAGAAAACAATTCCAACGTGGTTGTTTACAAAGAGGTTGATGTCACAAGACTGGATATGAATGACAGGATTCAGTTCATCGATAGAATCTTTAACGTTGCTGAAGAAGATAATGAGAAATTCTTAAAGAAACTCAAGGACAGAATTAATAGGGCAGGAATTCAACTTCCTACGGTAGAAGTAAGATTTGAGCATCTAAACGTTGAAGCAGATTGCTACATTGGTAGTAGAGCTCTTCCTACTCTTCTTAACTCCGCCCGAAATTTAGTTGAA…
>sample1_00017707-RA
ATGAGCGGCGACATGGAGCACAGGAGCACGAGAGGGGATGAAGACGAGGATGCTCTCAGGTTGGCCGCCCTCCAGAAACTTCCTACTTACAACAGACTCAGAATTGGTCTCATGAAGTCATTTGAAGAAGGGAACGATTCGAACCTCTCTGTTTACAAGGAGGTTGATGTCACAAGACTGGATATTAACGAGAGGATTCAGTTCATCGATAGAATCTTTAAGGTTGCTGAAGAAGATAACCAGAAATTCTTGAAGAAACTCAAGGACAGGATTGATAGGGCCGGAGTTCAACTTCCTACTGTAGAAGTAAGATTTGAGAATCTAAATGTAGAAGCAGATTGTTACATTGGCAGTAGAGCTCTTCCTACACTCATTAACTCTGCCCGAAATCTAGTTGAA…
>sample1_00017710-RA
ATGAGTCCGGGTCTATTACACAACTGCCGGCACCACCATCGCCAGCTTCGGGGCTTCGCCACCAAATACACGGCCAGGGTAACCTCCACAGCCTCCAATGGCCGCACACTCGCCGTTGAAGTCCAGCCTTACTACCTCCCCACCGACGCCAAGGGCTACCCCCTGCCCCGCCGCGACCTCATCTGCAAAACCGTCCAAATTCTTAAACCCTCTTCCTCATCCGGTGACCCCTTCATTGACCTCTCCTACTACCTCGAAACCCTAACTCTCCACCCCCTCACCCCAGCCGAAGCCTCCCTCGTCCTCAAATCCCTCAGCTCTGACCCTCGCCTCTCTCTCCATTTCTTTCGCTTTTGCTCCTCCTCGATCCCTAATTTCCGACATGACTCCTTCACCTAC…
>sample1_00019961-RA
ATGCGATCAATGAGACAGATGATTGACGCCATGGACAGGCTTTTCGAGGACGCAATGACCGTACCGGGAGGTGTAAGGGAGGCGAGAGCGCCATGGGACGTGATGGAGGACGAACACGAGATCAAGATGAGGTTCGACATGCCGGGACTATCAAAGGAGGATGTGAAGGTGGCTGTGGAGGACGGTGATACTCTCGTCATCAAAGGCGAGCGAGCAGAAAAGGAAGGGGAAGGAGAAGGTAAAGAGGATGCTTGGATGAAGAAGAGTTATAGTTCGTATAATACGAGGCTGCAACTTCCAGATGAATGTGAGATGGATAAGATTAAAGCGGAGCTTAATAATGGTGTTTTGTTTATCACTGTGCCTAAGGCTAAGAAGGAGAAAAAGGTTATGGATGTT…
>sample1_00021697-RA
CCTTGCTGTCGCACCGAGAGAGAAGAAACCGTGAGGCGGTGTAAACCTGTTCATCCTCTTCCTCCTTCAACAAGCTCCGGTGATTTCTCCGGTCTTCTTCCGCCAGCTCCCGTGCAAACCTCAAATATACGGTTTCGCTCCTTTTCCGCCTCGCCACCGCCTTTTGTTGACGCATTTTCACTTCACCGTCCGATTAAGCCTAGTCTCCCTCTCTTCACAATGATCACTGATAAGGAGGAGTTCCTCAAGGAGTTTGGCCACGATTATGGTTACCCAAATGGCCCAAAAAGCGTGGATGATATCAGAGCTACTGAATTCAAGCGATTAGAAGATTCGGTTTACTTGGATCATGCTGGTGCCACGCTGTATTCTGAATCGCAAATGGAAGCTGTCTTCAAA…
>sample1_00025190-RA
ATGGCTGCCCTTGAAGAATTGAAGAAGAAGCTTACACCACTTAATTTTGATGACGATAATAGTTTCTTATCAAAAACTGAACTAGATGGTGCTGATGCTTGTATGCTTTCCGATGGTGGTACTATCAACTTACTGAGCAGGTCATATGGAGTTTATAATTTCAACGAGATGGGTTTGCAGAAATGCACGTCTTCTCCTGATGAATTAGATAGCACAGAGAAGACCTATCGTATTGCTTCCAATGAGATGAGGATTTTTGGAGCTATAGGCAGCGGTGCTAGTAGTGTTGTTCAGCGAGCTATTCATATTCCCAGTCATAAAATTATTGCCTTGAAAAAAATCAATATCTTTGAAAAGGAGAAAAGACAACAACTCTTGACTGAGATAAGAACCCTATGT…
>sample1_00001334-RA
ATGAGGCTCCCTTCAACTGATCTTTCTTCCCAACAAGAAAATGAAAATGGTGACAGGAGATGTTTGAACTCTGAACTATGGCATGCCTGTGCTGGACCACTCGTCTCTCTGCCTGCTGTTGGCGGCCGTGTCGTTTATTTTCCGCAGGGCCACAGTGAGCAGGTAACTAACTCAACTAACAGACAAGTGGATGCTCAAATCCCTAACTATCCAAGTTTACCTCCCCAGCTTGTGTGTCAGCTTCATGATCTAACAATGCATGCAGATGCGGAGACAGATGAGGTTTATGCTCAAATGACATTACAGCCCTTGAGTCCGCAAGAACAAAAGGAGATCTATCTCCCTGCACAATTTGGTATACCTTGCAAACAGCCAACAAATTACTTTTGCAAGACTTTA…
>sample1_00001345-RA
ATGTGGAACTACCCGGAAAACCCATTCGCCAGTCCGGGGACAGGAGAAGTTGCAAATGGCAACCACAACAATGGAGACGACGAGGCTCTCACGAAGTGGGTTGCTCTACAGAAGTCGCCCACCTACGTCAGGGCCCGTAATTCAGTTTTCCGCGACATGGAAGGAGGTGTTCTTCAGGTGGATGTGTGTAAGTTGGACGCTGAAACAAGGAGTATTGTGGTGGATCGGTTAGTCAAGGAGGTTAATCAAGATCCTGAACTCTTCTTCCGTAGACTGCGAAATAGATTCGATGTGGTGGGTCTCGAATTCCCAAGGGTTGAGATTCGATATGAACATCTGAAGGTGGACTCTTTTGTTCATGTTGGTAGCAGAGCATTACCTACAATTCCTAATTACATG…
>sample1_00001351-RA
ATGTCTAGACCCGCCGCTGCAGGCGGAGCCGGCCCCGCCAATTCTCTCTCATCTCCGTCGAGCTCAAGGTCTGTGACTCACACCGTCAATGGCTCCCACCACTTCGTCATCAAGGGTTATTCGCTTGCCAAGGGCATCGGCGTCGGGAAACACATCGCCAGCGACAATTTCACCGTTGGAGGCTACCAATGGGCGATCTACTTCTACCCCGATGGTAAGAACCCCGAGGATCATTCTACCTATGTTTCCGTTTTCATCGCCCTTGCTAGTGAGGGAACCGACGTTAGGGCTTTGTTCGAATTGACGCTTCTTGATCAGAGTGGAAGAGGCAAGCATAAGGTCCACAGCCATTTCGATCGCTCCCTTGAGAGTGGCCCCTATACCCTCAAGTATAGAGGG…
>sample1_00001436-RA
ATGCAAGGGAGTACTACTACTTCAACTCCTAAGCTCAGGCATAGAAGGCGCTCAAATGAGGCTCTTCCTGATGCTTCTAAAGAAAATGGGGGCCACCTACTTGTCAACGATAATAACAAGTACAAGTCAATGTGGATCAGGACGTATTCAACCCTTTGGATGATTGGGGGATTTGTTTTTGTTGTCTACATGGGGCATCTTTACATTTGGGCCATGGTTGTATTAATCCAAATACTCATGGCAAAAGAGCTTTTCAATTTGCTAAGAAAATCTCATGAAGATCGGCATCTTCCAGGGTTTCGTATACTAAACTGGCATTTTTTCTTCACTGCAATGCTATTTGTGTATGGACGAATTCTCAGTCAACGTCTTGTCAACACTGTTACTTCAGATAAACTA…
>sample1_00001456-RA
ATGGCCGGAACGACGTCGTATCAGGCGTTCGTGGAGAGGCTAGAGGTCGGGCAAGAGCACCTCCTCGAAGAGCTCCTCTCCGCCAAAGAGGAGTGCGACTGCGGCCGCATGGAGGAGTGCGACAGACGAGACCTCATCGTACGGGCCTTGACACAGTACGAGGTATTCTACGAGGAAAAGTCACGCGCCGCCCACCGCCACGTGTTTCATATGTTCTCGCCGTCGTGGTTATCCTCCCTTGAGTGCGCCTTCCTCTGGATTTCCGGCTTCCGCCCCACCGCTCTCTTATGCCTCGTCTTCACCGCCGTTAGTGATCTGTCACCGGAACAGATCATCTCCCTTGGCAGTGATTCATTTCCTCCGATGATGAGTCTAAGCAGGTTGAAAAGCGAGACAAAG…
>sample1_00001460-RA
ATGTCGTTACAACACAAAAGGGAAGAGATGGACGCACGAGCAAGGGCCGGCGAGACGGTTGTGCCAGGTGGCACCGGCGGCAAGAGCCTTGAAGCTCAGGAACATCTAGCTGAAGGAAGGAGCAGGGGAGGGCAGACGAGGAGAGATCAGCTGGGAACACAAGGATACCAGGAGCTAGGAAGCAAAGGTGGTCAGGCAAGGAGAGACCAGATCGGAAGCCAAGGCTACCAGGAGATGGGCCGTAAAGGCGGCCTTAGCACCACCACTCAGACTGGAGCTGACCGTGCCGCTGAAGAAGGCATCGACATCGACGAGTCCAAGTACAAAACCCGTACTACTACTTAA
>sample1_00001465-RA
ATGCCCCATTCATCCGCCGTCCTCCTCCGCATCAACCACCACCTCACCACTGACTCCGCCACTTGCAACTACTCTCACTCCGACCAGATCTCATATCCAGCCACCGATATCCCTGAAACCGTCGCCCGCTACCACTCTCACGCCGCCACACCCGACCAGTGCTGCTCGCTCGTCATTCAGGAGATCCGAGCTAGTATTGACACCGTCTGGTCCGTAGTTCGCCGATTCGACAATCCACAAGCCTACAAACACTTTGTAAAGAGCTGCCATCTCCTTGATGGAGCTGATCTCGCCGTCGGATGTCTCCGCCGAGTCCACGTCGTCTCCGGCCTTCCTGCCGGTACTAGCACCGAACGGCTTGAGATCTTGGACGATGATCGCCACGTCATCAGTTTTAGC…
>sample1_00001467-RA
ATGATTCTCGGAACAGTTTCTCTTTCCGGCTCCGCTGTCGACACCCGCTTTGCGGCTCCTATGCTCATGAACTCGCCCTCTTACTGTTCCATTTCTGATCTTTCAAGCTTGAGATTATCTGTTTCCTCGTTGAAGCAGTTAGGCCGGAGAAGGCTGGGAAATGGCTCTCCCTTGGTAGTCTCGGCTCTTGGTGAGGATAACAGCGTTTCGACTCTCACCGGCTTGGTTTTCCAGCCGTTTGAGGAGGTTAAGAGTGATAGCTTTGTCGTGCCGACGTCTGCCAACGTCTCGCTTGCGCGTCAGAGGTTCGCAGATGAGTGTGAAGCTGCCATTAACGAGCAGATTAACGTGGAGTATAATGTGTCCTATGTGTATCATTCACTCTTTGCATACTTCGAC…
>sample1_00001473-RA
ATGCAGAACAATCTTCTCTCGAAGATGCGGAGTTTGAAGCTTATAGATGGATGCAAGAGTACTCAGGTCCACGCCATCAATCCTTCTTCTGCCGCAGGTGGAAGTGCCGGGTCAACAGGCGGTTCTGCTGGTGGTGGAGGTGGCGGAGGTGGGGTCGGAGACAAGCTGCTTCATCATATCCAGGATCATCTTCGGGTCAATTCGATCCGAGCGAAATCCAATCGGAGCTACTCAAACGTCGACACAAGGATACTTCAAGCGAACTTTCTACAAGAATCTTTATTACCTTACGGTTTGCCATCCACCGATCTCCTTGAACCGCAGATTGATCCGTGTCTTAAATCGGTTGATTTCGTCGAAACCCTAGCTGATGTGTACAGAAAGATCGAAGATTGTCCT…
>sample1_00001515-RA
ATGTTAGCTCAAAAGCAAGCAGAGGAAGCGATCGTTTCTACTATGAATGAAACAGGTAGAGATGGAGATTTGTCCAAGGACGAAGAAAGCATGAACGAAGGGAGCACTTTGTTCGGTGTGAAGAACATGCTTTGGCATGGTGGCTCTGCCTGGGATGCCTGGTTTAGCTGTGCCTCTAACCAGGTTGCACAAGTGCTGTTGACACTTCCATACTCATTCTCCCAAATGGGGATGCTATCAGGGATCATACTGCAGATCTTCTATGGTCTTGTGGGAAGTTGGACTGCTTATCTTATAAGTGTGCTCTACATTGAATATAGGTCTCGCAAAGAGAAGGAAAATGTCAACTTCAAGAACCATGTCATCCAATGGTTTGAAGTTCTGGATGGGTTACTAGGT…
>sample1_00002556-RA
ATGGATGCTGCCTTGCAAGCTCGGAGATCGCTCACAAGTTGTGGTTTCACAGATTATTCTCACCTGCGTATTGTAAGGCCCGTTCTCGGTCTGTGTTCGTACCGGCCTATCACTCGTTACACTCAGTCTTATTCATGGTGTATAAATTTCCCTTCGAGTGGAGCATCACTTCAAATATCAGCCAGTTCAGACTTCCAAAAAAAGAGGCCAAGGAAAGCATCATCGTCCAAGGGTAGAGAATATGGCCCGAGTTCGAAGGGGTATATACCAAAGGCACCAGTAAAGAGAAGCAGTGGTGATGGTCAACATTCAGTGCCTTCTGCAAAAGGAGTGCGTGAAAGAGCCCCTGAAATTGGAGTTGATGGAGAAGGCAGACAGGATAATGTTGCTTCCAGTGGA…
>sample1_00002622-RA
ATGAAGCCGTCAGCAACGACCAACGCAGCTTCGCCGTCGGTTGTGAGCTCCGATGAAGGTGAGAAAAAGAGCATTAATCCGGAGCTCTGGCAGGCTTGCGCCGGACCGCTTGTAAACCTACCGACTGCTGGGACCCACGTAATTTACTTCCCGCAAGGGCACAGTGAGCAGGTAGCAGCATCTATGAAGAAGGGCGTTGATGCTCAGATACCAAGTTATCCAAATTTGAGTTCTAAGCTACTTTGTATTCTGCACAATGTCACGTTGCATGCAGATCCGGAGACGGATGAAGTTTATGCTCAGATGACACTACAACCAGTTCCTTCATTTGATAGGGAAGCCCTGCTAAGGTCAGAGCTCTCGCTGAAGGTAAACAAGCCACAGACAGAATTCTTTTGT…
>sample1_00002637-RA
ATGGACGGAGCCCCTCAATTCTCCGACACCGACATGGCGGAAGCTGCGGTTCCTCCATCCGATCCTTCTCAGCAGCAACCAGCTGCCTCCGATCCTTCTCAGCATCACCCACCGCAGCAACAACCGCAACAGATCAATATCCCGGCAACGCTCAGTCACGGCGGCCGGTTCATTCAATACAACATCTTTGGTAATATCTTTGAGGTCACTGCTAAGTATAAACCCCCAATCATGCCTATTGGCAAGGGAGCTTATGGCATTGTCTGCTCGTCCTTGAATTCGGAGACGAACGAGCATGTGGCTATCAAGAAGATAGCAAATGCTTTTGATAATAAAGTGGATGCGAAGAGAACGCTGCGGGAGATTAAGCTTCTGAGACATATGGACCATGAAAATGTT…
>sample1_00003716-RA
ATGTCCGCAAGCTGCACGATCTCCATATCAAACTCCCCTGTTTTCTCTCCGTCATCATCATCTCTCTACAGGCATAATCCTTTCTCTTGTAGAATTACGGCTTCCGCTTCTTCACCTTCGACGTGTCCGTCTCCTTCTTCTATAGCATTGGCGACTGGTTTGAGAACCAGCTTCAAGGACGATGATGCTCTGTCGACTTCGAATTTGTCTCCTCCTGTGCCTTTGAAGAGGAAAAGGCCTGCTAGGCTTGATATTCCGATTGTTTCGCAGGGATTTGGAGGTCCGGTACCGACGCCTAGGGGACCGGTGGAGAATAGTGATGTGGAGGAGGAGAAAGATGGATATTACTCGGTTTATTGTAGGAGGGGGAAGAAGAGGGCGGTTATGGAGGATCGGTTC…
>sample1_00003739-RA
ACATCGATATCCATGGAAGTTGATTCAGCGATGGCGGCGTCGGAGACCGATCAAGATCCGGCACAGAATCAAAACTCGTCGATGGAGAAGGAGACTGAGCAGTCCCCTGCTCAGGAAGCGGAATCAACTTCTCCGCCGCCGAGCCGGCCGGTGCAACAACCGGGTTCGCTTGCGGGTCCGCGGTGTGCTCCGACGTATACGGTGGTCAATGCCATTTTAGAGAAGAAAGAGGATGGGCCTGGGCCTCGGTGTGGGCATACGCTTACGGCTGTGCCGGCCGTTGGAGAGGAGGGAACCCCTGGGTACATTGGACCGAGACTGATATTGTTTGGAGGTGCCACGGCGCTTGAAGGGAATGCTGCCGCTTCAGGGACTCCAACGTCGGCTGGAAGCCCGGGC…
>sample1_00003790-RA
ATGTCTCAGCTCGTCGGTTACAGTGGAGATGATCATTTCTACAGTGGGGGATCTATGTACTCTCACCTCACGGAAGCTGACCAGTTTTTGGCTGTTAGCCACCATGTCGAAGTGTTCAATCCTCGCAAAAGAGCTCGGATTAGTGCTCCCACTGTTCCATTTGAAGCTTTTGAGGTGAAGAAGCAAAACATCTCTATTGATGTTCTTCCTGATGAATGCCTCTTTGAGATCTTAAAGCGTTTGCCGATAGGTGAAGAAAGGAGTGCATGTGCCTGTGTTTCCAAGCGTTGGCTCATGGTTTTGAGCAGTGTTCAGGTAAACGAATCCACCAAAGACGAATCTGTTTCCGAGGACTCAGTAAAGGAAGATGGTTTCCTCACTAGGTGCTTGGAAGGAAAG…
>sample1_00003793-RA
ATGGCTCCCAGTATGAGGAAGGCTATGGGGGTCGTGAAGGATCAGACCAGTATTGGGCTAGCTAAGGTGGCCAGTAACATGGCCCCAGAGCTTGAAGTAGCCATTGTCAAAGCTACAAGCCACGATGATGAGCCAGCCAGCGAGAAGTATATAAGGCAGATTCTTACTTTGACATCCTACTCTAGGGCCTACGTGGATGCCTGTTTATCTTTGGTGTCGAAGAGGATCGGAAAAACCCGAGATTGGATAGTGGCCGTGAAAGCTCTGGTGCTCGTTCACAGGCTAATGAGTGATGGTGATCCAATCTTTCAGCAGGAGATTCTATATGCGACCAGAAGAGGCGCAAGGTTGTTGAACATGTCGGATTTCAAGGACGAGGCTCACTCAAGCTCATGGGAC…
>sample1_00003841-RA
ATGAGAACCTTACTGCACTCAGCAACCATCATAACCCCAACCAGCGCCGCCGCACCCACCACCGTCCCCCACTCTCCATGGCACTCTCCGGTTTCATACCTTTTCGGAGGTTTAGCAGCCATGACAGGTCTTATTGCCTTCGCTTTACTCATCCTCGCTTGCTCTTACTGTCACCTCACTAGAGCCGCCAACGACGATGAAACAAGAAGACGTCACGGTGACGTTGAACAAGGGAAAAATGGTGAACAAGATGGAATGAAGGTCTCCCCTGTTTTTGAAGAAAAGTTTCTTGTTATCATGGCTGGACATGATCTTCCTACTTTTGTTGCTACACCTATGTTTAGCAAAGCTTCTCTTGTTGCTTCTGAGAAGAATCAAACCAAGGTCGATGATAATGGA…
>sample1_00003852-RA
ATGGATTCAGAAAGCCGAAACAAAGATGGAAAGAAAAGCAGAAGAGAAGATAGAGACCACACCAGTAAAGATAAAGAATGGTCAAAGGCTGAAGATTTAAAGGAAGTGGATAGGGCTTCTGGGAAAGATAGAGTATCAAGCCGGGATAAAAGGAAGGGTGAAAAGGAGGAACATCAAAAGCATAGGGGGAAGGGAAAATCTACTGAGAAAGATCATGATAGAAGCAGAGAGAAGGATCATGAAAGGGATACAGATAAACGAGAGCGGAGGAAAGAAAGGGAACATGATAGTGAAATCGAGATGGAAAAGGAATCCGAATGGGGTCGAGAGAAGGAGAGAGGGAAAGAGAGAAACAGGGATAAGGACAAAGAGAGGGAGAGAGAAAAACGAGATAGAACG…
>sample1_00004709-RA
ATGAAGGATCAACAGACGAAGAAGAGAATGTGGAAACCAGAAGAAGACCTCATTCTCAGAAGATATGTCGAGTTACACGGAGAAGGCAACTGGTCTTCTGTCTCTAAGAAGTTGGGGTTAAGGAGAGGTGGAAAGAGTTGCAGGTTAAGATGGAAGAACTATCTAAGGCCAGACATCAAACATGGCAGCATGACTAAGGATGAAGAAGACCTTATCATTAGAATGCATAAACTTATTGGCAACAGATGGTCACTAATAGCAGGGCGTCTTCCCGGTCGAACCGACAATGAAGTGAAGAACTACTGGAATACGTATTTGACTAAAAAGGCTCCGAAACGGAGAGGTAAGAGGAAGACGGTAAGCCGGACAGTTGAAGAAAACCAAGCGAAGACGGCGATA…
>sample1_00004713-RA
ATGAATGAGGCCATGGAAAGAGGGAGAAAGCAACTGCGTTGTAGTGTTCTTATCTGCATTGTTGTTCCAATGCCTGCACTCGTTAATTACTGTGGAGAGGATGAACTCCGTCATGGAAGATTATCCTACATGGATGTGTATAGCCTTCCTCGCAAGAGATTGCGCGTTAGTGCCTCCTTCGCAGTCTGGGAAGGTGAAGTAGAGCAGACGAAGAAGCCATCAATTGAGATTCTACCAGATGAGTGCCTCTTTGAGATCTTCAGACGGTTACCTGTCCAAGAGAGGAGCACTTGTGCCTGTGTCTCAAAGCACTGGCTTTCCCTGTTAAGCAATATTCGCAAGGATGACATCTGTCATGCTGATCTTGATGATGCTAATATTGATTCTGATGGTGAGATG…
>sample1_00004749-RA
ATGTCTGCTTACAGAGGCAAATACGCTGATGAGCTCATTGCCAATGCTGCTTACATTGGTACACCCGGTAAGGGTATCCTTGCAGCTGACGAGTCTACCGGAACCATTGGAAAGCGTCTTTCCAGCATCAACGTTGAGAACGTTGAGACCAACAGGAGGGCTCTCCGTGAACTTCTTTTCACAACCCCCGGTGCTTTTGAATGCCTCAGCGGAGTTATCCTCTTTGAGGAGACCCTCTACCAAAAGACTGCCTCTGGCAAGCTTTTTGTTGATGTTATGAAGGAAGGTGGTGTTCTTCCAGGTATTAAGGTTGACAAGGGTACTGTTGAGTTGGCTGGTACCAATGGTGAAACAACCACCCAAGGTCTTGATGGACTTGCCCAACGTTGCCAGAAGTAC…
>sample1_00008267-RA
ATGGCGGGGGCATCGCGTCGTCTTCGGGATCTCCAATCGCAGCCGGGGAACAAGACTTGCGTAGACTGTTCACAGAAGAATCCTCAATGGGCTTCCGTTTCATACGGGATTTTCATGTGTTTGGAGTGCTCTGGTAAGCATAGAGGACTTGGAGTTCACATCAGTTTTGTTCGATCCGTGACTATGGATTCGTGGTCTGAGATTCAGCTTAAGAAGATGGAGTCTGGAGGAAACGATAATCTAAATCGGTTCCTCGTACAGTATGGTATCTCCAAAGAGACTGATATTATCGCCAAGTATAACTCTAACGCTGCTTCTATCTACCGTGATCGGATCCAGGCTCTTGCTGAAGGTCGGCCGTGGCGGGATCCACCGGTTGTGAAGGAACCTGTCTCTGGT…
>sample1_00008280-RA
ATGAGCTCGTTGCCCTTGGGACCGCAATCACACAATCCGCCACCGGAGCGCCACCACATTGATTCTACAGCAAGGCCTCCTCACCGTCCTCCTGAATCCATGGCTGACGATAAGGAAATGTCTGCAGCTGTGATAGAGGGGAATGATCAAGTTACAGGCCACATTATTTCAACAACCATAGGTGGTAAAAATGGTGAACCCAAAAGAACAATTAGCTACATGGCAGAGCGTGTTGTCGGCACTGGCTCATTTGGTGTTGTATTTCAGGCAAAATGCTTAGAAACTGACGAGACTGTGGCTATAAAGAAGGTTTTGCAAGATAGGCGTTACAAAAACCGTGAACTGCAATTAATGAGATTGATGGATCACCCAAATGTTATCTCACTGAAGCACTGTTTC…
>sample1_00008283-RA
ATGTTGATAGCCGACAATCAGCTCTCTATTGGGGCTATGGAGTGGAGAAATACCCACTTGAAAATGGGTATTGTTACAGCTGTTTTCACGCTTTCTCTTCTTGCCTCAGCATCTGGTCATGAGTTATCTGTTCTACTGATTGGTCATGAGTTCTCTGGTAAGGTTGGTATCAACTATGGCACATTAGGCAATAATTTGCCTTCTGCATCAGAATCAGTTGAACTCATCAAAAGAATCAATGGCAGTCGGGTTAAAATCTACGATGCAAACCCAGAAATTCTCAATGCCCTTCAAGGTACTAGCCTTCAGGTTTCGGTTATGGTTCCGAATAATCTTATTGTAAACATGTCGTCTAACCAATCAATGGCAAATGAGTGGGTTCAAAACAATGTCCTTCCA…
>sample1_00008326-RA
ATGGCTGAGTTGGAGGAGTTTGGAGCCGATTACAATTCTGACCTAGATGTGGACGAGATAAGGTGCGAAAATATGGCAGAGAAGGATGTTAGTGATGAAGAAATTGAAGCAGAAGAATTGGCGAAAAGAATGTGGAAGGACCGTATAAAATTGAAAAGGATCAAGGAGAAACAGAAACTTGCAGCACAACGAGCTGCAGAGAAGGAGAAGTCAAAGCAGCCTAGTGACCAAGCAAGGAGGAAGAAGATGTCTAGAGCTCAAGATGGGATTTTAAAGTACATGTTAAAGTTGATGGAAGTATGCAAAGCTAGGGGATTTGTTTATGGAATTATTCCTGAGAAAGGCAAAGCAGTTAGTGGAGCATCAGACAATATAAGAGCTTGGTGGAAAGAGAAGGTC…
>sample1_00008367-RA
ATGGAGGTGGAGGCAAATGCGACCGGCTTTGCCGGTGATTCAGACAGATTCAGTACACGTGGCGGTGGCGACGCTAGAGGAGCTTACTTAGTGTGGGAGGATCTCTCGGTGGTTGTTGGTGGAGGAAAGGGGCCCACTAAGAGGCTGCTCAATAGACTTACTGGCTATGCTCAGCCTGGAAGGATAATGGCGATTATGGGTCCTTCTGGCTCCGGCAAATCCACCCTTCTTGATTCCTTAGCAGGCAGACTATCAAACAATGTTGTCATGACTGGAAATATCCTACTGAATGGGAAGAAGAAAAAGCTAGACTATGGTGGTGTTGCTTATGTGACTCAAGAAGATACGCTGATGGGTACACTAACAGTACGAGAAACAATAACTTACTCGGCGTACCTG…
>sample1_00010189-RA
ATGGCGAACACGGTGGGATTTCTACTTTTTGTTTCTTTTTTGGTTCAGATCTACGCTGCATCTTCAGATCCTATCTTGTATGAGTCATTTGACGATTCGTTTGAAGGTCGTTGGGTGGTCTCCGGCAAGGACGACTATAAAGGTGTGTGGAAACATGCACAGAGTGAGGGTCATGATGATTATGGACTGTTGGTGAGTGAACCAGCCAGGAAATACGCAATAGTGAAAGAACTTGAGGATCCTTTAGATCTGAAGGGTAAAACCGTAGTTCTTCAGTATGAGACTCGGATGCAAAATGGGCTTGAATGCGGTGGTGCATACATCAAGTATTTGCGGCCCCAGGATGCTGACTGGACTCCTAAAGAGTTTGATAACGAGTCACCTTATGCCATCATGTTT…
>sample1_00010195-RA
ATGGGCAGAGGGAAAGTGGAGCTCAAGAGGATCGAGAATAACATCAGCAGACAAGTCACTTTCTCCAAGAGAAGAACTGGTTTGCTCAAGAAAGCTCACGAGCTCTCCGTTCTTTGCGACGCGGAAATCGCTCTCATCATCTTCTCCACCCGCGGTCGTCTCTACCAGTTCTCCAGCTTCGGATCCGTCCCTGGTAATGTAGAGAAAACCCTTGAAAGGTATCAACGTTGCTGTGCTAATTCTTCTAGTTATGGTGATAATGGAGCAACTAGGGAGATTGAGATGAGCTGGAGTCATGAGTTGTCCAGGTTGAAGGATCAATATGAAGGTTTGAAGAAAACCCAAAGGCATTTGCTTGGAGAAGACTTGGGACATTTGAACGTGAGAGAGCTTGATCAT…
>sample1_00010218-RA
ATGTCGGAGACGGAGACGGAGACGTTCGCCTTCCAAGCTGAGATCAACCAGCTCCTAAGTTTGATCATCAACACATTCTACAGCAACAAGGAGATATTCCTTCGTGAGCTTATCAGCAACTCTTCTGATGCTTTAGATAAGATTCGATTTGAAGGCTTGACGGACAAGAGCAAACTCGATGCTCAACCTGAGCTTTTCATCCACATCATCCCTGACAAGACTAACAACACTCTGACAATCATTGACAGTGGTATCGGGATGACTAAGGCTGATTTGGTGAACAACCTAGGTACAATTGCTAGGTCTGGGACAAAAGAGTTCATGGAGGCAATTGCTGCTGGTGCAGACGTGAGCATGATTGGTCAGTTTGGTGTTGGTTTCTATTCTGCCTACCTGGTG…
>sample1_00010898-RA
ATGGCTCAACTCTCACTCAAAGTCGCTCTCCCCTCTCTCTCATCCGCCACCAGAACCCGGTCCCACGGCCAACCCCGCTTCCTCAGGCCGCCAGCATGCGGCATGACAAGGAATCAGTCGCCGGTGATCCACATATCGCCGGAGAGTCAAGGAGAGGTGCTGAAATCACTAGAGGGTTGGACTAACGACCACATGCTTCCATTTCTAAAGCCAGTGGAGGAGTGTTGGCAGCCGCAGGATTTCCTTCCAAACTCATCTAAACCGTTGGATGAGTTCGTCGAGGAAGTGCGGGCCTTACGAGAACGCGCGGCTGAGCTGCCGGACGACTACTTGGTGGTGCTGGTGGGGGATATGATCACCGAGGAAGCACTGCCTACTTACCACTCGTTGCTTAGTACT…
>sample1_00010905-RA
ATGGCTACAATATCTTTCACCCTCGCCATGCCCCGACGTGTCCACGTCACCACACGAGCCCACTTCCAAAATGGGTACGCCGGAGTTTTATCTTCTCCGGCAAAGAAACCCTTGCCGGTGATCAGTAGATCGTCAGCTAATCAAACGGAGGTTATAAAGTCGTTAGAGGGATGGGCTAGCAAACACATGCTACCGTTTCTAAAGCCAGTGGAGGAGTGTTGGCAGCCACAGGATCTCCTTCCCAACTCATCTCAGCCGTTGGATGAGTTCACCGATGAAGTGCGGGCTCTACGTGAGAGAACTGCTGAGCTGTCCGACGATTACTTCGTGGTGTTGGTCGGTGATATGATCACCGAAGATGCGGTCCCCACTTACCAAGCTCATCTTGCTAACACTCAT…
>sample1_00010935-RA
ATGAATGGGAGTGATGATTCGGTTGATGGTTGGAGGAGGGAGCTCATGTTGAGCCCTACGGAGCCTTTTCCAGGTTTTGCATCAGATCCTTGTTTTAATAAACCTGACGGTGAAGTCACTGTGCTTGATTCCAATGGTAAGATTGATGATCATGATTCTGCGCTGGAACATGAAAATAAGTTGGAAGAACGTGAAAATGGATTGAGTTTATTGGTTGACACGGATAATTATGTGGTAAAGTCTGGTGGTAGTATAGCCGAGAGGAGAGCGGCGAAATTTGGCTTTGATGTGTCAAAGATTTCTACCTCTGGGTTTAAATCTAGCAGTTCTTTGGCTTCACCAACTGCTAAGTCACCATATCTTCTCAGAACCCCTGGTATTAGCCCAAGTGCTCTGTTG…
>sample1_00010949-RA
ATGGAGCCTACCACAACCTCAACCCCCAAGCTATCTCTACCCCTCAAAACTCGTATTCAGATGTCAATTTTCACCTTCATCTTCGACAACGTTCGCCGCCCTGACTACACCCTCAATCGCCGTCTCTTCAACTTCCTTGACCGCAAAATCCCCACCAATTCCTCCCCCGATCGCAACGGCGTCTCCACTCACGACGTCACCGTTGATCCTTCCCGCGATCTCTGGGTCCGTCTCTTCATCCCGACGACCACCGTATCCTCCGCCTCCGTCCCCGTCATCGTCTACTTCCACGGCGGCGGATTCGTCTACCTCAGCCCCGGATCCGCCTTTTACGATTCCTTCTGCCGTCGTCTCGCCCACCGCCTGAACGCCGTGATAGTCTCTGTCAACTACCGACTA…
>sample1_00011391-RA
ATGGAGCTCCCGCAACCATCTCGTCCCTTCGCAACAGAAGGTAGGAAAACAACACATGACTTTCTCTCTCTGTACAGCCATTCACCTGTACAGCAAGATCCACGCCCCTCGTCGCATGGTGGATTTCTCAAAACACATAATTTCCTCCAGCCTTTGGAGAAAGAAGACAAGAACAACGTAAAAGAAAACAACACTGATGAGATAAATGTCGAGAAACCTCTTGCTCCACCACCAGCACATCCTTTATCAGGAGAGCATGTTTTGCATGGAGGGATCGGAACATACAGTATTAGCCATATTTCCTGTTTCAACCCAAGGATGCCAAAGCCAGAGGGATCTGCCTTCACTGTAGCACCGGGAGTCAGTAGTACCGATAGAAACGATGAGAACTCCAATGGA…
>sample1_00011427-RA
ATGAAGTTGAGTAGGAAGGCATGTGTAATCTTAGGGGTTTTGGTGTTGGTGTCTGCTTTTCTCATCTCTTACTCTGTCACCGCCGATTCCTCTGCCGATGAAGTTCAGAGGCAAGGAGACAAGGTTGAGATGGATCTGATTGACGACCGCAAGAAGAGAGGTTCTAGGGTCGGCCAAGGGGGCGGTCAGGGTCAAGGTGGCTCTGGAAGTGGAGGACAGGGAGGCGGACAAGGTGGAGCAGGAACTGGAGGAGGAGGAGGCCAGGGAGGACAAGGTGGAGCCGGCTCTGGAGGAAGCGGAGGCAAGGGTGGCGGACAAGGTGGATCAGGTTCTGGAGGAGTAGGCCAGGGAGGGAGCGGTGGAGGTGGACGTAGTGGTGGCGGAGGAGGCAGTGGAGGC…
>sample1_00011449-RA
ATGTCGATCTCAAACCTGCTGAACAACTTCGACAAAATGTCACTACAGAGTTGGGACCCATTCTATTGGGCAGCCCAAGCCTGCCCGGTGTTAAGTGCTCCGGTCGACTGGAGGGAAACCTCAGATGCCCACATATTTACCGTTGACCTCCCGGGTTTGACCAAAGAGGAGGTCAAGGTGGAGGTTGACCAGAACGGAGTCCTCCAGATAAGTGGCGGCCGTGGCGGCGACAAGGAGGTGGAGGGCGAGAAATGGCACCGCGTGGAGCGTAGTAGGGGGGAATTCGAGAGAAGGTTCGCGTTGCCGGAAAACGCGAAAACCGACGATGTCAAGGCTTCTATGGAGGATGGTGTGCTTAGAGTTGTAGTGGGAAAGCAAGAGGTGAAGGCTTCTGAGAGA…
>sample1_00011454-RA
ATGCCAAAAGCAGAATTGACAATTACTTATCCAGCGAGCTTCCGGTGGAGATGTTCGGATAAATTGCAATATTTTCGTATTAGGGAACTCAAAGATGTCCTTACTCAGCTTGGTCTTTCAAAGCAAGGAAAGAAACAGGACCTCATTGAAAGAATAATGGCTGTTGTTTCCGATGACGAAGTATCAAAGATGGGGACAAAGAAGCATGTAGTTAGAAAGGAGGAGGTGGCAAGATTAGTTGATGATACCTACAGAAAATTGCAGGTGTCCGGTGCCACTGATCTGGCATCAAGTCCACATGTTGCTTCAGATAGCACCCCTGTGAAGCCTAAAGAAGAAATTGACGACTCTCCTCAAGTGGAGATGAAAATTCGATGCCTATGTGCAAGTAGTTTGCTT…
>sample1_00011456-RA
ATGGAATTTGATCTAAATCATGCTGTCATGGTTGATGAGGTTGAGAAGAATGCACTTTGTAATGGAGATTGTGATTCTTCTTCCTCATGTTCTTCAAATTCTTGCCCTTTGTCTGTCGCTTCTTCAATCTATATGGAACTTTGGCATGCTTGTGCTGGTCCGTTAACTTCTCTGCCAAAGAAGGGGAATGTAGTTGTGTATTTCCCACAAGGTCATTTAGAGCAATCAATCTCTTCAACCATCAATTTCCCTCCCATGGACCTACCTAATTGTGAACTTCATCCTCAAATCTTCTGCAAGGTTTCCAATGTTCAGCTTCTTGCTAACAAGGAGAATGATGAGGTCTATGCTAAGCTGGCTCTGCTTCCATTACCAGGGTGGGTAGACATGGACTCTGAG…
>sample1_00012015-RA
ATGTCTGCTTCTCAGGAAGAAGACAGGAAGCACGCCGGTGGTGATCATATTAACCTTAAAGTCAAGGGTCAGGATGGGAATGAAGTGTTCTTCAGGATCAAGAGGTCTACTCAGTTGAAGAAGCTTATGAATGCTTACTGTGACAGGCAGTCTGTTGATCTCAACGCCATTGCTTTCTTGTTTGATGGCCGTAGGCTTCGTGCTGAGCAAACTCCAGATGAGCTTGAAATGGAGGAGGGTGATGAGATTGACGCCATGCTGCACCAGACCGGGGGTTATGAGGATTAA
>sample1_00016312-RA
ATGGCGTCTTCTTCTTCTTCCTTATTCCTCCTCTCTCTTGTCCTCACAATCCTCTCTCCCACCGTCCTATCAGAAACCTGCAAAACCCAGAAATTCCAAACCCCAAACAAGACCTTCACTAACTGCGTCGACCTCCCATACCTCTCAGCAATCCTCCACTACACCTTCAACGCCACCACTTCCACCCTCTCCATGGCCTTTACGGCCACCCCTCCCAAGCCTTTCGGCTGGGTCGCGTGGGCCATAAACCCCATCTCCGGCGGCATGTCCGGCGCTAACACCCTCCTTGCCTACACCACGACTTCCTCCGTCGTCGTCAACGCCTTCCACCTTGAATCCTACTCGAACATCTCCTCAGTCTCTCCTCTCTCCATCAATGTATCCGCCGTCTCCGGCGAG…
>sample1_00016328-RA
ATGCAGTTCAAAGCAATAACAAGGCCGTTGCCGTCTAGCATCCTTCCGGCGAAAAATCCGATCTCCGGTGGTCATCTTCGCCTATGTCATCCGGCTTCCAGTCGGGTCTCTTGTTCTGATTTTCGCATCAATGGAGGTATGCGATTGCCTTGTGGGAGACTGCTGTTCTCCGCGTCTCAAACAGGGAGCCGTGGTTACGGAGTGCGCTGTAGCAGTGGAAGGAGCGCCGGGGGAGAGGTTGTCGTCGGAGACGAGATCGAAGGTGGGGAAGAGCTTGATCTGGGTTTTTCGGATGGTAGAGGAGGAGAAGTGGAAGTAGTTGAGGTGGAGGTTGCGAAGTCGGCGAGAGAGGAAATGGCGAACAAGAGCATTTTGAGTCAAATTGCAGAGATTGTCAAG…
>sample1_00018736-RA
ATGGATAACCTAATTCCACACACCACTGCAACTCACTCAAACGCAAACTGGGATCTTGGTATGGATGCAGACTATCACCGTCATTGTCATAATCAGCTCTTCCCCTTTTCATCAATACCCACCTGGCCAAGCTACTCTCCTGTTCAAGAACCCAGAATCATCAAGAACACGGAAACCCTAGTTGAAGAGGACGTGAAAGAGGAGCTGTTGGTCATCGAGGAGGAGGAGGAAGAAGAGGAGGAGGAATTGGGGGCAATGAAGGAAATGATGTACAAAATAGCAGCTATGCAGCCGGTTGAGATCGACCCGGCTACTATCCGAAAACCGAAGAGGAGGAATGTTCGGATCAGCGACGACCCCCAAAGTGTGGCTGCCCGTCTTCGAAGGGAGCGGATCAGC…
>sample1_00018776-RA
ATGGAGCAGAACGACGTCGTAGAGCAGAGGGTTCAGCCGGCGAGGACATGTCCAAGGTGCAACTCAGACGACACAAAGTTCTGTTACTTCAACAACTACAGTCTTTCTCAGCCACGTTACTTTTGCAAGGGTTGCCGTCGTTACTGGACACACGGTGGGTCCCTCCGTAACGTTCCCGTCGGTGGGTCCTCTCGTAAGTTCAAGCGTCGTCCACGTCATTTCCTCCCTTCCCCTCCTCCGGCTCCTCCCGTCGTTGGTCCTTCGTCGGCAGTGGCTCCTGCCAGCTGTTACTTTCCATTAGGGCTTTTCTCATCTCTTGTGGCCATGCAGTCTATGAATCAGACCTCTGGCTCTGGGTTTGAATTTGGAAGCAGGTTGATGGGTGGTCATAACATTTGG…
>sample1_00018780-RA
ATGGATGAAGAGACTAGTAGTAGTTCATGGATTGGAAGGGCAAAGTTTTCCCAAACTATTTATTATAGATTCAACTCATCATCAAGTTTGGCCTCCATACCGTTGAACACTCATCCAAGGGAGTTTACTAGGTCAAGCTTGAGGAAAACCCTAGAAGCCCCTTTTCCAGCCCAAAAAGTAGCACCAGTAGCTTCTCAGATTGAATTCAATTCCTTAACAAACAGACAGAGATCTGTATCACCTCTCCCTCAAACTATAACTGCAGAATCAGATGTGATTTCCCTAAAATCAGCTTTTAAATCCAAGAAATTTGCGCCTGCTAGTCCTCAGATTCAATACAATCCCTTGACAAACAGGCAGAGATCTGTATCGCCTCTTCCGCTAACTTTAGTACCAGAT…
>sample1_00018794-RA
ATGGGTTCTGCACCTTTGTCTTCTTGGCCATGGGAGAATTTGGGTGCTTACAAGTACTTGCTATATGGGCCATTTGTGGCGCAACTGGTAAGATTGTGGGCAAATGGAGAAGCAATTAGTAACAGTTGGTGTTATCACATCCTTCTTTTGTGTGCCCTTAGAGGACTCATTCATCAGCTGTGGTCTACCTATAGCAACATGTATTTTCTCAGTAACAAACGCCGTATCAACAATCAAGGGTTGGATTACAAGCAAATTGATCAAGAATGGGACTGGGATAATTTTCTAATCCTGCACGCTTTTGTTGGAGCCTTGGCTTGTTACACATTACCATTTTTAACAAATCTTCCCTTCTGGAATACAAAGGGGTTCATTACTGCTATACTGCTTCATGTTGTG…
>sample1_00019276-RA
ATGTCGACAACGGCGAACTCGGAACCGGCGCCGACTGCTACGACGAAGCCGACGGAGAAGGCGGATCAGCTGAATCCTGTCGCCGCTCGTAATGAACAGAAGGTTCTAGAACATGTGCTCTCGTATATCGACTCTCACGCAGACCGTAACTCTTTCTCACTGGTCTGCAAATTATGGTACGAGATCGACCGGAGTTGTCGTCGTAGTGTGTTTATCGGCAATTGCTACTCTGTTAGCCCTCCGACTTTGATCCGACGCTTCAAAGACGTCAGATCTCTCACTATTAAAGGCAAACCTCATTTTGCAGACTATAACCTCGTCCCCGAAGGATGGGGTGGAAACGCTTTTCCATGGATCTCGGCTCTAGCTTCCGCTTACCCGGACCTAGAGGAGCTTCGG…
>sample1_00019278-RA
ATGGATTTGAAGGAGAATTCCGACCGCCCTATCGCCGCCGCAAATGACGGCAAAGAGGTTCATTACAGGGGAGTAAGAAAGCGTCCATGGGGCCGATATGCCGCTGAGATCCGAGATCCGGGTAAGAAAACTCGGGTTTGGCTTGGAACATTCGATACGCCGGAGGAAGCAGCGCGTGCATACGACAAAGCTGCGCGTGAGTTTCGTGGCACAAAAGCTAAAACCAACTTCCCTATCTCCAATAAAGAATTCGAACCGGAGATTGAGAACAACCGTGCGAAGAAGATCTGCTTAGAGGTTAGCCCTAGCGAGAGCCGTAGTAGCACCGTGGAGTCATCGTCACACGCGCCGTATTTCTCGCCGGGTTTTAATCACGCGCCGCGTGTAGTTCCGTTCCCG…
>sample1_00021254-RA
ATGGCGCCTGTAGCAAAGCCCTCAACACTGACAGCACTTGCAGAGGAGAAGACTCTCAATTTGAGCTTCGTTCGTGACGAGGACGAGAGGCCCAAGGTAGCCTACAATCATTTCAGCAACGAGATTCCCGTAATCTCGCTCGCTGGAATCGACGAGGTGGACGGAAAGAGGGCGGAGATCTGTAACAAAATTGTCAAGGCCTGTGAGGAATGGGGGATTTTCCAGGTGATCGATCATGGCGTCGACACTTCCCTCGTCTCTGAGATGACTCGTCTTGCTACAGAGTTTTTCGCTCTCCCTCCTGAGGAGAAGCTCAAATTTGATATGTCCGGCGGCAAGAAGGGTGGATTCATCGTGTCCAGTCATCTTCAGGGAGAGGCAGTCCAAGACTGGCGTGAG…
>sample1_00021775-RA
ATGGATGACGCTTTTGCTAGGATTTTTAACTTGACTTCTTGTTTAAGAAGTCAATTAGTTTACTTTATCGAAGAAATTCTCTATGGATTTGTAAGTGGATGCTTTGGGTTTGTTAAGTCCAACCCTTATAAAGGTTCATCATCAGATGTTACCTCCACAAATCGGAAAACTTCTTTAGAGTGTTCGAAGCAAGCTGAAACTGGTAGAGTTGGATCATCATGTGTGAACGAATCACCTGTACTTACTGGAACAGGCCTAGCTGCTAAGCAGAACTATGGGGGCATACTTGTCAATTTTCCAGGATTGGTGCTGCCATTGTGTGGTTTTAGAGCCATCAATAATCTAGCATTGTCCTCTTGGAGATCTCTTGTTCACTTTTCCAAATGTTTGAAGATTCGA…
>sample1_00021785-RA
ATGGAGTACATGAAAGAAATCGAAGGCAAGCTCGCTCACGACCAATTCATCTTCTCCGGCAGCCCAACCAGGGTGTGGGTCCCAGGCGCCGTTATAGTCGGAGCAGGGCCAGCCGGGCTAGCGGTGACGGCGTGCCTTAAACAACTCGGAATCCCAAGCTTAGTTCTTGAGAGATCGAATTGTGTAGCTTCGCTATGGAAACTGCATACATATGATCGTCTTCGTCTCCATCTCCCTAAGGAACTCTGTGAGCTCCCTCGCTTTCCTTACCCTTCTGAATTCCCAACTTATCCTACTAAGCAGCATTTCATTGCCTACGTGGACGCCTACGTGGAGCACTTCAACATTAAGCCTGTTTTCAACAGGAAGGTGGTCCGTGCCGAGTTTGACCCTCTCTGG…
>sample1_00021786-RA
ATGTATTATACTACATGGGATATGCAGGATTCTCCGATTTCCGCTGCAAATGGAAATGATATCAATCACTCCACCGCGGTGGCGCCCTTCGTTATGAAGACTTACCAGATGGTTACTGATCCGGCCACGGATCATCTCATTTCTTGGAGCCGTAGTAACAATAGCTTCATCGTTGTTGATCCTCTTCAGTTCTCCCGCCTTATCCTCCCTTCCAATTTCAAGCACTCCAACTTCTCTAGCTTCATTCGCCAGCTTAACACTTATGGATTCAGGAAAGTGGATCCGGATCGATGGGAGTTTGCGAACGAATGGTTCTTGAGGGGGCAGAAGCATTTGCTGAAGAATATTATTCGGAGGAAGCATAGTCCAACTGTACAAATCAGCGAGCAGCACCACCAG…
>sample1_00022464-RA
ATGGAAGCAGAAACTCCAAGAGCTGATCATTTGCCTCAAATCCTCCATGGAGCTGTTCCTGCTTTATCAGCAGCATTCTTTATTTCGATAGGGTATATTGATCCTGGAAAATGGGCTGCATGCATTGACAGCGGTGCACGGTTTGGAGGAGAACTTGTTGTGTTCCTGTTCTTGTTCAACCTCATGGCTATTTTATGTCAGTATTTGTCAGCACATATAGGGGCTATTACAGGCAAGAGTTTGGCTCAGATATGCAATGCTGAGTATGATAAATTCAACTGCATTGTCCTCGGGATACAAGCAGAGCTTTCGATCATTATGTCCGATCTTGCAATGATTCTTGGTATTGCAAATGCACTTCACATGATGTTCAGGGTGGACCTATTCAGTGCCGTCCTC…
>sample1_00000792-RA
ATGGCTCAGCTTCTATCTTCTTGCTGTCAGGGCTCTATCCAAAACCCTAGGCCATCTCTCCTCTCATCTTCTTCTTCTTTGTTTAGTTCATCCTTCCACTTCAAACCAATCCCCCCTACTCCTTCCCATCTCAACAAGAACCTCTCTGTCAAATGCCGCCAGTCCGACTACTTTGAACAGTCTTCTTCCCCGAGGATCTCTTCCTCCAATCCGAATTCACCCCCTGGGGTTTCTCCCAAGGTTTTCGTTGGTTATTCTATTTACAAAGGCAAAGCTGCTCTCACTGTTGAACCTAAATCTCCTGAGTTTGCACCATTAGAGTCAGGTGCATTCAAGGTTTCCAGAGAGGGCTTTGTTTTTCTTCAGTTTGCTCCTGCTGCTGGTACTCGTCTTTACGAT…
>sample1_00000806-RA
ATGCCTGAACCATCCAATCTTACCGTTACTCTTCAAGAGATGGACAAAAAAGCCTTGGATTTCATTGACTACGTTACCCACAACACCGACGACATCCAAATTCAGGTCCTGTCTGAGATCCTTAGCCGGAGTGCCCACGTCGAGTACTTAACAACGCATAATCTCAACGGACGAATTGACCGGAAAACCTTTAAAAAGGCGATTCCGGTGGTCACTTATGAGGACATAGCTCCTTTCATCGAAAGGATTGCTAATGGCGATTCCTCTCCTATTCTCTGCTCCGAACCGATATCGGAGTTCTTAACAAGTTCAGGTACATCTGGAGGAGAAAGGAAGCTGATGCCGACAACAGAGGAAGATATGGGGCGGAAATGCCTCCTCTACAGTCTTATAATGCCG…
>sample1_00000985-RA
ATGGACTCTCGAGCGGCTTTTTCAGATTCAAACGACATTAGCAACGGAAGCAGCACCTGCTGCTTGGATCCTTGCATCGCCATTAACGCTCAATACCACTCTAGCAGCACGGAGAACTTCATCTCTTCTGACGCATCAGCGCCGCCGGATGTCGCGGCGCTCGTTAGACTCTCTGATAACCTCGATTCCATCTTCGAATCGGGGTTTTCTGACTTCTATGCTGATGCGAAGATCACTGTTGGTGCCGATAAGGAGGTTGCTGTTCACCGATGTATTCTTGCGGCTAGAAGCCCTTATTTGAAGTCTGCGTTCGCGTCTTACAAGGAGAGAGAGCGGGAGCAGCCGAGAGAGAGGTTAGCGAAAGGTGATCGAGCTGTGAAGTTCGAGCTTAAGGATTTG…
>sample1_00000991-RA
ATGGCCAAGTTCTTCAACCAATCTCTCATACCTTCATCTTTCACTATTCTTCATCTCTTATCTCATCTTGTTTCAATGTTAGTAAAGCTCTTGTCTTCAACATGGAGATGGGTCAAAACTACTTCTCAAATTCATCCTCAACACTACCATGGTAGTTTTTCTGAAATTCTCCACATCGCAACTCTTCTTCGAACTGATCCCGACGCAGTGGGACCCGCGTCGGTCGATTTCGGGAAGGCAATAACCGAGAAACCCGCGGCCGTTTTCTTCCCTTCGTCGGTAGACGACGTTGTATCACTCATCAAGCTCTCTTACAACCTTAGCTCAAACCCATTTCCGGTTGCGGCTCGAGGCCGAGGCCACTCTCTTAAAGGCCAAGCTATGGCTAACAATGGAGTG…
>sample1_00002766-RA
ATGGAGGATTATCTGATAAACAATTATAAACCTTCCCCGCAACAAAATATCACACGCACCCTCTCCTCTACTCCCCTCTTCTTCTCTCCTTCATTGTTTTCGTGTGGGTATGAGTACAGCTCAGCACCACCCTTAGTTAGCTCTGCTGTACGTACCTGCAACACACACAACAAACAACCATCAACCCTCTCCACCTTCCTTATGAAACCTAACCTCCTCCCATTATTCCATTCATGTTGCCCTAAATTCCCCTTTCTTCTCCTCCCCTGTTTCAGACCTTCTCCGGCGGCGGGGAAATTCTTCGTATCTATGTCATCCGCCGCTTCCACCCGCCGCAATCGTCGTCGAGAGAAGCTCGTTGTCATAATGGGAGCCACCGGCGCTGGTAAGTCCAAACTC…
>sample1_00002821-RA
AAGTGGAGGTCTAATAGAGTGGTTTGCTTTTCAATGGAGCGGTGCAATTGCGTTGAACCGCAATGGCCGGCTGATGATCTACTAGTGAAGTATCAGTTCATATCAGATATCTTCATTGCACTCGGAGAATTCTCCATACCTTTCGAGTTAATCTACTTCGTTACAAAATGTTCTGTGTTTCCATATAAATGGGTGTTGGTTCAGTTTGGTGCTTTTATTGTTCTATGTGGGAATACACATCTAATTAATTTGTGGATGTTTGGCGTGCACACGAGAACAGTTGAACAAGTACAGACTGTTGCAAAGGTCTTTTGTGCCATTGTATCGTGTATAACTGCCCTTATGCTAGTTCATATTATCCCTGACCTACTGGGTGTTAAAACAAGGGAACTTTTCTTG…
>sample1_00002910-RA
ATGCGGCTCTTGTTGACGGGGAGAGGGGGTTTCGCTGGTTCGATTTTGCTCTGCTTTACTTTGACTTGTTTATTGCTATCTTACGCTTCTGCATCGCCATCGATTTCGGACAAGTCCATCCTTCTGGAGCTCAAATCCTCGGTTGCAGATCCGTCGGGTGTTCTTTCGACCTGGATCTCAACGAATTCTACAGATGAGCTGGAACACTGCTTGTGGTACGGCGTCGTTTGTGGACCCAACCGTAGGGTTTTGACCCTTACAATTGCCGGCGGCGGAAATCGGGGATTTGGAGGAAATCAGTATAAAGTCGATTTTGTTGATAAGTTTCCATTTTACGGGTTTGGAGCTAGGAGAAGTTCTTCTGGTGCAAATGGGAGGTTGACCGGGGCTTTGCCCTCA…
>sample1_00013716-RA
ATGGCACTTTTCCTTCTCTCTTATATTTTATTTTTCTGGGTTTGTGTTCTCTGCACTGCCCTTTTAAGATGGAATGAACTCAGATTCAACAAGAAAGGATTACCTCCTGGCACTATGGGTTGGCCAATTTTTGGAGAAACCACTGAGTTTCTCAAACAAGGCCCTAGTTTCATGAAGAACCAAAGAGCAAGGTTTGGGACATTCTTCAAATCCCACATTCTAGGGTGTCCTACTATAGTTTCCATGGATCCAGAGCTCAATAGATACATATTAATGAATGAATCAAAGGGCTTAATCCCTGGTTACCCTCAATCCATGCTTGATATCCTAGGCAAATGTAACATAGCTGCTGTACATGGCTCCACTCATAAGTACATGAGAGGTGCTCTTCTTTCACTC…
>sample1_00013718-RA
ATGGGTAGGGGAAGAGTTGAGTTGAAGAGGATAGAGAACAAAATAAACAGGCAAGTTACCTTTGCAAAGAGAAGAAATGGTCTTCTTAAGAAAGCCTATGAGCTATCTGTGCTTTGTGATGCTGAGGTTGCTCTTATCATCTTCTCTAACCGCGGAAAGCTCTATGAATTCTGCAGTGGCCCCAGCATGCTCAAGACTCTAGAGCGATACCAAAAATGCAGTTTTAGCACCCCAGAAGTTGATAGGCCAAACAAGGAGCTTGAGAATAGCTACAAGGAGTATTTGAAGCTGAAACAACGTTATGATTCTCTGCAACGATCTCAAAGGAACATGCTGGGGGAGGACTTGGGTCCGCTGAATGTGAAGGATCTTGATCAGCTTGAGCGTCAACTCGAGTCC…
>sample1_00015067-RA
ATGGCTCTATCTTCATCAAAAATTGTAAAACGGGTGAAGGGCCCATGGAGCAGCCGAGAAGATAAGATCTTACAAAAGTTAGTAGAGTTAAACGGGCCAAGAAATTGGTCGTATATTGGCCAATCAATTCCGGGACGGACCGGAAAATCTTGTAGGCTCCGATGGTGCAACCAACTCTCGCCGGATATCATACAAAAAGAATTTTCACCTGATGATGACAACATCATTATCAAGGCTCACGCAAAGTTTGGGAACAAGTGGGCCAAAATAGCTAAGCTACTTCCGGGCCGGAGTGATAATGCTATCAAGAACCGTTGGAACTCTACCCTCAGTCGCCGAGCAAAGAGAGAATCTCTAGGTTCCCCATCTAGCCAGGTTTTATCTAGCCCAAACTTGACA…
>sample1_00015085-RA
ATGAACAAAGAAAGCACACAAGGGAAAGGTGTTTCCGATTGCTACGTTTTCAAGAGCAGACTGCAAGAATACGCACAGAAAGTGGGTTTTTCAACTCCTGTTTACGAGACTATCAAGGAAGGTCCTTCCCATGAACCTTTGTTCAGGTCGACGGTGATTGTAAACAATGCTCGATATGATTCATTGCCTGGATTCTTTAACCGTAAAGCAGCAGAGCAGTCTGCTGCTGAGATTGCTCTCTTAGAATTAGCAAAATGTGGGGATAAGAAAGAGTCCATTTCTCAACCGGTGCATGAGATAGGTTTGTGTAAAAATCTGCTTCAGGAGTATGCACAAAAAATGAACTATGCAATGCCAACATACGAGTGCAAGAAGGCAGATAAAGAAAGCAGGGGCGGT…
>sample1_00015095-RA
ATGACGCAGAAGCGGGTGAAGATGAAGTCGATCGCCACAAAAATATTCGTTGAGGTGGTGGATTTCATGAAGGAGGCAGGATTGCGAAGTATGGCCGAGGAATCTGGAATGTTTGTGGCAGCACAGACCCTTGGCAGCGTTCTATGCTCCTAG
>sample1_00015096-RA
ATGGCAAGCGCGCAAGCCGATAAGAAAGAGGACCGAGCCGTGGAAGCCGCCGAATACGCCGCGGAACAGATAAGCGAAGCCAGAAGAACCCCACCAGAAGAAACAATGGACCAGATACAGGAAAGTGAATCCAGCAGCGGAGCTTTGAGATCGATGTTAGGAACCGTAACCGGAAAAGCAGCGGAGCTGAAGGAGTTTGTGACGGAGAAGAAAGAAGAGATAAAGATGAAGATTCCGATGGACGGAAATTGTCCAAGAGAAGTATTGGAGGAGACGGAAACAGAGGGTAGGAAGAAGATGGGTGATATTAGGGTGGAGGAGATCGGCGCCGGCGAGGAGAATCCGGAGTTTGAGGCGGCGGTCCGAGAGTTCGCCGCTAAGGAGGCTGCTGCTCACAGG…
>sample1_00015232-RA
ATGGAACGTGGAGGATTCCATGGATACCACCACAAGCTCCCAAGGATGATCAGCTCTTCAGACATGACTCATCAAGGACTTGCAAATGATCATATGATGAATGGGAAATCAATGTCTGGATCTGATTCTCATCAGCACCAGATGATGAGCCATGGAAATGGAAGGATGATAGCTCATGATCATCAAATGCTTAATCTCAACCCGAATAACAACAATGGCAATAACAACAAGAACAATGCGGGTAGTGCAGATGATCCGAATGAGTGTACTGTGAGGGAGCAAGACCGGTTTATGCCAATTGCGAATGTGATCCGAATCATGAGGAAAACACTCCCTCCACACGCTAAGATCTCGGATGATGCGAAAGAGACGATCCAAGAATGTGTGTCGGAGTTCATC…
>sample1_00015258-RA
ATGTCGCTCATTCCAAGCATCTTCAGTGGCCGAAGAACAAATGTAGCCGATCCTTTCTCACTAGACATATGGGATCCCTTTCAAGGCCTTGTATCAAGCTCTCCATCAGCAAACGAGACTTCGCAATTCGTAAACACGAAAATCGACTGGAAAGAGACGCCGGAAGCTCATGTTTTCAAGGCAGATGTTCCGGGGTTGAAGAAAGAGGAGGTGAAAGTGGAGGTTGAAGAAGGAAGGATTTTACAGATAAGTGGAGAAAGAAGCAAGGAGAATGAAGAGAAGAATGATAAGTGGCATCGTGTTGAGAGGAGTACCGGAAAGTTCTTTCGTCGATTTAGGCTACCGGAGAATGCTAAGACTGATGAGGTTAAGGCTAATATGGAGAATGGTGTGCTTACT…
>sample1_00015433-RA
ATGAGCAATCAGAAGAAGAGGAATTTCCAGATAGAGGCTTTTAAGCATAGGGTGGTTGTGGATCCCAAATACGCTGATAAGACTTGGAAAATTTTGGAGCATGCTATTCATGAGATTTACAACCACAATGCTAGTGGTCTCAGCTTTGAAGAGCTCTACAGAAATGCTTACAATATGGTGCTCCATAAATATGGGGAGAAGCTCTATTCAGGTCTTGTGGGAACCATGACAGCACATTTAAAGGAAATATCAAAATACATAGAGGCTGCTCAGGGAGCTTCTTTTCTTGAAGAGCTGAATCGGAAATGGACTGACCATAACAAAGCATTACAAATGATCAGAGACATACTAATGTACATGGACAGGACATTTGTTCCTAGTACTCATAAAACCCCCGTG…
>sample1_00000005-RA
ATGAGGGTATGGGTGAATCTGTATGAAGAGTGTATAGCAGATTGTGACAAGGCTGTGGAAAGAGGCCGGGAGATCAGGGCAGATTATAAAATGGTTGCAAGGGCTCTCACTAGAAAGGGAACTGCTATGGCTAAGATGGCTAAGTGCTCAAAAGATTTTGACCCTGCCATTGAGGTTTTCCAGAAGGCCCTGACTGAACATCGCAATCCGGACACACTGAAAAAACTGAATGATGCTGAAAGAGCAAAGAAAGAACTAGAGCAGCAAGAGTACTTTGATCCTACAATAGCTGATGAAGAGCGTGAAAAAGGCAACGAATATTTCAAGCAACAGAAGTACCCAGAGGCTATAAAGCATTACACTGAAGCAATCAAGAGGAACCCGAAAGATCCCAAGGCA…
>sample1_00000006-RA
ATGGCGGCCGACGAATCCAAAGCCAAAGGTAACGCTGCCTTCTCCGCTGGAAACTACACTGAAGCGATCAAACATTTCTCAGACGCTATCGCTCTTTCCCCTTCTAACCACGTCCTCTACTCCAACCGATCCGCCTCCTACGCTTCCCTCAACGACTACTCTTCCGCTCTCTCTGACGCTCAGAAGACCGTCGAACTCAATCCTTCATGGCCAAAGGGATACAGCCGCCTTGGCGCAGCTTATCAAGGGCTTCGTAATTACTCAGAGGCGATCGCCGCTTACAAGAAAGGACTCGAGGTCGATCCGAACAATGATGCGCTGAAATCCGGATTATCTGATGCTGAATCAGCTGATTTGGCCGCTAGGAGGAGATCTGCGGTTCCTCCCACGCCATCGCCT…
>sample1_00000009-RA
ATGGCGCTGACCGCCAATCACTACTCCGATAAAAAAAACCAAGAAGATGCTTTGTTTGGGGAGCTCTGGCATGCCTGTGCCGGCCCACTTGTTAGTGTGCCCCGAAAGGGGGAGCGTGTCTATTACTTCCCTCAGGGTCATATGGAGCAGCTTGAAGCTTCTACTCATCAGGGTTTAGATCAAAAAATGCCAATGTTTGATTTGCCATCTAAAATCTTGTGCACAGTAGTCAACGTTGAACTTAAGGCTGAAGCTGACACTGATGAAGTTTATGCCCAGATCACTTTGTTTCCAGAAAAAGATCAAGAAGAAGTTACAAAGCCAGACCCTCCGCTTCCTGATCCCCCAAAGTGTGTTGTACATTCATTCTGTAAAACTCTTACAGCCTCCGACACCAGT…
>sample1_00000014-RA
ATGGAAGAAGATAAGAGATTTTTGCATTCTTGGAATTTCAAGATGGCTAATATCGGTTTGGCAGGCATACTAGAGAAGATGATCGGTAAAGACAAAGATTATCGCTATATGGCAACTTCTGATTTGCTGAATGAGTTAAACAAGGAAGAATTTAAAGTTGATGGTGATCTCGAGATAAGATTATCAAATATTATCCTACAACAACTTGATGATGCTGCGGGGGATGTCTCTGGATTAGCTATAAAATGTCTTGCTCCTTTGGTGAAGAAGGTCAACGACACGAGAGTGCTAGAGATGACTAAGAAGCTTTCTGACAAATTGCTGAATGGGAAAGAGCAAAATCGAGATGTTGCATGCATAGCCTTGAAGACAATTGTGGCTGAAATTAGTAGCCAGACA…
>sample1_00000028-RA
ATGGCTTCCAACCCTGGTTTTCTCACCCAATGGCCATGGGCTCCGCTCGGCGACTTCAAGTATTTGGTTCTTGCACCATGGGCTTATCACACGATACACTCATACATGACCAAAGACGATGCCGATCTAACTCCTCTCGTAGTAATTCCATTTCTTCTCGTGAGGATACTTCATAACCAACTTTGGATTTCGTTTTCCCGTTATCGTACCGCTAAAGGCAAGAATCTCATCGTTGATAAGAGCATCGATTTCGAGCAAGTAGACCGAGAGCGAAACTGGGATGATCAGATAATATTTAACGGATTCTTATTCTACCTGGCGAATTGGGGGCTGAAAGGCGCACAACACTTGCCAATATGGAGAACAGACGGCGTCATCTTAACGGCGTTACTTCACACA…
>sample1_00000067-RA
ATGGCGGAAACCAACAATAACGAAGGGAAACCAGCAATGCCAGCTGAAGCGGAGAAGAAGAAGGAGCAAACGGTGTCGTTTTTTAAGCTCTTTTCCTTTGCTGACAAGTATGATTGTGTTCTCATGGCTGTTGGAAGCTTGGGTGCTATCATCCATGGCTCCTCCATGCCTTTTTTCTTCCTCCTTTTCGGTCAGATGGTTAATGGTTTTGGTCAGAATCAAATGGATCTTCCTACCATGACCCATGAAGTCTCCAAGTATGCTCTGTATTTTGTCTATCTTGGCTTGGTGGTATGCGCTTCATCATATGCTGAAATTGCTTGTTGGATGTACACTGGAGAGAGACAAGCAGGAGCTTTGAGAAGGAAGTATTTGGAGGCAGTGCTTAAGCAGGATGTT…
>sample1_00000082-RA
ATGTGGCTTTTCGACGAAACTAATTCGGATACGGGTAATGAACCCGATTTGAGCAAGTATCGGATACGGGTTATTGACTGGGTCCATGCTTTGCTTTCTATGGTGGTGTTTTGTACGGTGGCGCTGAGAGATCGGAATGTGGTGAGTTGTTTGTATCCTCGGCCGAGTCATGAGACTCAGGAGGTGTTGGATATTGTGCCTATTGGGGTTGGGTTATTGTGTGGGCTGTTGTTTGTTTTGTTTCCGACTAAGCGTCACGGCATCGGCTATCCTGTTACCAAAGCCAATTGA
>sample1_00000083-RA
ATGTCCGATCTCAGGCAAAGAACTTCCTCTTCCGTACAACAACCAGCCACGTCATCGGATTCTTACTCCGACATTGAGCCACAGCCACCAAAACCACCACAACCACCACCGAGCACTCAAACAGCGGTATCACAAACCCTAGCAAGCACAGCCTACCTAGCCAACCTCCTGCCAAGTGGCACGCTCCTAGCCTTCCAAATCCTCACACCAATCTTCACAAACAACGGCCAATGCGACGCCGCGACGCGTCCTCTAACAATCAGCCTCCTCTTAATCCTCGCCGCCTCCTGCTTCCTCGCCTCCTTCACCGACACTTGA
>sample1_00000087-RA
ATGGGTGATCACAGAGAGAAACTGGAACCTATTCTCAAAGAAGCTGTGGATTTGGAACACGTAGAGATTGAAGAAGTGTTTGAGCAATTAAGATGTGACAGAAATGGACTTACATCAGAAGCTGCTCAAGAGAGATTATCTGTTTTTGGTCCCAACAAACTTGAAGAAAAAGAGGGGAGACCTCCTGATTGGCAAGATTTTGTAGGAATCATCTCTCTTCTTCTAATCAACTCAACTATAAGTTTCATAGAGGAAAACAATGCTGGAAATGCTGCTGCTGCACTTATGGCTCGTCTTGCTCCTAAAGCTAAGTCAGCTCTTACTGGTGAGTCTTTACCGGTAACTAAAGGTCCTAGTGACGGTGTGTACTCGGGATCCACGTGTAAACAAGGTGAAATC…
>sample1_00000122-RA
ATGTCTGCGCAATTCGTAGAAAGGATGGGAGGATATGATAGAGATTCAAACCAGTTTGCTTCATCTTTGTCATCTGATTATACAAGGAAGAGGAAGTCTAGAAGTCGCAAAGGTGGAGCGATTTCTGTGGCAGAAACTATAGCTAAGTGGAAGGAATTCAATAGTAAGATTGCAGCTAAAAATGGAGATGGAAAGCCCACAAGGAAAGCACCTGCTAAAGGGTCAAAGAAGGGATGTATGAGAGGGAAAGGTGGACCGGACAATTCACGGTGTAGCTATAGAGGTGTTAGGCAGAGGACATGGGGTAAATGGGTTGCCGAGATTAGGGAACCGAACCGAGGAAGTAGGCTCTGGCTTGGAACCTTCCCGACAGCCATTGACGCGGCTTTGGCTTATGAT…
>sample1_00000124-RA
ATGCCGTCGGCGTTAGTCCAACGAATCACCGCCTCAACAACCACCGTCTCCTCTCCAACCACCACCATAAAGCACCGCTCTCTACCACCACCACCAACAATCATCGACTTCTCTCTCCACGCCCTAATCCCAGAAACCCTTCACCGCTTCCACACCCACCGTACCAGACCCGGACAAGTATCTTCCGCTGTCGTCCGCCGCATCAACGCCCCAACCTCCGCCGTCTGGTCAGTACTCCGACGATTCGACAACCCTTTACTCTACAAACCCTTCCTCAAAACCTGCCATATTACCTCCGGCGACGGAGATGTCGGCACTCTCCGGGAGGTTCACGTAATATCTGGTCTTCCTGCCACGTGGAGTTCCGAGAGGCTTGATATCTTCGACGACGACCTCCAC…
>sample1_00000128-RA
ATGCTTCTCAAAGCTGTTTCCACACTATCTCTCCCATCTTCCAACACCGTTGACCACCAGAAACTTTTGTTCTCCGGCACCGGCTCCGCGGCTTTCCGTTCATCGTTTCCGACCAAAACCGGATTCATATCTTGCGCTTCCAAGGAAGCGAACAGCCGCTCGGTTACCGGCGTCGTCTTCGAACCGTTCGAGGAAGTGAAAAAGGAGCTTCTCTTGGTTCCTACTGTTCCTCAGGACTCTCTCGCTCGACAAAAGTATGCAAACGAGTCCGAGGCCGCCATTAACGAGCAAATCAATGTGGAATACAACGTCTCTTATGTCTACCACGCTATGTTTGCGTACTTTGACCGGGATAATGTTGCGCTTAGGGGATTAGCGAAATTTTTCAAGGAGTCCAGT…
>sample1_00000130-RA
ATGCTTCTCAAAGCTGTTCCCGCTTTCTCTCTCCCATCCATCACTTTCGACCACCGGAGTCCGTTCTTCTCCGGCATCGGATCTTTCACACCGCAGTGTCTTTCGCTGAAATCCGCGGATTCGCACTTATCGTCACTTTTCAAGAGAAGATTCATTGCTTGCGCCTCTAAGGAAGCGAACGGCCGTTCTTTGACCGGTGTCATTTTTGAACCGTTCGAGGAAGTGAGGAAGGAACTTCTCTTGGTTCCAACTGCTCCTCAAGACTCTCTTGCTCGACAGAAGTACGCTAATGAATCTGAAACCGCCATCAACGAACAGATCAACGTTGAATACAGTGTCTCTTATGTCTACCATGCTTTGTTTGCTTACTTCGATCGGGATAATGTTGCGCTCAAGGGT…
>sample1_00000205-RA
ATGCCAGAAGCTCCAAATCCAACAGAACAAGGCAGTTTAGTTCACGAGAAGAATTCAATGGCTCTTGAATTCATTGAAGATGTTACCTCCAATCCCGACGAAAATCAACTTCGGGTTCTCACTGAGATTTTGTCTCGGAATGCTAATGTTGAATATCTTCTTCGCCATGGCCTCCATGGTCGTACTGATCGTGAATCTTTCAAGAAAATTCTCCCTGTCATTAAGTATGAGGATATCTCCTCTGATATCAATCGTATTGCAAATGGAGATTCATCTCCGATCCTCTCTTCTTCCCCAATCTCTGAGTTTCTTACCAGTTCTGGAACTTCTGCCGGAGAGAGGAAGCTTATGCCGACGATTGCTGAAGAAATGGACCGGAGGACTTTACTGTACAGTCTT…
>sample1_00003664-RA
ATGGGTATCGAAAATTCGGAAAGAGTACTAGAGAACCTAAGAAAACAGTTGAGTGTTGCTGTTAGGAGTGTTCAATGGAGCTATGCTATCTTCTGGTCACTTTCAACAACACAACAAGGGTATAATTTCTTCATTTATCCGAAGTTCTTTGTGGGGTTATTGGAATGGGGTGATGGATACTACAATGGAGATATCAAGACTAGAAGAACACTCCCTGTAGCAGAAGTTTGTGCTGATAAACTTGGTTTGAGGAGAAGTGAACAGCTGAGAGATCTTTACGAGTCACTTCTAGACGGGGACTCTGAGCTAGCTGGGACTACGACGAGGCCTTGTTCAATATTGTCTCCAGAAGATCTTTCGGATCTTGAGTGGTATTACTTAGTTTGCATGTCGTTCACG…
>sample1_00003684-RA
ATGAGAGTCGCTCATACGAAGCTCATTGCTTCGCGTTGCCTCTCCCGGTGGTTGTTCTTCCTCTTTTTCTCAATCCGTGCTGTTCTTGCTAATATTGAAGGTGATGCTCTTTATAACTTGAGATCTAACCTTGATGACCCTAACAATGTTTTACAGAGTTGGGATCCCACCCTTGTTAATCCTTGCACATGGTTTCATGTTTCATGTGACACTGATAACAGTGTTATAAGAGTAGATCTTGGGAATGCTGCTTTGTCTGGGCAACTAGTTCCTCAGATTGGTCTTTTGAAAAATTTGCAGTACTTGGAACTTTACGGCAATAATATAAGTGGTCCAATCCCCAGTGATGTAGGCAATCTGACGAATTTGGTGAGCTTGGATTTATATTTGAACATCTTG…
>sample1_00004804-RA
ATGGCACCTGCAGTTACACAAGCAACTCCACATACCCACAACAAAGCAAAGGGTGATCAAGGCAAACTGTTTATCAAGTCTGAAGTTGCCATGGATCTCGGGGCTCAGAAGAGAGTTTTCACTTTTGGGAAAGGCAGAAGTGAAGGCAACAAGAACATGAAGCATTTATTAGGAGGAAAAGGAGCAAATTTGGCTGAGATGTCAAGCATAGGCTTGTTGGTCCCACCAGGCTTGACTATATCAACTGAAGCATGTCAAGAGTATCAGGAGAATGGTAAAATAGTACCAGTTGGCTTATGGAAGGAAGTGATGGAAGGCTTGAAGAGCATAGAGAATCACATGAATGTTTTCTTAGGTGACCCTTCAAGGCCTTTGCTCGTATCTGTTCGCTCTGGTGCT…
>sample1_00004810-RA
ATGGCTTTGTGTTCGTGCCCATTTTCTGCGAGTTTCATCCGTGGGTTCGGGTCGGATCCCTTGAAAACGGGTTCTCTTTCAAACCAGCTTTTCTGGAGTTCAGATCTGCAATGCCCATCCAAACACAAGCTAAACAAGCTGGAACGCACTAATATCGCATATTCTGGGTTTTCGCATGCCTGTACTGATTTTGCTTCCCAGTTTGAGTTTAGCATTGGAAAGGAACCCAAAAAGGAGGAGACGGTGAAGAAAAGGCAAACTGGGGTATGTGCATCCCTTGCAGAACAGGGAGAGTATCCTTCACAAAGGCCTCCTACCCCTCTTCTGGATACCATCAACTTTCCCATTCACATGAAAAACCTTTCTGTTAAAGAGCTTAAGCAGCTGTCAGATGAATTA…
>sample1_00004840-RA
ATGAGCTTGTGTGGTGGTGGAAGAGTAGTGGGATCCATGACCCTGCCTGGTGCTAACCCGACCCGGAAACCCGCCGATGTTGCATCCGACCAGTTTCCGGCGGGGCTCCGGGTGCTTGTTGTTGATGATGATCCTACTTGTTTGAAGATCTTAGAGAGGATGCTTCAAACTTGTCAATATGAAGTTACTAAATGTGATAGAGCGGAATATGCATTGAACGAACTGAGAAGGAACCGACATGGTTTTGATGTTGTCATCAGTGACGTACACATGCCAGACATGGATGGTTTTAAACTACTCGAGCACATTGGTTTGGAAATGGATCTTCCTGTAATAATGATGTCGGCTGATGATAGTAAGGATGTGGTGATGAAGGGTGTCGTCCATGGCGCCTGTGAC…
>sample1_00006053-RA
ATGGAGGCGGAAGACGGAGGCGAAGAGGTGCCGACTACGGGGCCGACAAGGAGGAAACCGTCGTGGAGGGAGAGAGAGAACAACCGGAGACGAGAGCGGAGGAGAAGAGCGATCGCTGCTAAGATATTCACAGGTTTGAGAGCACAAGGCAACTACAATCTACCTAAGCACTGCGACAACAATGAGGTATTGAAAGCTCTCTGCGCTGAAGCTGGATGGATCGTCGAGCCTGATGGCACCACTTACCGCAAGGGATGCAAGCCACCTCCAACTGATATGGTGAGCAGCTTAAACAACATTTGCTTAAGTGCTTGTTCTTCTCAGATACCAAGTCCTCTATCTTCAGCATTCCACAGCCCTATTCCTTCCTACCAGCCAAGCCCCTCTTCCTCAGCTCGT…
>sample1_00006058-RA
ATGGCCATAGAGTGCATGAGAATCACCAATCTCTCAACTCCTCAAACTATGAACAATAATCATGAAAGAGAACCCCACTCTCTAGTTTTCGACTCCAAAATACTTAGAAACGAAGATGATATACCAGATCAGTTTGTCTGGTCAGACGACGAAAAGCCTTCATGTAAAGCTCGTGAACTCGAAGTACCTGTCATCGAGTTAGACGGCTTCATTAAAGGAGAATTTGAAGCCACCAACAATGCTTCAAGATTTGTTCAAGAGGCTTGCATGAAACACGGGTTCTTCCTCGTCAAGAACCATGGTGTAGAGCCCGAATTGATTAAGCATGCACACAAGTTTATGGATGAATTCTTTGAACTTCCCTTGACCGAGAAGCAAAGAGCTCAAAGGAAGCTTGGA…
>sample1_00007884-RA
ATGACCAAAACAACCCTCCTTCTAACCCTCGCCCTAGTGGTGATTTCCGCCACCCTCGTCAACGGCCGTTTCGTCGGCGGCCGGATACAAATCGAAAACGTCAAGTCCAATCAAGAAGTGCAAGAGCTGGGTCGGTTCTCAGTCGACGACTACAACCGGAGTGACCGGCTGAGGTGGCCGGGCGTCAACGGTGTTGAGACGCCACTGAGATTCGTGAAGGTGGTGGAGGCCGAGAGGCAGGTGGTGGCAGGAATCAAGTACTTTCTTAAGGTGGAGGCAGTGCAGGGCGATGAAAAGAGAGTGTTTGACGCTGAGGTGGTGGTCAAACCTTGGTTAAGCTCAAAGAAGCTGCTTAATTTTGGTCCTTCTAATGAAAACAAGTAA
>sample1_00007885-RA
ATGCCGACAATGCTAACCCTAAAGTCTGATCACCGGCAATCTCAGCCCCAGCTGGTACTCAGTTTGCAGCAGTCGCAAATTCCTATTGTTTCGCTGAATGCTGATCGTATCGAATCGTCCCTCTTTCGCACCGAGGGTTCTTCTGCTCGTATCGAATCCGGTTCCAATGCTCGTCTTCCCCAGGCTTTTGATCCCGTCGAGGATGTCTCAGTTACCGAAGGGATGCTTCTAAATGTTGCCCATCAGAAGTACAAAGCTGGAGATTATAAGCAAGCATTAGAGTTGAGCAATACTTTGTATGAAAAAAATCCTCGCCATATCAATAATCTCTTGCTCCTGGGTGCTATTCACTATCAGTTGCGTGACTTTGATATGTGCATCTCAAGAAATCAAGAAGCT…
>sample1_00009555-RA
ATGGAAATGGAAGATCACGATGAGGATCAGGAAGAAGAACAAGTATCCACGATCCAAAACGCCGCCGGGCCGTTTAAAACGGCGACATCACAGCCTTTGATCCCGCTATCACTATCTTTACCGGCAGAAAAGAAGCCGCCGGCGATGTCGTCATCATCAGATAGGTACACGGAGTGCCTGAAGAACCACGCTGCATCAATTGGCGGACACGCACTGGATGGGTGCGGCGAGTTCATGCCGGCCGGCCCCAAAGGCACCCTGGAAGCTCTCACGTGCGCCGCCTGTAACTGCCATCGGAATTTCCATCGGAAAGAGGTGGTGGATTATCCAACCGCCGGACAGCAACAACAAATTCGACCAATTTCATGCTATAAGCCACATCCGGTATTGTTCCGATTT…
>sample1_00009571-RA
ATGGCGGGATCCTCTGGTAGGCAACCGACTTGGAAGGAAAGGGAGAACAATAAACGAAGAGAACGCAGGAGACGAGCCATCGCAGCTAATATTTTCGCCGGACTCAGATCCCAGGGAAACTTTAAGCTCCCCAAGCACTGCGATAATAATGAGGTCTTGAAAGCTCTCTGCTCTGAAGCTGGATGGATCGTCGAAGAAGACGGCACCACTTACCGCAAGGGATGTAGTAGGCCTCCTCCAGGTGACATTGCTAGTGCCTCGGCTAATGTGAGTGGATCCTCTTCCCTTCAACAAAGCCCACTATCATCTGCCTTTACAAGCCCTGTACCTTCCTACCATGCCAGTCCAACCTCATCTTCCTTCCCAAGCCCGTCTCGGTACGACCAGCCTTCTCGACAT…
>sample1_00009573-RA
ATGGGAGACCAAGCTGAAGAACAACACCCTTTCACAATAACGTCTCATATGCTATACACTCCACAAGTCAGTGATAAATGTATAATAGGAGACGTGAAGCCGAAGCGTAAAAGGAAAAGAAAAGCGAAAAGTAGCGATGATTTAAAGAAGAGGAAGTTGAGTGAGGAGCAAGTGAACATGCTCGAGTCGAGCTTTGGATTCGAGCACAAGCTGGATTCAAACCGAAAGGAACAACTGGCATCCGAGTTGGGGCTCGATCCGAGACAAGTGGCGGTGTGGTTCCAAAACCGTAGGGCACGTTGGAAAAATCAGAGGCTTGAAGAAGAAAACTCAAAGCTCAAGGCTTTGAATGACACTTGTTTGTTCGAGAAATGCAGCCTTCAAACTCAGGTTTTAAAA…
>sample1_00009935-RA
ATGGTGCATTTAAAAGACCAAAGAAAAGGTCACCCATGGATTGTGGATGACGATGCAGCTCCTGACAAACCTCTGGATTCAGCTGTTTTGACACGCTTGAAACAATTCTCAGCTATGAACAAACTCAAGAAAATGGCCTTGCGTGTCATAGCCGAAAGGCTCTCAGAGGAAGAGATTGGTGGTCTAAAGGAGTTATTCAAGATGATTGACACTGACAATAGTGGGTCAATTACATTTGAAGAACTCAAAGTGGGATTGAAAAAAGTTGGATCTGATTTGGGGGAGTCTGAGATCAAGTCTCTTATGGATGCGGATGGGAGAATAGACTATGCAGAGTTTGCTGCAATGATGAGGAAGGGTGATTCGGGGATAGGAGGAAGAACCATGAGAGGCAACCTA…
>sample1_00009962-RA
ATGTCTGGAGAGTTGTTCTTCGATCTGTCAAGGGTTCTTCTTCAGTTAGGAAACATTCAAGGATTTGTTGTTGTTACATGTGTTGTTCTGCGGCACTCGTTGTTGCTGCTGTTTCGGCAAATGGATACATATTCATCTGGAGAAGACTTGGTTGTTAAGACAAGGAAGCCTTACACGATTACAAAGCAACGTGAGCGATGGACAGAGGAGGAGCATAATCGATTTCTGGAAGCTTTGAAGCTTTATGGCCGTGCCTGGCAACGAATAGAAGAACATATCGGAACAAAGACTGCTGTCCAGATAAGAAGTCATGCACAAAAATTTTTCTCAAAGTTGGAAAAGGAGGCACTTGTTAAAGGCATTCCTGTTGGACAAGCTACTGATATTGAAATTCCACCT…
>sample1_00009969-RA
ATGCCCACAATGTCTTCAGCATTAGCAGCTTCGAAAATCATCCAACCCTTGAATTTGAGTGCTCAGATTAGATCTGCTGATAAGCCTCGTTCTTCTATCCCCTCTACATCTCTCCTTGGTTCCGCTCAAACCCAACTTCGTATTCCCAATGCCCACACCTTATCCTTCTCTAATCGCCGCCGCCTTCACCACCATGGATCTGCTTCCGCTACTAAGGTTGTCGCTGTTTCGGAGGCTGTCAAGGAAAAGAAGCCCAAACCGTCGTCTCCTTCAAATCTGCTGGTAACAAAGCAAGAAGGATTAGCTCTCTATGAGGACATGGTTTTAGGAAGGTATTTTGAGGATATGTGTGCTCAAATGTATTATAGAGGCAAAATGTTTGGATTTGTTCATTTGTAC…
>sample1_00009983-RA
ATGAGCCCATCAGTATCACGAAAATCACCTATGGGACGCCATGGATCCAGGCATTCTGTTTCTCCAGTAAGAGAAAGATCACCTGCTGGCTCTCCTCGTAAGAGTAGTGCATCAGGAAGAGATCGATCTCCTGCTTATCACAAGAGCTCGCATAGGGTTAGTTCACCAAAAAGGGAGAGACATTCAAGTCGGCCCAAACGAGAAAAGTCGAATTCTCCAGCTTCAAGGTCTCCTTCCCCAAGGACCAAGAGGCTAAGGAGAGCTCAAGCTGAAAGAGAGGTTGAGAAACCGCCTGAGAGAGCACGTGAAAGGGATCATGAGAGGGGATATGAGAAGTCTAAACACCGGGAAAGAGATGCTGAAAGGGATGGTCCCAGAGATAAAAGAGAGCGTAGACCA…
>sample1_00010000-RA
ATGGAGTCTCAGTACATCTCGAAGCACCATAGGCATGTCGTTGGGGAGAATCAGTGTTCTTCGGCTCTTACTAAGCACATCAAAGCTCCCGTTGACATCGTATGGTCTCTGGTGAGAAGATTTGATCAACCACAGAAATACAAGCCCTTTGTAAGCAGATGCACCATGAACGGAGAGCTTAAGATCGGGAGTGTAAGAGAAGTGAATGTGAAATCAGGTTTACCAGCTACAACCAGCACCGAGAGACTAGAGCTTCTAGACGACGAGGAACACATCTTCGGTATCAGAATTGTCGACGGCGATCATAGGCTAAAGAACTACTCTTCAATTGTGACTGTACATCCTGAGATGATAGATGGGATGCCAGGGACTTTGGTTATAGAATCATTTGTGGTTGAT…
>sample1_00012299-RA
ATGGCAGCTATGGCGGCGATTGGAGCTTTGAGAGGGCCTAGTACATCGGCATTTTCTTCTTCATCAGCGTCGAGTTCCAATGCCAGAGCGAAATCGAACTACAACAGCCTCGCATTCTCTTCTTCCAGCCTCACCGGCGACAGGATTTACTCGACGGCGTCTCTTTTGACTCGTCGGAGCCAAAGGATTCCGATTGTCGTTTCGCCGAAGAACGTTTCCGATTCCAAAAACGCGCAGACTTGTCTGGACCCTGACGCCAGCCGCAGTGTTCTTGGAATAATTCTCGGCGGGGGTGCTGGAACCCGTCTTTACCCTCTTACAAAGAAGAGAGCGAAGCCTGCAGTTCCTCTTGGCGCAAATTACAGGCTTATAGATATTCCTGTCAGTAATTGCTTGAAC…
>sample1_00012319-RA
ATGATTACGGGGATGGATGGGCACAATTGGAGATGGTGCCTTTTCATTTGGGATTGCAAGCTAGCCATGGCGTTTGGAGTGACCTGTCACCGGCGACCAGGTTCGTTCTTTTACCAATTCTTTTATTCCGATTATCTTATTTGCCTCTCTTGTTTGCTCTACTACAAAATCGTCATCCCAATCGGGAATCGAACACCGGATTTCATTCAGGAGAGGGTGGTGAACAATCTAGATGATGCGCATGATCATATCGACACTGCAATGACAACGACGTTGAAGGAGAGAAAGCGGTTTACACAAATATCATTTGCAATTTGGCTTCTATTCCTCATCCTACTTTCGGTAGGGATCTTGTTAAGTTCTCTCTCCTAG
>sample1_00014244-RA
ATGGCTGGTGTGTCGATGCAGAATCATGCAGCAGGTTCCTCTCAATTTCCCGATTTTCCTACTGCTTTCACCTTCGGTGACCAGTTTATTCAGTATAACATCTTTGGAAATATGTTCGAGGTCACGTCCAAGTATCGCCCGCCGATCATGCCCATCGGACGAGGGGCCTACGGCATTGTCTGTTCGGTTTTAAACACGGAGACGAACGAGATGGTAGCTATGAAGAAAATAGCGAACGCTTTTGACAATTACACGGACGCTAAGCGTACGCTTCGCGAGATTAAGCTTCTCGGCCATTTTGATCACGAGAATGTTCTAGGCTTAAGAGATGTTGTCCCTCCAACATTAAGGAGAGAGTTCACAGATGTCTACATTGCAACCGAGTTGATGGACACGGAT…
>sample1_00014464-RA
ATGAGGCCTCTTTTCTGCGGAAACCTGGACTACGATGTAAGGCAATCTGAAATTGAGCGGCTCTTCAGAAAATATGGAAGGATTGAAAGAGTAGACATGAAGTCTGGTAAGTGTTATCTTGTCTTGTTGAAGCTCTTCTTTATACGTGTAACTGGTGCTAGGATTATGCTAAATATGGATTTGAACATCTGTATATTACATGTGATAACTCCTTCATCGAGTCTTCAAGTTCTGGCTTCTGTCCAACTCTACGTTCATCCCTCAATTTTTGTCAGTTCTGCATCTTCACATGTGGTTTTGGAACCATTATTACCAGAGAGTAGTTTGAACACTTCACCTTATATCAGCAAGAACAAAGAAATGCTCTCCAGTTCAGTTAGACTGGCTCAATGCAATCCG…
>sample1_00016240-RA
ATGACGTCGGAGAAGAGATCTGCACATGGTGGACTTGGAGGAAGTAGTGGTGGAGCCGGAGATCACGGAAGTAACAACAATAACAACCCGAGAGGAGTCCTCACTTATGGCGGTCGGTATGTTCAGTATAATCTCTATGGAAATGTCTTTGAAGTCTCCAGAAAGTATGTCCCTCCTATTCGTCCCGTCGGCCGTGGAGCTTCCGGAATCGTCTGTGCTGCTGTGAATTCTGAGACGGGAGAGGAAGTAGCGATTAAGAAGGTTGGCAATGCCTTCGACAATCGAATTGATGCCAAGAGGACATTACGTGAAATCAAGCTTATGCGTCACTTGAATCATGAAAACGTGATTGCCATCAAAGATGTCATACGTCCACCCCAATTAGAGAACTTCAATGAT…
>sample1_00016345-RA
ATGACGGCCCAGTGTCATCACCATTCCAACAGTAAGCAGCAGCCACAGTATCTCCGTCAGGTAGACCCCGCGATCTGGAAGGCATGCGCCGGAACCTCTGTTCGGATCCCGGAGATAAACTCCAGGGTTTACTACTTTCCCCAGGGCCACATGGAACACTGTTCGCCTCAGCCTGCGATCTCCGCTTTCTCTCATCTTGCCCCAAGGCCTTTCGTTCTCTCTCGAGTTCTGCAGGTGCTTTACCTTGTTGATCCAGACACTGACGAGGTTTATTCCAGAATCCGACTCGATCCCCGATCAAACGGAGATTACTATCTTTCACAGCGACCTCTTTCTTCGCCTTCGTCCGTGGCTGGATTTCGTCTGCCAATGGCGGAGGTTGGCCACGATGTGGTAAAC…
>sample1_00021115-RA
ATGGCACCTGCTGTTGCGGATATCCGCAAGGCCCAGAGAGCTGAGGGCCCTGCCACCGTCCTCGCCATCGGCACCGCCACTCCACCCAACTGCGACAAGTCGATGATCGAGAAGCGTTACATGCACCTAACCGAGGATATCCTGAAGGAGAACCCGAACATGTGCGCCTACATGCAAACATCATCTCTCGACAACCGTCAAGACATGGTGGTAACCGAAGTGCCAAGACTCGGGAAAGAAGCAGCACAAAAGGCCATCAAAGAGTGGGGTCAATCCAAGTCAAAGATCACACACGTCATCATGTGCACAACCTCGGGAGTCGACATGCCCGGAGCCGATTACCAGCTCACCAAGCTCCTCGGCCTCCGTCCCTCCGTCAAACGTTTCATGATGTACCAA…
>sample1_00022073-RA
ATGAAGCCTCTTTTCTGTGGAAACTTGGACTATGATGTTCGTCAGTCTGAGCTTGAGCGGCTTTTCAGAAAATATGGGAAGGTGGAAAGGATTGATGTGAAATCTGTTGCTTTACCTTTAATAATTGCTGCATTATTTGATCTCGCTGGACCACATCATTTCCCTTATTATGCCACTCTATCGTTTAGCTGCTGCTTACAGACGCTGTTAGCTGAGGTTGCTTATATCACCAAATTGAAATTTGGTGGATTTGCTTTTGTCTACATGGAGGATGAGCGAGATGCTGAGGATGCTATAAGAAGGCTTGATCGCATTGAATTTGGTAGAAAGGGGCGGCGTCTGCGTGTTGAATGGACCAAGCAAGAACGCGAGAGTCGAAGGGTTGGTGGAGGAGCTGGT…
>sample1_00023067-RA
ATGAAGAACCTGAAGCTCTCCACCGAAATCTCCGTCCAACTGAAGTTGCAGTGTGAAGACGAAGTCTTACGTTTTTCCGCTATAGATATCGAGAGAAACCGCTTCTTTTTCGCTTCCACCAATCTCATCTACACCGCCGAGCTTCCTACTCCACAGAATACAGAAGCACGAAGTGGAGTCTTTCTATCGGCTGAAGTTGAGCCACTTGATTTGGAAACTGATGACTTCATTACTTCTTTCGAATATCTCATGGAGAAAGAGTCATTGATTGTGGGGACTTCTAGTGGGCTTCTTTTGCTGCATATGGTGGATAGTCATAGTACTGAGGTTGTTGGGAGATTGGAGGGGGGTGTCATCTGCATTTCACCAAGTCCAGATGGAGATCTACTTGCAGTCACT…
>sample1_00026719-RA
ATGATCAATCTCACAGATCTCTACCATGTTCTTACAGCGGTTGTCCCGCTCTACGTAGCCATGATCCTAGCTTACGGTTCAGTCAAATGGTGGAAGATCTTCACCCCAGACCAATGCTCCGGTATCAACCGTTTCGTCGCCTTATTCGCCGTCCCACTCCTCTCTTTCCACTTCATCTCTACCAACAACCCTTATGAGATGAACTATCGTTTCATCGCCGCTGACACTCTCCAAAAACTCATCGTTTTGGGGGTTCTCTCTGTCTGGTCTAGACTCAGCTCTAGAGGCTCCCTTGAGTGGTCCATTACTCTGTTTTCACTCTCCACTTTGCCCAATACTCTAGTCATGGGTATTCCTCTTCTTAAGGGCATGTATGGGGATGACTCTGGAACTCTCATG…
>sample1_00026876-RA
ATGCAGAGAGAAGATAAGGGAATCGCAAATCAGCCGGAGGAGGTCAAGTACAAAGGGGGAGAAGAAGGACATACGAATCCCGGCGGCCTCCACGTATCGCCGATGAAGCCGGTGACAAGTGAGGCCTACGGCGGTGGAATCTACGGCACCGACGACGAAGGAGATGGCCCGCCAGCGAACAAGCCGCCCGCCAGTGACACTCAAAGTGCAGACGGTCCTGTGGAGGCGACTTTGGAACCGAAGCATAAGCCGCCGCCTTCGTCCGGCGACCGGGATATTGATATAACCGGCCAATCTTATATTCAGTAG
>sample1_00028151-RA
ATGGGAAACACAGAGAAGCTGATGAATCAGATCATGGAGCTAAAGTTCACCTCCAAATCGCTCCAACGCCAATCTCGTAAGTGCGAGAAGGAAGAGAAGGCTGAGAAACTCAAGGTGAAGAAGGCGATCGAGAAAGGGAATATGGACGGAGCCAGAATCTATGCTGAAAACGCCATTCGCAAGCGATCAGAGCAGTTGAACTACCTCCGTCTCTCCTCTCGCCTCGACGCGGTCGTCGCCAGGCTCGACACTCAGGCGAAGATGCAGACAATCGGAAAATCCATGTCCACGATCGTTAAATCCCTAGAATCGGCTCTTAATACCGGAAATCTCCAGAAGATGTCCGAGACAATGGATCAGTTCGAGAAGCAGTTTGTGAATATGGAGGTTCAGTCGCAG…
>sample1_00028074-RA
ATGATGGTTGACAACGAAGATCTGAGATTAAGCCTCAGCTTGGGGTGTTCTAGCAACACTAATTTCCTTGATGATGATCGGAATCGGAATCCGAGTCCGAATGTTAATCTCATGTCTTCTCTCCTCTCAACTTCCTCTCCCGCATTCAATCGGAATCCTTGGAACCATTCCTTTGTTTCTGCTGGAGAACCGAGATCGCTTCTTAAAGGAATCGCCGTCAACAGGATCGGAGCCGTCGAGGAAGAAGAAGCCGGCGTTTCTTCGCCGAACAGTACAATCTCGTCCGTGAGCGGAAAGCGTAGCGAGCGGGAAGTCGGTGCCGGAGATGATCTGGATATCGATCGAGCTTTCTCTCGAGGCATCAGTGACGAGGAGGACGGCGAAACCTCTCGCAAGAAA…
>sample1_00020460-RA
ATGGAAGTTATGAACAGAAGCTCATCTTCACCCTCCTCCTCTGACGACTACTCTTCCTCCACCTCCGACTACACTACCACCAAACCCGACCGAATTAAAGGTCCATGGAGCGCCGAGGAGGATCGGATCCTTACCCGACTCGTTGAGAAGTACGGACCCCGTAACTGGTCCTTAATCAGCCGTTACATTAAAGGCCGCTCCGGCAAATCCTGCCGACTCCGGTGGTGCAATCAGCTCAGCCCAAACGTCGAACACCGCCCTTTCTCCGCCGACGAAGACGACGCCATCCTCTCCGCACACGCTAAGTACGGTAACCGTTGGGCCACCATTGCTCGCCTTCTTCCAGGTAGGACCGATAACGCTGTCAAAAACCACTGGAACTCTACTTTGAAAAGACGT…
>sample1_00020469-RA
ATGGCAATCCCTTTCTCTCCTTCTCTCCCCCACCAAATTCTCTCATCTCCCAATCAAATCAATTCCCCTCTCATTATAAACCCACGTGTCAGTTTCCGATCAACCACCGTCACACGACGCCGTTTCAACGTCACATCCACCGCCACTATTCCACCACCACCACCCTCCCTCACCTCCTCAAACCCTGGCCAGGAGCCCCTCAAGCCAACCCGACCCATCCCCGGTGACTACGGCCCCCCCATCATCGGCCCCGTTAAGGACCGACTCGACTACTTCTACAACCAAGGCAAGGAAGAGTTCTTCAGATCCAGAATCAATAAATACAAATCCACCGTATTTCGGGCAAATATGCCACCTGGCCCGCCAATCGCCGACGACCCACGTGTCATCGTCCTCCTC…
>sample1_00020491-RA
ATGGGCTCTTTAATGTCAGGTTGGAGTTCTCCATTTCAGGATCCTAAGAAGGTGAAATACATGAGAAACAAGTCGATGACCAGAGCTGAAATAGACTCGTATTGGAAAAGCAAGAAAAAGACAGAGGAAGATGATGTCGCTTATTCTCCTTCTCTCCCAACAACCCCAACTGCCAAGCCTCATAATCATGAAAGTGCTTCTGCAGAGAAGGTGTTTAGAAGATCAGCCTCTATGCCTATGGAGCAAACTTCCTCGGAGGAATTGCAGGCCCCTGATCATGATCAGTTCATCACTCAAGATCACCTCGACGTCTTCTTCAAGAAAAGCAGTTGCTGGTGGATGGCCAGCAACTCGGCGTTTCTGAACGAACCACCGGTTCTGGTTCACGGACCAACACAA…
>sample1_00020501-RA
ATGGAGATTAAGCACCAAAGTAGCGTTACACCGAGAGCATCAAAATCCGATGTACCCTCCAAGTTTAGGTACCCTCCGATGGAGCGAAAACCGAGATGGTGGTGGAGGATGCTCTCAAGCATCCCCTACCTTATGCCACTCCACCAGAGTTGGGTGTTTTCTGAAACGGCCTATCATATCCATCCTTTTCTAGAGGATTTCGAGTTCTGTACTTACCCGTTTCTTAGAGCAATCGGAAGTCGTCTTCCGACATGGTTCTTCATGGCCTACTTCTTCTTTGCTTACTTGGTGGTGGTGAGGAGAAAGGAGTGGCCTCACTTCTTCAGGTTCCATGTCATCATGGGGATGTTACTCGAGATCGCCCTCCAGGCTGTCGGGATGACGTGGCGGTTTTTGCCG…
>sample1_00020506-RA
ATGGCGACCAAGCTGCTGTTAGCCATGACCGCGATTTGCCGTTTGATAGTAACGGTTGGCCTTACTTGGGGGCCCACCGACCTTCTCCGCCTCGAGTTAGACGATTCCATCCGACTCACAGCCGATCCCTCCGACCTACACTCCGCTTCCCTCGACTTCGGTCTCCTCACCCGAGCCGAGCCGCTCGCTGTCCTCCACCCAACCTCAACAGACGACGTGGCTAGCTTAATCAAAGGAGCTTACGAATCTCCAAACGGCTTCCCTGTCTCGGCTCGTGGTCACGGCCACTCAATCAACGGTCAGTCTCACGCTAGGAACGGGGTTGTGATAGAGATGACAAGGAAGGGTTCGTCGGCTTTCGGTGAGCCAGAGAAGCCGAGAGTGAACGCGGAGGAGATG…
>sample1_00026062-RA
ATGCAAAATCAACCAAGCACCAAAACACAAACCTCAATGGCTAAAATCTTGAAGAACATCAAACCCACCCCTCTTTCCGTATCATCAATTACGCCCTTAAACTTCGACAAACCTCTCTCGGCTATTCCCCCAACCCATCTATGGCCCTCGAGCCACGTCGAGAATCACCCATTAGAGTCAATCACTCTTCCTCTCATTGACATATCTAACCCGAAACAAAAACAACTCGTTCAAATTAGATATGCTTGTGAAGAATGGGGATTTTTCCAAATCATCAATCATGGTGTGCCTCAAAAACTCTTAGATGATTTCGAGAGAGAGGTTATCAAGTTGTTTTCTCTTCCGATGAAGGTCAAGCTTAGGGCTCTTCGTAATACGCATGAAACTTCGGGTTATGGA…
>sample1_00018998-RA
ATGGGTGAAGAAGCTGATCGTTCTTGGATTAGAGCAGCATTTTCCAATACTGTTTATCAAAGATCTTGCTCGTCGTCTCTCAAATCAATAAAAACTAAAACCGAAGAGGCTTTGAGTCCTATAAAGAGCGAGTGTAGTCCCAAAACACCGGTATCTCCTCATTCAAATGATGTGGGAGACACATTTAAGGAAGTTCGAGCTCAGTCCAAGTTGTCAAGAACAAAAACATTGTCACCTCACTCACAAACTGCTGTCCCAGATACATTTAAGGAAGCTCGAGCTCAGTCTAGGTTGACAAGAAACAACACAATGGTACCTGAGCCGAAAAAGAAAGAACAAGACAAGGGTATCATGTGGAAGTTGCTGCACAATGATTTTTTGAAGCCTCATAAGCCGAGT…
>sample1_00019004-RA
ATGAAACGAAGCGTTATCGAATCCGCAGCCCCGGGCTCGTTTGGTACAGAGACCCCTCACGGCCTCACTTCACCGCCTTGCGACTCTGGTCTTCTCGGATTCTTTGTCCCCTCACATCCGATCACCATTGAACACTCGTCTCCGGCAGATCCCGTCGCCTTCACGCCGCCGACCCTCGGGTCACCCCTTCCAGCCGTAAGGTACACCCTCGACCCTCTCTTTCTTGAACCACAGTCTCATGTAATGGAAGATAGTGCAAAAACAAAGTTTGTGGTCCAAACTACTGTGCCAACGATGGCAGACATCGAGCCTGTAGAGCCACAGTCTCTCAAGAAGCTTAGCTTCAAGTCCCTAAAGCGCTCTCTTGATTTCTTCTCACCTGTACACGACCAGTTCCCT…
>sample1_00019010-RA
ATGGCGCCGAAGGATAAGGCAGCCGGCGGTGGTGCCGTTGTCGGCACCGGCGTTGTGGGAGTAAACAAAGAGCATCATTTCAGAGGGGTGAGGAAGAGGCCGTGGGGGAGGTACGCGGCAGAGATCAGAGATCCTAACAAGAAAAGCCGGGTTTGGCTTGGGACCTTCGACACCGCCGAGGAAGCTGCACGCGCCTACGATAGCGCGGCGCGTGAGTTTCGTGGTGCTAAAGCGAAGACTAATTTCCCTCTCTCTTCCGATGTGGTTGCTCTCGTCAACTGTACTAATCTCAAACCTGCCGGAGTTGGAAACACTCGTCAGAGTACTCCAAGCCAGACCAGCACCGTCGAGTCTTCTAGCCAAGACAAGTTGGATTCATTATCTCCCCCTCTGGATCTG…
>sample1_00019024-RA
ATGGCAATCAGGCGGCCGTTATGCTGCTTCCTTCTCGTCCTCTTCTTCTGCAACCTTGTCTCCGGTGCAAGGTACTACCTACCTCTCATAAAAGACGAGAACTTGACCCAATTCTACACCACCTTCCTCGTCGGGACCCCGCCGGTCCGAGTTAACCTAGCGGTGGACCTCGGAAACCAGTACTCATGGTTCAGCTGTGACACCGTCGGCTACAACCAATCCTCCACCTACTCCGTCATACCCTGTGACGCAAAGTGCTCCGACGGCTGTGTCGGCTGCAATGGTCCTGCCAGGCCCAGCTGCAATAACAATTCCTGCGCCGGCTTCGCTTACACTCCCTGGAGTGGAAGTCTCTACACCGCCGGACTCATCGACGACACCATCTCATTATACCCCGTG…
>sample1_00019037-RA
ATGGCTGACGACAAGGAGTTATCTACTCAGGTGATGGATACAGATGATTCAGTCACTGGGCACATCATTTCCACAACAATTGGTGGTAAAAATGGAGAGCCTAAACAGACCATCAGTTATATGGCAGAAAGAGTGGTGGGCGCTGGATCGTTTGGTGTTGTATTTCAGGCAAAATGCCTGGAAACGGGGGAAACAGTGGCTATAAAGAAGGTTTTGCAGGATAAAAGATACAAAAATAGGGAGTTGCAATTAATGCGTTTGATGGATCATCCTAACGTGATTTGTCTGAAACATTGCTTCTTCTCCACTACAAGCACAAATGAGCTTTTCCTCAACTTGGTGATGGAGTATGTTCCAGAGACCATGTATCGAGTTCTGAAGCACTACAGCAGTGGTAAT…
>sample1_00012874-RA
ATGTTATATGAACAATTTTGGGGTTTTTCTTGGCAGAATGAATGGGCGATCTGCAGAACTTTTCACAAGAATTCAAGTGGAAAGAAAGTTCCATTTTCAGGACTAATTCGATCGGACTCGGTCGAATTATGCTCATCTGGTGTTCTTCCGCCATTGTTGGACTCATCTCCGTACACTGATCAAACTACTGAACCTGCTTTCCGCCATGTGTCCTGCTTCTCCAACAATATACTTCCTCAAGATGCTATTCAACATGATCAAACTTCAATCCTTGATGACTTCAATACAAGTTACATTCCTCAAGGGTATTATACTTCGAATCAAGCTCAAAACTCTGTTTATCAACCTCAAATGAACTTGTTTAAGGGGGAATCGCAATACCCAATTGGGAATTACCAT…
>sample1_00012883-RA
ATGGCGGATACAGAAACGTTTGCCTTCCAGGCTGAGATCAACCAGCTCCTCAGTTTGATCATCAACACCTTCTACAGCAATAAGGAGATCTTCCTTCGTGAACTTATCAGTAACTCCTCCGATGTAAGTTCCTCTAACCCTCTTCCCTCCATTTCCCTAGGTTTTGCGCCATTTTGCTTCCAGGCTTTGGATAAGATCCGTTTTGAGAGCTTGACAGACAAGAGCAAGCTAGATGGCCAGCCAGAGCTTTTCATCCACATTATCCCTGACAAGACCAACAACACACTCACAATCATTGACAGTGGTATTGGGATGACCAAAGCTGATTTGGTTAACAATCTTGGTACAATTGCTCGCTCTGGAACAAAAGAGTTCATGGAAGCCATTGCTGCTGGTGCT…
>sample1_00027519-RA
ATGGCTTCTGCTGCCACTCTCGCCCCAACTGATGCCGAGAAGATTTCCAAGCTCCAGTCATTAGTGTCCGGCCTTAATCAGATCAGTGAGAACGAGAAATCTGGCTTCATCAACCTCGTTAGTCGCTATCTGAGCGGGGAAGCACAGCATATCGATTGGAGTAAGATCCAGACTCCTACTGATGAAGTTGTTGTGCCTTACGACAAGTTGGCACCACTTCCTGATGATCCGTCAAAGATCAAGGAGCTCTTGGACAAGCTAGTGGTTTTAAAGCTTAATGGAGGACTGGGAACGACTATGGGCTGTACTGGTCCCAATCAACGATTGACTTATCCAATTTCTAGATCTGTCATTGAAGTGCGTAATGGTCTGACATTCTTGGACTTGATTGTCTTGCAG…
>sample1_00022773-RA
ATGCAAGCCTGTGGAGGTACTGGTGTCATGGGTTCGATTCACCATCCTTCGTCGTCGGCCAAATGGTCGGTTTTTCCGGCCAATAACAGCCTCAACCGGAGCTCAGTTCCTTCTTCCACCCGTTTCAATTTCCCCAATCCGTCTCGTAAGTTATCAGTTCTCAACAGTTTGACAACTGGACAGCCCGCGCATGGCGTCTCTGTTTCGGTCCCTGATATCAGAGGTGAAGTTAGCAGTTTCAAGGACTATCAGCTGAGTGAAGCTGATCCTGAAGTCTGGTCAATCATTGGCAAAGAAAAGGAAAGACAGGTTAAAAGCTTAGAACTTATTGCCTCCGAGAATTTCACTTCAAGAGCTGTGATGGAAGCTGTTGGTTCTTGCCTCACTAACAAATACTCA…
>sample1_00021844-RA
ATGTCGGACTTGAATACTCCTCTTCGTCCGAAGAGGAAGTTGGGTTTGGTAGACTTTCTTGTTCAATTCCGATGGATTGCTGTCATATTTGTTGTGCTCCCAATATCCTTTACCATTTATTTCCTCACATACCTTGGGGATGTCAAGTCTGAGATGAAATCATATAAGCAACGTCAAAAGGAGCATGATGAAAATGTGGAGGAAGTCGTTAAGCGTCTCAAGAAGAGGAATGCAGCTAAAGATGGTCTGGTTTGCACAGCCAGGAAACCTTGGATTGCTGTGGGGATGAGGAATGTTGACTACAAGAGAGCTCGCCATTTTGAAGTGGACCTGTCAGCTTTCAGAAACGTTCTTGACATTGACAAGGAGAGAATGATAGCTAGAGTTGAGCCCCTTGTA…
>sample1_00021877-RA
ATGGCAGGCGGTGGAAGCTCCTTGGAGAAGACGCCTGCATTTGCAGCTGCAACAATTTGCTTCATCTTAGTTTTTGTCTCCATCATCATCGAACATATTATCCACCTTATTGGGAAGTGGTTGAAAAATAGCAATCGGATAAAGCTCTACGAAGCACTTGAGAAGATCAAATCAGAGCTTATGCTGGTAGGGTTCATATCGCTTCTACTAACAGCAAGCCAAACTTCGATAGCTAAAATTTGTATAAGTCGAGATGTTGCAAACCGATGGCTGCCGTGTAAGAGCGACCAAACAGACCCTAATGGAGAATCTTACTCAGTTTGTAAAAAGGGAAAAGTACAATTTATATCACAGTCGGCTCTTCATGAACTACACGTATTTATATTCGTATTGGCTTGT…
>sample1_00024729-RA
ATGGGCCATGTGGAGACGCAACCGGGCATTTGCTCAATTGTTGATGGATGCAAGCAACAAACTGATATGTCATCTAAAATGGCTGCTTTAGCTTGTACCATTAATACAGAAATTGGTACTGTTTTGGCAGTCATGAGAAGAAATGTCAGATGGGGAGGTCGTTATGGGTCAGGGGATAATCAATTAGAGCATTCATTAATCCAATCTTTGAAGGCTTTACGAAAGCAAATATTCAGTTGGAAGAATCAGTGGCAGGACATTAATCCTATCCTGTACTTGCAGCCATTTCTTGATGTAATTCAATCTGATGAAACTGGAGCTCCAATTACAGGTGTTGCTTTGTCATCTGTATACAAGATATTAACCCTTGATGTATTTGATCTAAACAATGTAAGTATC…
>sample1_00015507-RA
ATGGATTTCAGATATGAGATACGGTGCAGTGGTTGTCTTGCATGCTGTGTTAACCGTGAGCCGAGTGTCTTCTCAAAAGAAGAAAAAAAGGGATCATTACGCCAAGGTCGGACAGAGAAAACACGTAGCATATCAGGGGATTTTTGGACCACGAGCACACGTGAGATGGAGAATAGTGCGGTGTTGTCACAAGGAAGCATGTCATCAATCAGCATATCCATCGTTGATACACAGGGAGGTGGCAGCACCAATGCTGCATCCGAGTTTGTGAATCATGGCAAGTCATTTGCTCAAGGATGCCTTCTGCTGTGGAACCAGACTAGACATCAATGGGTAGGCGAGAAGATGGTTGGCCCAAGACAGAAGCAGAAGGTTCAAGAACCAAAATTAAGTTGGGAT…
>sample1_00015509-RA
ATGGATCAGCCTTTGCTTCATGGCACACTTCATGTTACTGTTTTTGAAGCTGATAAGCTGCACTCAAGTGGCGAGCCTGGGATCTTTCGCAAGCTTATGGCAAACATTGAGGAGACTGTTGGTGTTGGAAAAGGAACGCCCAAAATTTACGCAACTATTGATCTTGAAAAGGCTAGAGTTGGGAGGACAAGAATGATAGAAAATGAACCAGCCAACCCTAGGTGGTACGAGTCATTTCACATCTATTGTGCCCATCCTGCATCAGATATCATATTTACAATTAAAGATGATAATCCTATTGGAGCAACACTTATTGGAAGAGCATATGTACCTGTTCAAGAAATTTTGGAGGGTGAGGAATTGGATAGATGGGTTGACATCTGTGATCATGAAAGAAAC…
>sample1_00024896-RA
ATGGGCTGTGAGTCCTCGAAATTTGCATTATGCTGTGGTGATACAGAGCATATTGGACCTGTTCGACAACAGCCCCCCAAAATCGAAAATCAAGAGGAAAATAATGAAGCAGATGATTTGCCTGCATTTCACGAGTATACCATTGGACAACTTAGGACGGCCACATCTGGATTTGCTGTTGAGAATATAGTTTCTGAACATGGTGAAAAGGCTCCGAATGTTGTTTACAAAGGGAAGTTTGAAAATCAACAGCGGATAGCTGTTAAACGTTTCAACAGGTCTGCTTGGCCGGATGCACGGGAAGCACAACCAATGAAATGGGCAATGCGGTTAAGGGTGGCTCTACATCTAGCGCAGGCCTTGGATTACTGTACTAGTAAAGGACGTGCTCTCTACCAT…
>sample1_00024846-RA
ATGTCACTTAAACCGGGATCCGGTCAGGTTGATGGGATGGATAAAATGATGTCTTTACAAAACATTGTTACCGGAGCTAGCACGAAGCAACAACAATTTCAACAAGTATCAATGACAGCTCCTGTTGGACAAGTCACTGGATTCACTGAATCATGGAACAATTTGAAGTCTGTTGCTGCTCCTGCACAGATGACTATCTTTTACGCAGGAAGCGCTCAAGCTATAATGCTATTAGCTAGAAATGGTACTTTTCTTGCTTCCAACACAAGTCATAAAATGCATTCACCTGATAATATTCAGTCAGTCGGTGTGTCGTCTAGCAAGGATGAACAAGTCTTGACTGAACCCATTCCTATGCCTGCTATGGTAACATCAGCTGTTCCACAGTTCCGAAAGGCA…
>sample1_00024847-RA
ATGGGCGATATGAAGGACAAGATGAAAGATTTCATGAAGAAAGTCAACAATCCGTTTGCCTCTTCTGGCAAATTCAAAGGCCAAGGTAGGGTTCTTGGATCTTCTTCGTCAGATTCAGCAAATCCGATCCGCCCTCGCGGCTCACATCCCCTCGCTTCATCAGCTCCCTCGACGAATTCGAAACCTTCGCCTCAGAAACTCCCCCAACCTGAGCGCTCTGTCGATAAGAAGGATTCTACGGATTCGGATTCAAAGCCGAATCCGACGAATACGAATCGTGCGCCTTCGGATGGATTTGATCCATTCGACTCACTGATCACCACGGGGAAGAGGAATAAGCACGGATTCTCGCTTAATGTCTTTGAATGTCCGGTTTGTAATCGAGCATTTGGATCTGAG…
>sample1_00005864-RA
ATGGACGTCGCCGAATGCAACCTTGACGGAAACGCCGACGCAGTGGAGTTCTGTCCGCACGTTGGCTTCGAGAACGTACTCGCAGCTTCCACTTACACGCTTCATGAAAACGTCAATAAACCCGCTCGATTGGGGAGCATCTCTCTCTTCGATGTCGATGTTGAAACCCGTCGTTTGGAGCTAATTCACCGTGTAGAGTCCGCTGGGATCTTCGATATTAGGTGGAATCCGGTTGGGAGTGGTGATGCTCTTGGGCCTTTACTAGCACAGGCGGATGCTGATGGCTACTTGAGGATCCACGGTCTTGTGGAATCTGAAGATGGAAAGGATTTTCCAGGGAAGATTCTGAGGGAGAGAGACAGTGTAAAAGTGAGTTCTTCGATGTGCCTATACGTGGAC…
>sample1_00005903-RA
ATGTGCCGTACCAATTCTTCATACCAAATCGCCGGAGATCATCCGGTTTCGGATAATTTATCCGGCGAACTTCCAGAGCCGGATGTTCAGATCCGTACCTCTCGTGGTCAACGCATACCTGCGCACTCTAGCATCCTGGCTATGGCATCACCAGTCCTGGAGAACATAATGGATAAGCCGGACAAGCATCGGAGATCTGAGAGAGTGATTCCAATCCTAGGCGTTCCATGCGACGCCGTTTACGCTTTCGTTCGCTTTCTGTACACATCAAGATGCTCTGCTGAGGAGCTAGAGAAGTATGGAATTCACTTACTGGCAATTTCACATGTATACTCAGTCATGCAACTAAAACAGAAATGCACAAAGACGCTAGCTGAGCGTCTAACAGTCGAAAATGTA…
>sample1_00005928-RA
ATGGATTTCTTTTCTGGCATTTCCACACGTCAAGACTATGCCGAAGAGTTGATTGAATTCGGTCAGTCCATCGAAACCGTAGTTCCTATTCACCAACCTGTCTCTTCAGATGAACCAAATCAAAACTCTGACTTACTCCCAATTTCTGGTTCATCATCCAATACCGACTCCCCTGATCAACGCGATTACTATGAAGCTTGTCTCAATTACATCCAGGATGCTCTCATGGAAGAAGAGGGTTTAGAAATTTCCCTTTGTATACTGCCCGACTATGGGGCTCTCATGGCCACTGAACAGTCATTCTACGACGCTCTTAAAGAATCTAATCATCCTTCATCATCCTCTAACGAACACCAATCGTTCTTTCGTCCAAGCATTGAAATCCCTGACGACGAATAT…
>sample1_00011274-RA
ATGATGAATCTCTGGAGTTCCGATGATAACGTCGCTTTCGCCGATGCTTTCATGTCCATCGACTCTTCCTCCGCCGCCGTATCTTCTACTGCATGGCCTCCGGCTTCGTCTTCGCATCAATTCAACAACCAACACCACTTTCAACAGCAGCAGGTCACTAATTCGGCTGCTGTCGGTTGGCCAACGCCTCCTGCCGGTGTACCACAGATGAATCCACTGGAGATGATGACCCAGGAAAGTCTACAACAACGATTACAAGCGCTAATCGACGATGCAAGGGAGAACTGGACCTACGCAATCTTCTGGCAGTGCAACGTTGAACCTTCCGGTCAATCTCTCCTTGGCTGGGGTGACGGTTACTATAAAGGAGACGATTCCGCCACCAAGAACGCTTCTACT…
>sample1_00011319-RA
ATGTTTAATCTCGTGCGCTATGGCTGTTCTGATGTTATGCATTTCGCAAATTCGGTTTTAAATAAGTGGTTTGTAGGATGCAACAGGATTTTGGAGTTTCCATTTCTGATCGATCATGGCGTGAGCTTGAAAAGCAAGCTTACTTGTCTTCAACAGGCTGGACTGCGTTTTCTGGTGGAAGGAAGGGCATGCTTGTCTAGAGATATTAAAAGTAGTTTAGAGTTTCTGAAGCAGAAAAGGCTTCAAAAATTGAAATCTGCAAGTGGTTCAGGGGCCACCAATATGATGCCTAGGACTGATGGTGATGCTATGAGAGGTTCAGCATCATGTGGATTCAGATTACACGGTGATGCAAATGTGTTTCGCCGATCCAATGGAGTGACAAATGAAAGGGATTTC…
>sample1_00021423-RA
ATGTCATCTTTCTTCTTCACAAACAACGATGATGTGGCACCCATGAGCTGGAAAGAGACCCCACACTGCCACGTGTACGAGTTCGAACTCCCTGGTCTGTCAAAGGACGACGTCAAGCTCGATTATCACCACAACACTAGGGCTCTCCATGTCTCCGGCGAGAGATGTGAGAAAGCGCAACAACAGTCTGATGACAGGTGGCATCTTCTAGAGAGGCCACGTAGTTTCTCCAGGAAGGTGCTGTTGCCGGAGAATGTGAACGTCGATGGAATTTCTGCCTCCATGCGCGACGGCGTGCTGGTTGTGACGGTGCCAAAGGACGAGGAAGCCACCGAGAAGAAAAAGGAAAGCAAGAAGGTGGTAGAGATTTTTGGGGATTCTGATGAGGAGGAGAAAGGA…
>sample1_00021436-RA
ATGGAGTCTCCTGATTCTCCCTACATTTCATCCCCCGAGCCTCATCCCAATCGATCCGCGGGAGATGTCGATCCCGTCGATTCAGAGGACGTTGAGAAGCCTACACATATCAAGTTTCTTGTATCAAATGCTGCAGCAGGTTCTGTTATTGGAAAGGGTGGCTCCACAATAACTGATTTCCAAACACAATCTGGGGCAAGAATTCAGCTGTCCCGTAATCAAGAATTTTTTCCCGGAACATCCGATAGAATAATCATGATATCTGGGAGTATTGATCAAACACTGCAAGCAGTAGACCTTATCCTTAACAAGTTGCTGACTGAGACACAACCAGAGAATCCTGACGAGGTTGATGTGAGGTCAAGAGTGAGACTAGTTGTTCCAAATAGCTGTTGCGGG…
>sample1_00021454-RA
ATGGGAAGAGATGAGGAGGAGTTGAGGGGGGAAGTTGAGGAGAGATTGATTAATGAAGAGTACAAAATATGGAAGAAGAACACACCCTTTTTGTATGATTTGGTGATCACCCATGCCCTAGAATGGCCATCTCTTACTGTTGAGTGGCTTCCTGATAGGGATGAGCCACCTGGTAAAGATTATTCTGTGCAGAAGTTGATTTTGGGGACTCACACCTCTGAGGACGAGCCCAATTATCTCATGCTTGCACAGGTTCAGTTGCCTCTCGAAGACTCTGAGAATGATGCCCGTCATCATGATGATGAGCGCCCTGATTTTGGTGGCTTTGGAAGTGCCAGTGGAAAGGTACAAGTAATCCAGCAAATAAATCACGAGGGAGAGGTGAATCGGGCTCGCTAC…
>sample1_00026706-RA
ATGGTGGAGCTTGAGGAAGGACCGAGCTCGAGCGGGGTTACAGATGATGAGGAGGAACTTATTGGGTACGACGCACTGAAGAAGCGGATGTGGAAGGACCGCGTCCGTATGCAGAAGATGCAAGCCGATAGGGATGAAGGCAGTGGGTCCAAGGAGCTACGGTTGAGAAGGAAAACCATGTTGAGGTCACAAGACGCCATCCTCAAGTACATGGTGAAGCTCATGGAGGTGTGCAAGGCTCAGGGGTTTGTGTACGGGATCGTGCCGGAGAAGGGAAAGCCGGTGACGGGGTCCTCTGATAGTCTCCGACTGTGGTGGAAGGAGGGTGTCCGGTTTGACCAAAACGCCCCCAGCGCCATCGCCGAGTTTCTCCCCAGCCTCTTGGCGGAAGCGGTTGCG…
>sample1_00026599-RA
ATGAAGCTCTCAACATCAGGTTCTTCTCAGCAAGCCCATGAAGGAGCAGATAAAAAATGTTTGAATTCGGAACTATGGCATGCTTGTGCTGGTCCCCTTGTGTGTCTTCCAACAGCAGGGAGCCGGGTAGTCTACTTTCCTCAGGGTCATAGTGAACAGGTTGCTGCTACAACTAATAAAGATGTAGATGGCCATATACCGAATTACCCAAATCTGCCTCCTCAGCTGATTTGCCAACTTCACAATGTCACAATGCATGCAGACGTAGAGACGGATGAAGTCTACGCTCAAATGACCCTTCAGCCTTTGTCTCCGCAAGAGCAAAAGGATATTTATCTTCCTGTAGAATTAGGAGTCCCGAGCAGGCAACCGACCAATTATTTCTGCAAAACCTTAACA…
>sample1_00026600-RA
ATGGATGATCCTGCAAGTAGTTTAATGTGGCTCAGAGGGGATACTGCAGACCAAGGTCTGAACTCAATGAATTTCCAGTCCATGGGAATGCTACCATGGATGCAACCGAGAGTCGACCAACTACTCTCCGTTGGCAATCAGAACCCCCAATTCCAAGCCATGCTGTCTTCCGGCTTACAGAATTTAAGAAGCGGAGATCCCGTTAACCCTCAGTTGTTGCAATTCCAACAGTCTTTACATCATCTTCCTCAGTCGAGCAACCAAGCTCCATTATTGCAGCAACAACACAATATGCAGCAGCCATCAATATCACAACAAGTCTTACACGGGCAACAAGTTTCGAAAGAAAACGTTCCTCACCGTCTTCTTCCCCAAGAATTCTACAAGCAAGAGGAAGGC…
>sample1_00026659-RA
ATGGAATCAGAAGGGGAAACTGGGGTGAACCCTGTAAAAGGCATGAGAGGTCAGGCCTGCCAAATCTGTGGGGATGTTGTTGGTAAAAGGGTGGATGGTGAGCCATTTGTAGCATGTCATGTGTGTGGATTCCCTGTCTGCCGACCCTGTTACGAGTATGAAAGAAAAGATGGAAATCAGTGTTGCCCTCAGTGTAAAACTAGATACAAGAGGCTCAAAGGAAGTCCTGGTGTTCCTGGTGATAGTGAGGAAGATGGTGACGATGCCGATGCTGCTGCTGCTGCTAACCTGAATTACTCTACAGAGAATCAAAGTGGGAAACCAAACACAAGTCAACGTCTATTGAGCTGGCATATGAATGATGCCCTTGGAGAGAACAATGTGTCCTCAAACTATGTT…
>sample1_00024192-RA
ATGTCTGCCACTGCCGGTCAAGTCATCAAATGCAAAGCCGCTGTTGCATGGGAAGCTGGGAAGCCACTGTCGATTGAAGAGGTGGAGGTGGCTCCTCCTCAGAAAGATGAAGTTCGTGTCAAGATCCTCTTCACTTCCTTGTGTCACACTGATGTTTACTTCTGGGAAGCCAAGGGCCAAACACCGCTTTTCCCTAGGATATTTGGTCATGAAGGTGCAGGAATTGTTGAGAGTGTAGGTGAAGGGGTGACAGAGATTCAGCCCGGAGATCATGTTCTTCCAGTGTTCACCGGGGAGTGTGGTGACTGTCGCCACTGTAAATCAGAAGAGAGCAACATGTGTGATCTCCTCAGGATCAACACTGACAGGGTGGTCATGCTCAGCGATGGAAAGTCAAGG…
>sample1_00025949-RA
ATGGCAGATGAGAGTAGTGTGCCAGATAAGCCTCTTGATTCGGCTGTTCTTTCGCGTCTCAAGCAATTCTCGGCTATGAACAAGCTCAAGAAGATGGCGTGCCGAGTGATTGCAGAGAAGCTATCTGAAGAAGAAATAGGTGGTCTGAAAGAGTTGTTCAGAAAGATAGATGCAGATAACAGCGGAACCATAACATGTGATGAGCTCAAACAAAGCTTAAAACGAGTCGACTCCAAGATCCTTGAATCCGAAATCGAAAATCTCATGATTGCTGCGGATGTTGACGAGAGTGGAACCTTAGAATACGGAGAGTTCGTGGCAGCAACGATTCACCTAAACAAGCTGGAAAGAGAAGAGAACTTAGCTCAAGCCTTTGCTTATTTCGACAGAGACGGAAGC…
>sample1_00008543-RA
ATGGCTTCTCCAACATCCGAAGAAGATCTAGGTCATGGCAAAAGTCGATGGACTCTTGAGGAAGACAAACAACTCTTGGAGATGGTGAAAAAATACAACGAGAGAGATTGGTCTCTCATCAGCAAACCCATCCAAGGACGAACTGCGAAATCTTGTAGGCATCGGTGGGTCACCCAATTGTCGCCGGATATTAACCACGACCCTTTCACAGACGAAGAAGATGACATCATCATCAAGGCCCATGCTAAGCTTGGAAACCAATGGACATGCATTGCCAAGCTATTAACAGGTCGAACAGACAATGGAGTCAAGAACCATTTTAATTCGACGACCCTCCAACGCAAACTGGTTGCAACCACTACTAATGACAACTCAAGCAAATCGGAGGCAAGCCAACCT…
>sample1_00008554-RA
ATGGCTTCTATGGAAGAGAAGATGAAAACACAAGGACTTGTTAGTGGGCCATCAAATATTCTTGAGGAGATGAAGATTTTAAAGGAAATGCAGGATCAGAATGGGGTTAGGAAGAACATACACTCTGAGCTATGGCATGCTTGTGCTGGACCTTTGGTTTCATTACCTCAAGTTGGAAGTCTTGTTTACTATTTCCCACAGGGCCACAGTGAACAGGTAGCGGTCTCGACAAAGCGATCCGCAACCTCACAAGTCCCAAACTATCCAAATCTTCCGCCTCAGTTACTATGTCAGGTTCACAATGTCACCCTCCATGCAGACAAAGAGACCGACGAAATCTATGCTCAGATGAGCCTTCAACCTATCAAATCTGAGAAGGATGTTTTACCTATACAAGGG…
>sample1_00022554-RA
ATGGCTTCTACGACCATTGTACTCTCATTCTTGATCCTGCTGTCTTCAGGACTTATACATGCAACAGAGGATCCTAAGATCAAAGTGAATAAGGATGGGAAGCCTTATATTCAAGTGAAGATTCAGGATGGGGAGATTAAAGTGTTTAGTCCAGAGGAGATTAGTGCTATGATTTTGGTGAAGATGAAGGAGACCGCAGAATCGTATTTGGGGAAGAAGATCAAGCATGCCGTTATCACTGTCCCAGATCTTCTCCTTCTTGATGTTGCGCCGTTGAGTCTTGGTATTGAGACCGTTGGTGGTGTAATGACGAAACTGATTCCTCGAAACACTGTGATTCCGACTAAGAAATCTCAGGTGTTTTCGACTTACCAAGATCAGCAAACCTCAGTGGATATA…
>sample1_00019449-RA
ATGTGCGCCAGCAGCGACCCCAACCCGGACGTGTCTTCCGACGAGCAGCAGAAGCGATCCGAAATCTACACATACGAAGCTCCATGGCACATCTATGCCATGAACTGGAGCGTCCGTCGGGACAAGAAGTACCGTCTCGCTATCTCCAGCGTCCTCGAGCAGTACCAGAATCGTGTCGAGATCGTCCAGCTCGATGACTCCACTGGCGAGATCCGTTCTGATCCCAATCTTTCCTTCGACCACCCCTATCCCCCAACCAAGACCATCTTTATCCCTGATAAGGAGTGTCAGAAGCCCGATCTCTTAGCTACCTCCTCCGATTTCCTTCGGATCTGGCGCATCTCCGATGACGGCCGCCGAATTGATCTCAAGTCGCTCCTCAACGGCAACAAGAACAGC…
>sample1_00016606-RA
ATGGATCTTCCAAGCCTCGCTGTTATCCTTCGAGCTGCTCTTAGTCCGAATCCCGACGAACGCAAGGCTGCTGAGCAAAGTCTCAACCAGTTTCAGTACACACCGCAGCATCTAGTCAGGCTATTACAGATTATAGTTGATGGAAACTGTGACATTGCAGTTAGGCAGTTTGCCAGCATTCATTTCAAAAATTTCATTGCCAAAAATTGGTCACCTCATGATCCTGATGAGCAATCTAAGATCTTGGAGAGTGATAAAACCATTGTGAGGGATCATATCCTTGTCTTTGTCACCCAGGTTCAACCAATACTGAGGGCACAGCTTGGTGAATGCCTCAAGACAATTATCAATGCAGATTATCCCGAGCAATGGCCGGGTCTTCTTCACTGGGTGAAGCAT…
>sample1_00016629-RA
ATGGCGGGCGCTGCCGGTGGTTTTGTCACCCGTGCGTTTGAGTCCATGCTCAAGGAGAGTTCAGGAAAGAAGTATCCGACGTTGCAAACCGCCATTCAATCATATTTAGATAGTATTAAAGAGGGGAGACGAGCTGTTGTCGCCGAAGAGTCCCAACAAGCTGCCTCTTCGACAGAAGACAAGAGGGGCGCTTCTTCCCCTTCATCTGATGTGGTTACTGATTATTTTGGTTCATTAGACAGGGGCAATGAGATCACTTTCTTTGTGTTAGAGAATGCTGGTGCTGGAGTTGAAGAGCCAAAATCAGATGAATCACAAGGACAAAGCACTTTGGAGGCAGGTGTTAGCAAGCCATCAAGCATAAGTAGAACAATTGCAGAAGCCCTGGCAAGTGCCGGG…
>sample1_00026585-RA
ATGGAGCTTTTTTACCTTTACACTCTACTATTCACAGTCCTTGTAACCCTAATCTCCCTTCAGCTTCTCCATCTCCGACGAGGATTAACCGGAGTTCAACCGCAGGGAAGAACCGGGTGGCCGTTGATCGGAGAGAGTCTCGAGTATCTATCAACGGGATGGAAAGGGACGCCGGAAAAGTTTGTGCTTGATCGGATGGCGAGATTCTCCCGGAGTTGTTTCAAGACGAGTATACTCGGAGAGAAGGTGGCGGTGATGTGTGGAGCTCAAGGGAACAAGTTTTTGTTCTCGAATGAAGAGAAGCTCGTTGTAGCTTGGTGGCCACGGGCTTTCGATAAGGTGTTTCCGACGCCGGTGGGTTCTAAAGATGAAGGGAAGAAGTTGCGACGAATGTTACCG…
>sample1_00027047-RA
ATGGCAGGAAACGGTCCATATCTTACTAGGCTCAAATTTGGTATCTGGGTTCTTGCTTTTCTTCCTTCCGTTGCTATGAGTCTCTTCGGTTTAGGGAGGAATCAGAGAACATTTCGCCCCAAAAAGAGTGCCCCAACTGGAACTAAGGGTGCCCAACTTAGGAAATACATTGATGCCACGCTGGGTAGTGGAAACCTGAGGGAAGCAGTTAAGCTTCCTCCAGGAGAGGATATGAATGAATGGCTTGCTGTCAACACTGTTGATTTCTTCAATCAAGTTAACTTGCTTTATGGTACTCTGACGGAGTTCTGTACACCCGAGACTTGTCGCAATATGACAGCAGGGCCCAAGTACAAGTACTTATGGGCTGATGGTGTACAAATCAAGAAACCTATTGAA…
>sample1_00027048-RA
ATGTTAACATGCATAACCTGCGCAAAGCAGACGGACGAGAGAAGGGAGGAAAGAGGGGGAGGAGGGCGTGGCACTCCAAGTACTAAAGAATCCGTCAAAAGCCTGACTTCCCAGATTAAGGATATGGCATTGAAAATTTCCGGAGCCTACAAACAATGCAAGCCGTCCACAAATCCAAGTGGCTTTAAGAAAGAACACAGATCTTACCCAGACTTTGATACCGCTTCTGATGGGGTTCCTTATTCCTATATTCAACCAGGAAGATACAATTCAATACCTGCTTGGGCCTCCCCAACCACCACCAGCTATGAGCATGGTCGCAGAACAAAATCGAGGTTTGCTGTGGGTGAGAGAACTTCTGGTGGACAAGAATCTGTCTGTTCTCAATCTGATATGGTA…
>sample1_00022665-RA
ATGTCTCCAAGAGCAACTTCCTCATCATCACTTGCTCTTTTCCTTTGTCTCAACCTCGTCCTCTTTGCCACCACTTCCGCACACGAAGGAGGTGGTGGTGGTAGCTCAGGCGAGAATTGTAATACTTGTGGGCCGTCCACCCCCGAGACACCACCAACACCCAAAACACCACCAACACCTGCTAAGTGTCCCGTAGATACACTCAAACTAGGAGTCTGCACTAATCTCCTAGGAAATCTATTAAAGCTCAAGTTAGGCGAGCCTCCAGTTAGACCATGTTGCTCGTTGATCTCAAATCTCGCGGATCTTGAAGCCGCTCTTTGCCTTTGTAGCGCTATCAATGCAGACCTTCTTGGGATTAAACTCGACGTGCCCGTGTCTCTCAGCTTGCTTCTTAAT…
>sample1_00013224-RA
ATGGATCTAGACGAAGACAGATTAGGGTTGCTTCTGGTTCGAGTCTCCGAGTTGCGCTCCAAAATCGCCAATTGTATATCCCGGGATAGTTCGGCGGTTGGCGAATCCCGCTCGGGAGAGCATTTATTGAGTAATGGAGACGATAATTCATCTACTGCGGCTGTCGACGGGGATGAAGAAACTGAGAACCTTCTCGCCATTTGCGAAGCCTTCGACTCCTTAGAGTGCCAGCTTGGAGCGCTGCAGGCACTGCAACAGCAACAGGAATACCAAAGGGCAGATGCAATAGCTGAAATTGAGCGTAGCAGAAAGAAGTTGCAGAAGAAGCTAAGCGAGTATGAAGGGGATCATTTGGATGTGATAAAGGAAGCTTCTGCTTTTGCTAGTCTGAAGGTAGAT…
>sample1_00013270-RA
ATGAATTTCACCTTCACATCCGACCACCTCAGCTCCGGCGACAAGCAGCCTTCCTCTGGCGTCGTCAGCGCCTCCAGGGTACTACTCTCCGGCGTCCCTAAATTTAAGTCCACACCACCCCCTTCTCTTCCGATCTCATCTCCTTCTTCTTCCTTCTTTTCTATCCCTCCTGGCCTTAGCCCTGCCGAGCTCCTCGATTCCCCCGTTCTCCTTAATTCCTCATCCATATTGCCGTCTCCTACAACTGGGGCTCTTATAGGACAGAGCTTCAACTGGAAGATCAACAGTAATCCCACAACCGCAGCCCCAAATTACAACACTAGGGAAGACAATTTCTACCCCGACTTCACCTTTCAGACTCAACCTCAATCCTCATCTGAGGCCGTGAAACAAGAGCAG…
>sample1_00013272-RA
ATGCCAGAGATTGAACCTGCAATTCAAAGCAACGGAAGCAGTACAATAATGTTTGACAACACAATTTTCGGAAAATACGAGCTCGGTAGGCTCTTAGGCTGTGGAGCTTTCGCCAAGGTCTACCATGCTCGCAACGTCAAGACGGGGCAGAGCGTTGCGGTCAAGGTCATCGGCAAGAAGAAGATAGCCGGCTCTAATCTTATGTCGAACATCAAGCGCGAGATCACGATTATGCGCTGCTTGCGCCACCCTAACATCGTCCGGCTTCACGAGGTCCTCGCTACACGAACCAAGATCTACTTCGTTATGGATATCGCCAAGGGCGGTGAGCTCTTCGCCAAGGTCGCCAAAGGCCGATTCGCTGAGGATCTCGCTCGGAGATACTTCAGGCAGCTTATC…
>sample1_00019979-RA
ATGAAGAGAGATTTTCAAGAGACGAACACTGGTAAAGGCAAGTCGGTCGAGTGGATTAGTGACGACCCGGCCGGCATGGATGACGAGCTTCTCGCTGTGCTTGGTTACAAAGTGAAGTCCACTGATATGGCTGAAATCGCTTCTAAAATCGAACAATTGGAAATGGCTATGGGGACTTTTCAAGACGACGGAGTCTCTCATCTATCCGACACCGTCCATTACAATCCCTCTGATCTCTCCGGTTGGATTAAGAGCCTTCTCACTGAGCTTCAACCGACCGCAACTTCTCCAATCTCCAAATTCGAAGATAACTCCGAATATGACCTCCGTGCTATCCCTGGAATCGCCACCTGCAACAAGCGGTTGAAAACTGAACCAACCACCTCGTTGTCGCCGGTG…
>sample1_00027191-RA
ATGATGGCCAAGACTCTTGTGGCTTCGTCCCTTCTCCTTTCTCTTTTCATCCTCACCACTCTTGTTCATGCCACTCCACCGACGGTGAAGGGCCATGGCTCGGTTGGGGGCAGAGTCAACTGTGGAGTAGCGTGCGCGGCAAGGTGCAGCTTGTCATCGAGGCCCAACTTATGCAACAGAGCGTGTGGGACGTGCTGTGCCAGGTGCCAGTGCGTGCCACCTGGTACCTCCGGCAACCACGATGTCTGCCCCTGCTATGCCACCATGACCACCCACGGCGGCCACCTCAAGTGCCCTTAA
>sample1_00024004-RA
ATGATGGGTGATCAGATGGACTCAAACCCGCCATTGGAGGAGACCTATAAGGCTCTATTTGACAGAAGTAGCTGGGTAACAGAAGATGCATCATCGTCAGATGAAGTGATGATGGAGGAAGTGGAGCTTCCCTTGTTTGATCTTAGAAGATTATTAATGGATTCAGCAGAGAAGGAAGAGTGCAAGAAGGAGATAGCAATGGCTTCGATGGATTGGGGGTTCTTCAGAGTGGTGAACCATGGCATCTCTTCGGGGATACTGGAAGCCATGAGAGAGGAGCAGGTGAAGCTGTTCAGAGAGCCCTTCTCAAACAAACAAAACGACGCGTTTATGAACCTGTCAGCCGGGAGTTACCGTTGGGGGACTCCGACTGCCACGTGTCTGTCGCAGCTGTCTTGG…
>sample1_00027229-RA
ATGGGAAGTGAGAGTTTGATTGAGAGGTTGAAGGTGGATGTGAAGAAGAAAAGCTATGTCAAACCAACTGGAATCAATCGGAGAAAAGAATGTCAATTGGTGACATTTGATTTACCTTATTTGGCATTCTTCTACAACCAGAAGCTTTTGTTCTACAAGGGCAATTTCGACTTTGATGAAGCTGTTCTTAAGCTCAGAGATGGGCTTGGGGCTGTTCTTGAGGAGTTTTGGCCTCTTGCTGGGAGGCTTGCTAAGGATGAAGATGGGGTTTTCAAAGTGGAGTTTGATGATTCTGATGATCAAATCAAAGGTGTGGAGATTTCTGAGGCTTTTGTTGATGTGGACCTTAGTGTAGAGGATCTCCTCTCCGCTAAGCTTGATATGTCTGATTTTAAGGAC…
>sample1_00008076-RA
ATGACCGCTGAAATAGGGTGGTTCATTCTTGGCGAAAATCAGCAGCATATTGGGCCATACACAGTTGCAGAGTTAAAGGATCATTTCCTTAATGGGTATCTATATGAGAACACACTGCTATGGGCGGAAGGAAGACCAGATTGGCTCCCACTTTCCTCGATTCCTGAGCTGGCAGAGATTTGTCAACAGGGCAGTGCTCACTCAACTTCAGCCCAGGGAGTGACTTCCAGTTCTCAAGAATCCCAAAACACAGCTGTTACATACAACGCACCTCCTGCAGTAGTTACACGCAGTGAGGATGAGTTTGAGAAATGGCAAAAAGAAGTGCAGGAGGCTGAGGCAGAAGCTGAGATGCGGAAGAATGGCTCCACTCTTAATAATCTAGGTGGTAATAGTAGA…
>sample1_00008088-RA
ATGGATTTTTGTGGGTTTTCTCAGTTAGTTGAACCTGATAGAGTAAAAAGAATTTCTGTGCGTGAATTGGGAAAGATGGCATCTTCATCAACGAACTCGCCATGTGCAGCGTGCAAGTTCCTACGCCGGAAATGTCAGCCGGAATGTGTTTTCGCGCCATATTTTCCACCGGATCAACCTCAGAAGTTCGCGAACGTGCACAAAGTGTTTGGAGCTAGCAATGTAACCAAACTGCTAAATGAGCTTCTCCCACACCAACGTGAAGACGCCGTTAACAGCCTTGCGTACGAAGCCGACATGCGTCTTCGCGACCCGGTTTACGGCTGTGTCGGCGTTATCTCTCTTCTCCAACACCAACTCCGTCAACTCCAGATGGATCTCACGTGCGCTAAATCGGAG…
>sample1_00008110-RA
ATGCTAAACATAATCCATCAAACAAATCACCAAGAAACCCAAACAGAAACAAACCCGATAAAAACCATGGCGATTTTCAAGATTACATTGATGTTTTTAGCTCTTTTCGTGGTTAGCACCATGTTATCGAGTCAAGGTGAAGCAGTCGAGTGTGGGCCGGTACAAGCGGCGCTAAAGCCGTGTTTGGATTACTTGAACGCGGGCGGTGAGCCAGGGTCAGCTTGTTGTGATGGTATCAAGAGTTTGAAGGCACTAGCCACCACCACCGCGGAACGTAGGGCCGTTTGCGCTTGTGCCAAGGAGGCTGCCGCCAAGCTCCCTACTAGCATAGACGCAAATGCCGCCTTGCTTCCCGACAAGTGTAATGCTCCCATCGGATTCCCCATCTCACGTAACATT…
>sample1_00007975-RA
ATGATGGTTGACAAGGAAGATCTTGGATTAAGCTTGAGCTTAACTTGTTCTAAGATTGATTCTAATCATACAACTACTAGTAATGGTAGTAATCGTTTGCAGCTTAATCTAATGGCGCCGTCTCTTTTCGGTTCTACTTCATCGTCTTCTTCCTCTTCATCTTCTCTTGCTCTCGCCAATCTTCCATTCGCGACTATTCAGAAGAATCGATGGCTCGATTCCTTCCCGAATTCATCTGTAGATCGGACTGCAGAACCGAATTGCAGAGCTCTTGTGGTTTCAGATCCGAGATCGTTTCTCAGAGGGATCGACGTTAACAGACTTCCGGCTAGCGCCGGTGACGACGATGAACCAGGTGCATCCTCGCCGAATAGTACGATCTCGTCTGTTAGCGGGAAG…
>sample1_00007999-RA
ATGGAGAACGAAGGCAAAAAGATAGAGGTGAAAGGGATACCCACCCATGGCGGAACCTATCTCCTTTACAATATTCTTGGTAATGTCTTCCAGGTCTCCTCCAAATATGTTCCTCCTATTCAGCCTGTTGGTCGTGGTGCTTATGGAATCGTCTGTTGTGCAAGAAATTCTGAGACAAATGAAGAGGTTGCAATCAAGAAGATTGCTGATGCCTTTAACAACAGGATCGATGCAAAAAGAACGTTACGAGAGATCAAACTTCTCTGCCATATGGACCATGACAATGTCATCAAAATTAAAGACATCATAAAGCCACCTGAAAAGGACCATTTCAACGATGTTTACATTGTTTATGAATTAATGGATACTGATCTGCATCAGATTATACGTTCCAACCAG…
>sample1_00008018-RA
ATGGCAGCTATGGCGGCTATTGGAGCGGTGAGAGCGCCGATGAGCATATCGTCCTCGTCTTCTTCATCTCAGGCGAAATCGAGCTGCACCGGTCTCGCATTCTTGTCGTCGAGCGTCATTGGAGACAGGATACAGTCGAATTCGCTGATCTCAAGCCGTAGGATGTCCAACGGTTGCCGTAGGACACCGATCGTCGTTTCTCCAAAGGCCGTTTCTGATTCTAAGAACTCCAAGACTTGTCTCGATCCCGACGCTAGCCGGAGTGTTCTTGGTATTATTCTTGGAGGCGGTGCTGGTACTCGTCTTTACCCCCTCACGAAGAAGAGAGCGAAGCCCGCCGTTCCTCTTGGAGCAAATTACAGGCTGATTGACATTCCTGTGAGCAATTGTTTGAACAGC…
>sample1_00008032-RA
ATGGCCTCAAGTGCAGAGAACATGGACTCAACAACAGCAGGTCAAGTCATGAGTGATGGTAAAAAGGCTCTGTACCATTGCAACTACTGCAACAAAGACATATCAGGAAAAATTCGGATTAAGTGTGCGAATTGTGCTGATTTTGACCTCTGTGTTGAGTGCTTTTCTGTTGGAGTTGAAATTGATCCTCACAAAAACTATCATTTATACAAGGTTATGGATAATTTGTCCTTTCCTCTGTTTTGCCCTGATTGGAACGCCGATGAAGAAATGCTACTTCTTGAGGGAATTGAAATGTACGGACTAGGTAACTGGACTGAAGTTGCAGAGCATGTTGGAACCAAAAGCAAATCTTCATGCATTGATCATTACAATGCCGTTTATATGAGCTCGCCGTGC…
>sample1_00008034-RA
ATGGAAGAACAGCAGAGGAGAAAAAGAAGAACGAGACCAGAAACGACGTCGTTCTCCATAAACGACCAAGCAGATGTTCTTATAGAGGTTCTAAAACGCCTCGACGCTCGCTCACTAAGCGTGGCCGCTTGCGTATGCAAGCTATGGAGCTCCCTCGCAAAAAACGACGTCGTTTGGGAGTATCTCTGTTTCCGCCACGCTGAGCCCCCGACATCTCAAGCTGCTAGAGCCCTTATTATCTCCCTCGGTGGATACAAACGGCTTTACATGCTTTGTGTCCAGCCGGCTCTCACTTCCCTCAAGCACCGCCGATTCCGAGCCGAAGCTGAACTGACTAGCCGAGTATGGACCAAACACGGTGCTCAGCTCTCACTCTCGCTCTTTTGCGTCGATTATTAT…
>sample1_00008073-RA
ATGAGCTTCGTTTCTCCTTTGCATCTGAAGCGCAGGAGGTTGATGAACTTTGATCACATGGAATCCGACACTGCCAAGGCTAAGCTTTTAGCTTATAAAGAAAAATGTGGACGAGAAGTTCGTGTTTTTGAGACATTTGTAACTCCTCAATCTTCCACTGAAGTTGCAGATACAGAGGATTCTGAAGATCTGTATGATTTCACTCCAGAGGATTATTTTCGCCTTTTAGGAACTAAAAAGGAGGACAAATACTTAAAGACACGCAAGATTAGAGAAGCTGAAGAGGCTGCTCGACGTTCAAGGGTGACAAAGGTCACAATCCGGGTTAGGTTTCCTGACAATCACACATTAGAGGCAACGTTCCATCCCTCTGAGACCATCCAAAGCCTAGTTGATCTT…
>sample1_00005766-RA
ATGGACGTAATTGACACCGACACCGGAAAAAGCGTGAAGCGAGATGGTCAGTCCGTCGGAGAAGTCGTGCTTCAAGGTGGTTCCTTAATGTTGGGTTATCTTAAAGACCTTGAGGGCACGGCACAAAGCATGGGAGACGATGGTTGGTTTCGAACAGGAGATGTCGGGGTGATGCACCCCGACGGGTACCTAGAGATCAAGGACCGGTCAAAGGATGTGATCATAAGTGGCGGAGAGAACATAAGTAGTGTTGAGATTGAATCGGTGTTGTACACCAACCCAATCGTGAACGAGGCTGCTGTGGTAGCCCGACCCGATGAGCATTGGGGTGAGAGTCCATGTGCGTTCTTGAGTTTGAAGTCGGGGTTAAAGTACAAACCAAGTGAGGAGGAGATTATC…
>sample1_00005767-RA
ATGGAAGAGCTAAGGGCACTACGTGCAGCAAACTCCACACCACTAACACCTCTAACCCTCCTAGAGAGGGCGGCGATCGCCTACCCGGACACCCCTTCCCTCGTCCACGACGGAGCCGTAGTGTCGACATGGCCCGATACTCACCAGCATTGCCTCCGCCTCGCCTTCTCCCTCCACCGTACCCTCGCCGTCCTCAACAACCTCAACACTCGTCTCGATCCTCGCTCAGTCTCCGCCCTCCTCCTCCACTCCGACTCGAAAGCCGTCTTTCTCGAATCCTCGTCTCTTCCACTTATTCTCTCCGCCCTCTCGCTTCTCCCCAAATCACACTCTCCTCCAACTCTCATACTGGTTGATTTTAAAAACGAGTGCCCTAATTGCTACGCTTACAAGGATCTT…
>sample1_00005775-RA
ATGGGGGAAGAAGAAAACCAGATGTCAGATTTATACAGGTACTCCCTTCTTACACTCTACCTTATCGGACCTCCTACCTTCTTATCACTGCAGTTCATATCAGCCCCTTATGGCCGCCACCGGCGATCCGGATGGGGGCCCACCGTCCCAGCCTCCGTCGCATGGTTTCTCATGGAAAGCCCCACTCTCTACATCTCCGTCATCATCTTCCTCACTGGCCACCACCGCTCCTCCCTCCGATCCATCGCCTTACTCTCCATCTTCCTCCTCCACTACTTCCATCGCACAATCATCTACCCCCTCCGCCTCCTCCGTCTCCGCCGCGCATCCGCCGGTTTTCCGATCTCTGTTGCTTTAATGGCCTTTTTCTTCAACCTCCTCAACTCCTACGTCCAAGCA…
>sample1_00005810-RA
ATGTCACCTTTGATGAGTTTCTTCCACCAACTTCCATGGATTACCATCTTTGGCCTTCTTGGCAACACTATCTCATTCATGGTCTTTATTTCACCCATCCCAACGTTCCAACGAATTTACAAGAAGAAATCAACGGAAGGGTTCCAATCGATTCCTTATGTGGTGGCGTTGTTTAGTTCAATGCTTTGGATATTCTACGCTCTCATCACTCCTAACTCAACCTTCCTCAAGACCATTAACACTTTTGGTTGCTTCATCGAAATCATCTACATCTCCATCTTTATCCTCTACGCGACAAAGCAGTCTAGGATGCTGACCTTGAAGCTTATAATCCTGATGAATGTGGCCGGGTTTGGGTCCATCCTCTTCGTTACACTTGTAGTAGCAAAGACGACACAA…
>sample1_00026914-RA
ATGGAGGGGATTGTAGAAGCTAACAAAGCAGCTGTGGAGAGTTGTCATGCTGTGCTTAATTTACTATCCCAACCACAAGATGAAGCTCAGAAAAGAAGTTTAATGGCTAAAACTGAAGAATCAGTGACCAAGTTCAAGAGGGTTGTGTCTCTTCTTAACAATGGTTTAGGTAAGGGTTCAGGGAATGCAAGGTTTAGATTCAAGAAATCTATAAACCCTTGTTTTCCCCAAAGGATTTTTCTCGAAAGCCCGATTTGTCAAAAGCCAGATGAACCAATCAAACAGAAACAGGAAAATGGTTCAACAACTGAGAATACTTCTCTTTCCCTTTGTTTGGGGACTCGCCCGTCTCTCGGATTGAGCTCGAATGGGAAATCCTCGCTGTCTACATCGATGCAT…
>sample1_00027285-RA
ATGGACCAGAACACCCGTGACATCATTATGCGCGAGTTCAGATCCGGGTCATCTCGTGTCCTCATCACCACTGATCTCTTGGCTCGTGGTATTGATGTCCAACAGGTTTCCTTGGTTATTAACTATGATCTTCCTACCCAGCCCGAGAATTACCTTCACCGTATCGGTAGAAGTGGAAGGTTTGGAAGAAAGGGTGTTGCAATCAACTTTGTGACCCAAGATGATTCAAGAATGTTGTCTGATATTCAGAGGTTCTATAATGTTGTTGTTGAAGAGCTGCCTGCCAATGTTGCTGATCTCATCTAA
>sample1_00027286-RA
ATGTCATTTGGGAGCACAGTCATGGCAGGTGTAGCTCCAGAAGGATCACAGTATGATGAACGTCGTTATGATTCCAAAATGACTGAATTGCTTGTTGAAGGGGATGAATTCTTCACCTCTTATGATGAGGTTCACGACAGTTTTGATGCCATGGGTTTGCAAGAAAACCTTCTTAGAGGAATTTATGCCTATGAGGTGAGGTGA
>sample1_00027289-RA
ATGGAGCAAATCTATGAGATATTAGATAGGCAAATCTTCAAAGTTATTGGTGTTGTATTTTCTGTTATGCATTCAGTTGAGTTCCTCTGGAATTCCTTGAAAGTGGTTGTGCATATGTTTTTCATGGCAGGTGTACCTCCAGAAGGATCACAGTATGATGAACGTCGTTATGATTCCAAAATGACCGAATTGCTTGTTGAAGGGGATGAATTCTTCACCTCTTATGATGAGGTTCACGACAGTTTTGATGCAATGGGTTTGCAAGAAAACCTTCTTAGAGGAATTTATGCTTATGGTAAGCTGATCTATGATATCTTCCAACTTCTGCCCCCAAAGGTTCAGGTTGGTGTGTTTTCTGCTACTATGCCCCCTGAAGCTCTCGAGATCACTAGGAAGTTC…
>sample1_00017009-RA
ATGGTTTTATGCTCTATGTACCTAAGCGTAAACAACACCCTATACCATAAGCGAATCACCGAGTCACCGAGATGCTCTCGATGTCAGGCAGACGCTGAAACAATTTGGCATACTATGATAGAGTGCCCTTATTCAAGCTTTGTGTGGGATGACGCGAGTTTCATGGAACTGATTCCACTACTCACTTCCATCAATCCTCTAGATTCACTAACATCAATATTTTCTACGAATGGTACTGCAAGTGTAGCTGAATTCTTAACAAATTGTTGGGTAGCCCGGATTGCTCGAAACAAGTCTATTTTTGATGACAACCCACCAAATATTGCTGTGCTCAGAGAACAATTACGCTCCTATGTTTGGGATTATATGGCGTGTGACCCATCTGCGTCAATGAACAAC…
>sample1_00027178-RA
ATGCAAACCTGTGGTGGCGCCGCTGTGTCTGGTTCGGTCCACCAGCCGTCGTCGACGAAAGGCCCTTTTTTCCCGTCCAGAAACGGGTTTAGTCAGTCCGCAATACCTTCATACCTCCGTTTCAACCTCTCCAAGCGGCCGGCTAACAGCTGCTCTCTTATCAACAGCTTGGCAACTGGGCGTCCCTCCTCTTATGGGGTTTCTGCTCCAGTCCCGGAAATCGGAGGGGAAGGTAGCAGTAGCTTCAAGGACTATGAATTGAGTGAAGCAGACCCAGAAGTGTGGTCAATTATTGGTAAAGAAAAGGAAAGGCAATTCAGAAGCCTAGAACTTATTGCTTCTGAGAATTTTACATCAAGAGCTGTGATGGAAGCTGTTGGTTCTTGCCTTACAAACAAA…
>sample1_00018860-RA
ATGGATCACACAAAAGTTGAGGGCGATGTATTGTTCACTGAAGAACAGGAAGCGTTGGTAGTAAAGTCATGGGCTTCAATGAAGAAAAATGCTGGAGAACTTGGACTCAAATTGTTCCTCAAGGTTTTTGAGATTGCTCCAACAGCAAAGAAGATGTTCTCGTTCTTGAAGGATTCAAATGTACCTCTTGAGAACAATCCCAAGTTGAAGACCCACGCAATGACTGTCTTTATCATGACTTGTGAATCAGCAGTTCAACTAAGGAAGGCTGGAAAGGTGACTGTTAGAGAGTCCACCCTCAAGCGTTTGGGTTCTACCCACTTTAAATATGGAGTTGCTGATGAGCATTTTGAGGTTGTAAGGTACGCATTAGTCGAGACTATAAGGGAGGCGGTTCCT…
>sample1_00012969-RA
ATGGAAACAAACTCTCTCCTGAACCACCCTTTCATCCAATCCCTATCAACTCTTCAACTCACCATCTACTCTCTCACCGCCCTCCTCTCCCTATACATCCTCTACAACACACTCTTCAACCGGGGGCCCGTCCGCCTCCCACCGGGCCCCAAACCATGGCCCATCATCGGAAACCTCCCACACATGGGCGCCGTCCCCCACCACTCCCTAGCGGCGCTGGCCAAGGTCTACGGCCCTCTTATGCATCTCCGATTGGGTTCCGTTCACGTCATTATCGCCGCCTCCGCCTCCGTGGCCTCCCAATTTCTTAAGACCCACGATGCTAACTTCTCTTCCCGGCCACCCAACTCCGGCGCCAAGCATATTGCTTATAATTACCAGGATTTGGTTTTTGCCCCC…
>sample1_00013005-RA
ATGGTGAGAGTGCCATGCTGTGACAAAATAACTGTGAAGAAAGGACCATGGACGCCTGAAGAAGACATTATCTTGGTCTCTTACATCCAACAACATGGCTCTGGGAATTGGAGAACTGTTCCTAGTAACACTGGACTGATGAGATGCAGTAAGAGTTGCAGGCTGAGATGGACTAATTACCTCAGGCCCGGAATTAAACGGGGAAATTTCTCTGAGCAAGAAGAGAAGATGATCATTCATCTTCAAGCTCTTCTCGGCAATCGATGGGCAGCAATTGCGTCTTATCTTCCGCAGCGAACGGATAATGACATCAAGAATTTCTGGAACACTCATCTGAAGAGAAAGATTAACAAAGTCGAATCAGCTGATGTGAATTCTGGAATACACGCAGCAAGCTCC…
>sample1_00015753-RA
ATGGCCGCAACAGAGCCAGTAATCGAATCCGGACAATCCGGAGCTGGATCGATGACGGAACACCATCTCACGGTACCGGCGGGGCTAACCGAAGCTGAATTTGACTCTCTCCGGTCATACGTCGCCGAATTTCACACCTACCAAGTCGAAGAAGGGAAACAGTGTTCATCGCTGCTCGCGCAGAAGGTCCACGCTCCTCGCGATGTAGTCTGGAAGATCGTTCGGAGATTCGACAAGCCTCAGATCTACAAACACTTCATCAAAAGCTGTATAGTCAAGGAAGGATTCACGGTCGCCATCGGCTGTACAAGAGACGTCAACGTGATATCCGGCTTACCGGCAGCAACAAGCACAGAGCGACTCGATATTCTCGACGATGAACGGTACGTCACTGGATTT…
>sample1_00024440-RA
ATGTTTGGCAATAAGCAAGATTATCCTGGTGCTCATGCTTCATTAGATGGTAATGGGAACAGTGGTTATGCTGATGATACCATCTCCTTCTTCAATGTTGATATTATTACACCAACACAAAAAATGCTGGCTAGACAGTTGACATGTGATGTTCACCCAGGAAAAAGTCTTCTTGTCACTGGTCCTAATGGGAGTGGAAAAAGTTCACTATTCAGAGTTCTTCGAGGTGTATGGCCCATTGTAAGTGGAAGGCTTGTTACACCACATCAACTTTATGGAGAAGGTGTTGAATCTGGCTGTGGCGTATTTTATGTTCCACAAAAGCCATATACGTGTCTTGGATCCTTAAGGGATCAAATTATATACCCTCTTTCCCGTGAGGAAGCTGAATTGAGGGTG…
>sample1_00024442-RA
ATGATAATGATTCATATTGCAGAAGTTTGGGGATGTTTCGTGGACTTACTTCTGAGTCAAGGACAAGAACCTGTAAACTTTGTTCACACTGATACATTCATCTTAAATGATGTCTTCCCTTCAGTTACTGCATTTAACAGAGCATGGACGCAATTTCCTGTCTTCAAGAAGTTTGAAAACTTTACATGCAAGAGAAAATCTTTGTTGGTTGCCACTGGAATATTGGTAGCAGGTGGAACAGCTGCTTACATGCAATCAAGATTTACCTATAAGAAAACTGATTCTTCTGGTCATTGTAACGGGCCTGGCAATGTGAAGGAGGATTCATGTAATGATAGTGTCAATCATAATGTCACAAACAGGAAAAAATCAAAGAGGAAGCCTCTGAAATCACTTCAG…
>sample1_00023326-RA
ATGGGAGTTCCGGCGTTCTACCGGTGGCTGGCAGAGAAGTATCCGCTCATAGTGGTTGATGTCGTCGAAGAAGAGGCAGTCGTTATCGACGGGGTGAAGATCCCAATTGATACAAGCAAGCCTAACCCTAACATTCTTGAATATGACAATCTCTATCTCGATATGAACGGGATTATTCATCCTTGTTTTCATCCCGATGATCAGCCTGCTCCGACAACTTATGATGAGGTGTTCCAAAATATGTTTGACTACATGGATAGACTTTTTGTGATGGTTCGGCCAAGAAAACTGTTATTCATGGCCATTGATGGTGTTGCTCCAAGGGCTAAGATGAATCAGCAGCGCTCAAGGCGTTTTAGAGCTGCTAAGGATTCAGCAGATGCAGCTGCCGAGGAAGAA…
>sample1_00007245-RA
ATGGGTAGAGGAAGAGTTGAGCTGAAGAGGATAGAGAACAAAATCAACAGGCAAGTCACTTTTGCAAAGAGGAGAAATGGCCTTCTCAAGAAGGCTTATGAGCTTTCTGTTCTTTGTGATGCTGAAGTTGCTCTTATCATCTTCTCCACCAGAGGAAAGCTCTATGAGTTCTCCAGCACCAGCAACTTAATGAACTCAATTGAGAAGTACCAGAAGCACAACTATGGCGCCTTGGAATCAACCATGCCTTTCAGTGATTCTCAGAGTGGATATCAGGAGTATTTGAAGCTGAAAGCTACAGTTGAAGTCTTGCAAAAATCTCAAAGGAACATGTTAGGAGAAGATTTAGGGCCCTTGACTTCAGATGAGCTTGTGCAGCTCGAGAACCAGCTCGAGGCA…
>sample1_00007274-RA
GCAAATGTTGGCCAAGTTTCAATCATCCTCGATTCTTATTTGTTAGCAAAAATGGCCATACCTATACTTTCCATAATTCCTTTGTTCCTAGCATCCCTTCTTGCACAAAATGCGTACCAAGTATTTTCTGCTACTAGCATTCTAGACTTGGCAATACCCGTCACATCACTCGACCGTCTCCAACTCCCCTCGAACGCATCAGGACCAGAAGCCGTGGCATTTGACCAAACCGGCTCTGGCCCTTATACGGGCGTCACCAATGGTAGGATTCTCAAGTTTACCGGCAATTCAACTAGCAATTCTACCAGCTTCGTTGAATTTGCCGTTACTTCGGAAAATTGGCCGTTAGGGGTCGAGTTTTATAACAAAACCGGGACACTATACATCGCGGATGCTTAC…
>sample1_00007275-RA
ATGTGTTCTTTTGTTGCTATTTTGCAGAAGGTAGTTCCATTGAACACATATGTATTAATCACGCAGTTCAAGTTGGCATACAAGCTCCTACGACGTCCAGATGGCACATTTAATCGCTACCTAGCCGAGTATCTTGACCGCAAAGTGGCATCCAACCCGAAGCCTACAAACGGGGTCTTTTCCTTTGATAGGGTTATAAACAGTCACAGTGGACTCACCTTTCGCATATACCGTCCTGCCACACCCGAAAGCGAGCAACACGCTCGCAATCTTACTGAACTTTTGTCTCCTGTTGCAGCTGATGATGAAATCATCCCGGTCATAATCTTTTTCCATGGTGGTAGCTTTGCACATTCCTCAATCAACAGCACTATATACGATTCCCTATGTCGCCGTCTG…
>sample1_00007308-RA
ATGGCGCCGATGTTTGAATACTTCATTGTTTGCGGGATCGGCCCCGAGATTCGGACTTTGGAAGAGTATAAAGGCTTTCATGGAATGGAGTACAGATACTTGCCTTCTCTGCTTGATCAATTCCCTCCCTCCAATCGCTCTCTCTGTCCTCCTCCGCCCCCTCAGCTTTCAACGCATAGTGGCGAACTCTTGTCCATAATCTATGAGATCAGTGTAGAAGGAGCCTCTTATTCTGATCATCCTCTAACTCCATGTCAAACTTGTGTATTGCCTGCTGGAGTTGAGTTCTATTCATCTGGCTTTGATTCCAATGATGAGTCAACTTATCCCCGTAGCTATCCCATTGTCTTGACAGAAGGAGATGGTTCTAAAATTTATGTTAGCTGTATTGCTTTTCGG…
>sample1_00007331-RA
ATGGCGTCTCTGAATACCGCTGTGTGTATGGCAAGCAGTGGAGGAACTACAACTGGCTCTGATGCTAGTAAGGTTGTGTTGTTGCAAAATGGTTTAAGAAACCACACGGGGCTTCGTCCTCTCAACAGAGTTGACATGCTGAAATGTGGAGCAAATACTTCCAAATTACCGAGAATGGAAGAGAAGAGAGTTGTTACGAGTCCCAGCTTCAAAAAAGGGGTTATTCAGTGTGGAATGAACTTGGTATTTGTTTCGGCTGAGGTGGCTCCTTGGAGCAAAACTGGTGGTCTTGGGGATGTCCTTGCTGGCCTCCCACCAGCCATGGCGGCCAATGGGCACCGAGTCATGACAATCTCTCCTCGGTATGATCAGTACCAAGATGCATGGGATACAAGTGTA…
>sample1_00019903-RA
ATGGGAAGACCACCTTGCTGTGATAAATTAGGGTTGAAGAAAGGTCCATGGACGCCTGAAGAAGATATTCTTCTGGTTTCTTATATTCAAGAACATGGCCCTGGAAATTGGCGAGCTGTTCCTACTAACACTGGACTGATGAGATGCAGTAAGAGTTGCAGGCTGAGATGGACTAATTATCTCAGGCCAGGAATTAAGCGTGGTAATTTCACTGAGCAAGAAGAGAAGATGATCATTCATCTCCAAGCCCTTCTCGGCAATCGATGGGCAGCCATAGCTTCATATCTACCACAACGCACCGACAACGACATCAAGAACTACTGGAACACCCACTTGAAGAAGAAGCTGAGCAAGTTACAAGGAAATGGAGAAGAAGGGCATGTTGGTAATTTCCAAGAA…
>sample1_00017491-RA
ATGCATTCAGTCGATTGGCTGGGGTACATCGGCGAGGGAAATCCGGAGGGTAAACGCCTAAACGGGCGAAATTCCTTACGTCAGCACATCGATTTGCAAGTGATATTTCGGTGGGTGACGACCCATGGTGGATCTGAATTTGTATTAGCTGGATACTATTCGGCGTCCAAGTTCTTCGTCGGAAGATTTTTAATGGAGCGAGGGTTTTTCCTGCTTCTTTTATCCGTGTTTAGTTACTTGTTGGCCGTGTCCGGCAATGGGGAAGGTGATGCGTTGAATGCTCTAAAGATGAGTTTGTCTGATCCTAATAATGTCTTGACAAGTTGGGATCCTACCCTTGTCAATCCCTGCACATGGTTCCATGTTACTTGCAACAATGATAATAGTGTTACACGAGTT…
>sample1_00019963-RA
ATGAGCTTTGAAGGAGAAGTTGTGTGTGTCACCGGAGCTGCTGGGTTCATCGGTTCATGGCTCGTCATTAGACTCCTCGAGCGCGGTTATGTTGTACGCGCCACCAACGAGGTTATCAAGCCAACCATCAACGGAATGCTAGACATAATGAAATCATGTCTTCACGCAAAAGTTCAGAAGCTCGTCTTTACGTCGTCCGCTGGGACAGTAATTTTCGACGGAGAGAAACCCAAGTCTGTTTTTGACGAAAACTGTTGGACCGACGCCGAGTTCTGTCGCCGGGAGAAGATGATCGGATGGATGTACTTTGTGTCGAAGACCCAGGCCGAGCAAGCTGCGTGGAAGTTTGTGGAGGAAAACCAAATGGAATTCATAAGCATTATCCCAACATTGGTCGTA…
>sample1_00019968-RA
ATGGGTTTTGAAGGTGAAGTTGTGTGTGTCACTGGAGCTGCCGGATTCATCGGTTCATGGCTCGTCATGAGACTCCTCGAGCGGGGTTATGTCGTACGCGCCACCGTGCGTGACCCACAGAACATGAAGAAGGTGAAGCATTTGTTGGATTTACCGAATGCAAACACAAAGTTGACACTGTGGAAGGCTGACCTTAACGAAGAAGGAAGCTTCGATGAAGCCGTCAATGGGTGTGCTGGTGTTTTCCATGTCGCCACCCCCATGGACTTCGACTCCCAAGATCCTGAGAAGGAGGTAATCAAGCCGACTATCAACGGAATGCTGGACATAATGAAATCATGTGTTAGCGCCAAAGTTCGGAAGCTCGTGTTCACATCGTCCGCCGGAGCAGTTGTTTTC…
>sample1_00019561-RA
ATGGCGCCACGCTCCGCCGACCTTCAGCTTACTTCTATTACCGGCGGTAATGGCTCCACCGACGGCGATATGGAGGATGTGCGCCTTCTTAATGATTTTGACATGGAGGCCGGGAAGAGGAGTTCCAGACGGATTCAGGTTCAAATTACAGGTATGACCTGCGCTGCTTGTTCCAATTCCGTTGAATCCGCCCTTACTAGCATCAATGGCGTCTTCTCCGCCTCTGTTGCTCTGCTTCAGAACAAAGGTTACGTTTCCTTTGATCCAGCTTTACTCCAGGATGAAGACGTAAAAAATGCAATTGAAGATGCAGGGTTCGAGGCAGAAATTCTGCCTGATACTAGCGCAGCACGAACAAGTACTAGTGGAACTCTTATGGGGCAATTCACTATAGGAGGG…
>sample1_00019563-RA
ATGAGCAGTTGGAGAAGCCTTGTTCTTCGTCTCGGCGAAAAGTGTGCCGAGTACGCTACTGCTCCTGACTTCAAAGATCAAATCGAAACGTGCTATAGTGTTGTTTGGAGAGAGCTGGAGCATTCTGTAGATGATTTTCTCGAGTTTCTTCTTCAATGCGTCCAGCAATTGCCTCACAAGATCCCTTTCTATGGAACATTGGTTGGTTTATTGAATTTGGAAAATGAAGATATTGTCAAAATAATAGTAGAGAACACACATACAAACTTACAGGAAGCCCTGCAAGATGGAGATTGTGATAGGATACGTATTTTGTTGCGGTTCTTGACAGTTTTGATGTGTAGTAAAGTCGTCCAGCCATCTGCACTGGTGGTTGTGTTTGAAACATTGCTGTCATCT…
>sample1_00012631-RA
ATGAAGAGGTTTGGCGGAATTCCCAAGCTCGTAGTTCCTCCTGTTTCCAACGAGGACAGCCTCGCCAAGTTCCTTACGCAGAGTGGTACTTTCAGAGAGGGTGATCTTCTTGTTAACAAACATGGACTTCGAATTGTCACTGACATGGAAATTGATGCGCCTCCTCCAATAAAGCCATCAGATGACCAGCTGACTTTATCTGATCTAGATGTGATTAAAGTCATTGGCAAGGGTGCCGGTGGTCTTGTGCAGTTGGTGCAACACAAATGGACCCGTCAGTTTTTTGCTTTAAAGGTGATCCAGATGAACATTGAAGATACTGCTCGCAAGCAGATTGCAAAAGAACTAAAAATCAATCAATCACTGGAATGTGCTAATATTGTTGCTTGTTACCAATCC…
>sample1_00012649-RA
ATGGAACCTACCGGAGGAGGCGATCTCCGGCGAAGAAGCAACACTCGACGGGGAGCAACCGCTGGAGCTCCGGTGGATCCTCATCAGGCGGCATCATCATCATCAACGTTGTCAATGACGTCATCGCCACCATGCGGTGCATGCAAGTTCTTAAGGAGGAAGTGCACCAGTGGGTGTATTTTTGCGCCGTACTTTGGGACCGACCAGGGTGCGGCGAGGTTTGCGGCGGTTCATAAGGTGTTCGGAGCTAGCAATGTTTCGAAGCTGCTGACTCATATCCCTGTCAGCCGCCGACATGATGCTGTCGTCACTATCTCGTATGAAGCTCAGGCTAGACTCTCTGATCCTGTTTATGGTTGCGTTTCTACCATTCTTGTTCTGCAACAACAGGTAGCAAAC…
>sample1_00020223-RA
ATGGATTCCGGAGATTTACTTAACCCATCAGAGATGATGAATGTTGATGACTTTATCTCTTGGTCTGACACTTTCCCTTTGGAAGTTGAACAGATGTTAGCTTCATATACACATGTGCCTTATGACCAGTTAGACTTTTCAAAACAAATTCACAATACCCTTGGAAGTCCTTTCGGAATCACAAACAAAGCAAGTTGTCCACAAATAGATTCATTGGCTACAATTCCTATGGATTCTTCGACTACAAATGACTATAATGATGATCAACAACACAATGATATTTTTGTGCAAAATAGCAAAGTGCCTAGGTCCCTTGGGCATTCACTTGCCGAAAAGATGTTATGGGCCTTGTCCCTACTCAAGGACTCATCCGCTGGAGGAATCTTGGCTCAAGTGTGG…
>sample1_00020226-RA
ATGGCTTCAATGGAGAGCGACGTGATTATGGTTCCTGCTGGCGAGGGTGCAGGCGGCGCTGGACCGTCCTCTTCGTCCGCCGCTGCTTCTTCTTCCTCCAAGAAGCCCAAGCGCTTCGAGATCAAGAAGTGGAATGCAGTTGCTCTCTGGGCTTGGGATATTGTTGTGGATAATTGCGCAATTTGTAGGAACCATATCATGGACCTCTGCATCGAGTGTCAAGCTAATCAGGCTAGCGCTACTAGCGAGGAATGCACTGTTGCTTGGGGGGTTTGCAACCATGCATTTCACTTTCACTGTATTAGCCGATGGCTCAAGACGCGTCAAGTGTGTCCACTAGATAATAGCGAGTGGGAGTTTCAGAAGTATGGTCACTAA
>sample1_00020227-RA
ATGGCTTCAATGGAGAGCGATGTGGTTATGGTTCCTGCTGGCGAGGCTGCAGGCGTCGCTGGACCGTCCTCTTCGTCCGCCGCCGCTTCTTCTTCCTCCAAGAAGCCCAAGCGGTTCGAGATCAAGAAGTGGAATGCTGTTGCTCTCTGGGCTTGGGATATTGTTGTGGATAATTGCGCAATTTGCAGGAACCATATCATGGACCTCTGCATCGAGTGTCAAGCTAACCAGGCTAGCGCTACTAGTGAGGAATGCACTGTTGCTTGGGGGGTTTGCAACCATGCGTTCCACTTCCACTGCATTAGCCGATGGCTCAAGACACGTCAAGTGTGTCCACTAGACAATAGCGAGTGGGAGTTTCAGAAGTATGGTCACTAG
>sample1_00017756-RA
ATGAGAACTCATACTACTGCTCTTTTTGTATTACTCATCAGCTTCACTCTCATTGCTCTTCCTAAAACCAACGAGGCTCAGTGGTTAAGCCATGGAGGCGATCCTTCAAACACAAGGTCACGCAGCTACAGTGAACCGAAGATCAGGCGATCTTTCCTCCAAAACATGCGGCCAATGTGGAAGTTCGACGTAGGTAATGACGTAACCGCCACACCAGCTGTAAGCGACGGCGTGGTGTACTTTCCGGCATGGGACGGGAACTTGTACGCGGTTCGGGCCGTGGATGGAGGTTTGGTTTGGAAGCTGAACTTGAGTCAGCTGACGGGGCTTGATCCGCCGCCGCAAGGCGCATTCGCCAAAATGACCATTTCTAGGTCAACTCCGGCTGTGGCTGGCCGG…
>sample1_00013313-RA
ATGGCAGATAATTCAACCTCCTCGCCCAAGCCTATCCAATCAACGAACACGATGGATCCCATGTCTCAAACTCCAACAAACTTGGCAATGCCTTCTCCGTCTAACCTATCGCATTCTTCCCCTTCTATCGACATTCCCCAAATCTCATCACCGTCTCTTTCCCAAATCTCTCAACAACAACAACAATTGCAGCAGCCGAGGCAGAAAACAAATTTCCTACATGGATCACAATTCCAGTCAGGGAATCCACCAGGTCAGCCTATTCAAGGAATGCAAGCTCTCCATATGACTTTAGCCTCACAAATGAGAGGAAATGCTCCCCTCAGTTACGGTCAACAGCAGCGCATCAATCCGGGGCAGTTGAGACAACAGTTACCACAAACTACACTAACATCACCA…
>sample1_00013335-RA
ATGGAGGAGCGAGAAGAACGCCATAGAAGGAAAAGAAGAGGCGTCATAACTAAAAACGAAGTCGTCAGAACACCGACTGCCAAGGCATCAACAACAATGCTGCAATCTTACAACAAAACGGCGTCGTTCCTCATTAACGACAACGCAGATGTGGTGGTAGAAGTACTCAAGCGCCTCGACGCACGCTCTCTAGGGGTAGCCGCATGCGTATGCCGCTTGTGGAGCAGCCTTTCGAAGAACGACGTCGTATGGGAACACCTCTGCTTCCGCCACGTGTCTCCTCCTCCTTCACCCGCAATCCGCTCTCTCGTCTCCTCACTCGGCGGCTACCGGCAGCTCTACATGCGCTGCATCGAGCCTGCTCGAGCTTCAGTACTCCGTTTCGACTCTGAGTTGACT…
>sample1_00013347-RA
ATGAATCCATCTAGAGTCAAGCGTGTAGTGGGCAAATATGAGTTGGGAAGGACAATTGGAGAAGGAACATTTGCCAAAGTAAAATTTGCAAGAAATTCTGAAACTGGAGATCCAGTGGCTATAAAAATCCTTGACAAAGAAAAGGTTCTAAAACATAAACTAGCTGAACAGATAAGGCGCGAGGTTGCAACAATGAAGAGGATAAAGCATCCAAATGTTGTTCGCTTGTTTGAGGTGATGGGGAGTAAGACAAAAATATACATCATCTTGGAATATGTAACTGGAGGGGAGTTGTTTGACAAGATCGTGCAAGAAGGGCGAATGAAAGAGGATGAAGCAAGAAAGTATTTCCAACAACTAATAAATGCTGTTGACTATTGCCATAGCAGGGGTGTGTAT…
>sample1_00019796-RA
ATGGAGAGCCACTCGGACTTGAACGCCGCCGGTCGATCCCGGAGATCCCAGTCGCAATCTCCGTCTCAATCCGCCGCGTCAGCCTCTGTAACTTCCTCCTCCCGCCGCAAGCGCAAGCTCCCACCCTCCTCCAATGACCATGCCTCTCCCTTCCCTCCTTCCTCCCTCGCCACCTTCTCCGCCGAAACCAATGACGACCTCGACAGCACCAGTGCCGCTGGCGGCGGAGCCGAAGACTCCGACTACAATGAAGGCTCCGATGTCGCCGTCGATGATGACGAGGACGACCACGACGCATCTTCGATCCGCAACTTCACCGCTTCTCGCCTTAAAAATGTTGGCGTTGCTTCCGCTGCGGATAGGAGGAATAAGAAGGTTAAGATTGATGATTCAGTGAAG…
>sample1_00019807-RA
ATGCTACCTGTTGTGATGTACGTGGCTACCTTCCTACTACCATTGCTCATTGCTCTATTAATGTACAGACAAACTTCAAGAAGCAAAGGACTCATCTTGCCGCCGGGCTCAAAGGGATTCCCTCTTATTGGAGAGACCCTTCAGCTGATGAGGCCGAGCTACTCGCTAGACCTTCCATCCTTCATCAAAACCAGAATGCAAAAATATGGACCGGGATTCCAAACCCGGCTAGTTGGTAGGCCTGTGGTGATATCAGCTGATTATCAGTTCAACCGAGAAGCAAGGACTAATGCTACAGGGAGCATTCACAAGTACATCAGAGACGTAGCATTTCACCATTTCGGTTCCGAAAGTCTTAAGCAGAAATTGGCTAATCAACTTCAAGATTTGGCTTATAGC…
>sample1_00010460-RA
ATGAACCTCTTCCTGCAGCAGCTTCTCCTTTTAGGCATTATTACTTCCCTCTTGTTTCTCCTCAAAAAGATCAGAAAAAATGGTAGCAAAACACCACCAGGACCTCCGGGGCTTCCAATCATCGGAAACTTCCATAACTTTGTCCGATACCCACATCTCTGGCTGCATGAACAAACCAAGATCTATGGCCCCCTCATGTACTTCAAAATCGGTTTCAAACCAACTCTTGTGGTTTCCTCCCCAAAAATGGCCGAACAAGTGATGAAAACACTTGATCAAATCTTTTGTAGCAGGCCAGTTTTGACTCCTCAACAAACACTATCTTACAATGGCTTAGATGTAGTCTTTGCACCATACGGTGAATACTGGAGGGAAGTTAGGAAACTCTGTGTAATTCAG…
>sample1_00010482-RA
ATGGCGGAATCCATCTCTCCCATGGACGTCGACGAATTCGACAGAAGAGATGCCGACCCTTCTCTGAATTCTAACAAAGGGAAAGGCATTGTCTCCGGCGGCGTGTCCCCCAATACCAAGGCCACACCATGGGTTGAGAAGTATCGGCCGCAGTCCCTCGCCGATGTCGCCGCTCATCGTGACATTGTTGACACCATTGATAGGCTTACTAGCGAGAATAAGCTTCCGCATTTGCTTCTGTACGGACCACCTGGAACTGGCAAGACATCAACGATTTTGGCAGTTGCCCGGAAATTGTACGGTAATCAGTTCCACAACATGATTCTGGAGCTGAATGCTTCTGATGATCGTGGAATCGATGTTGTTAGGCAACAGATTCAGGATTTTGCCAGTACCCAG…
>sample1_00010499-RA
ATGGAAGAGGAGTTCGCTAGAGAATTGGATGTCGCAGTTCGAGTTGTTCACTTGGCTTGTCGTCTCTGTCAGGGAGTGCAGAGGAATTTGCTTTCATTAGTCGGTGATCAGGTTCAGTCTAAAGATGATGATTCCCTTGTTACTGTTGCCGATTATAGTGTTCAAGCTGTTGTTAGCTGGATACTTTCAGAATCTTTTGGGAGCCAAAATGTCTCCATTGTTGCAGAAGAAGATACTCAAATGCTGTCTATGACTCAGTCATCAGGTATATTGAATGATGTAGTGAAGACTGTGAACGAGTGCTTGTCTGGGGCATCTAGATTTGGTCTAAAAACTCCCAGTCACCCTCTTGGGCATTCCGAAATACTTGAAGCTATTAGCCGTTGCAACTCTTCGGGA…
>sample1_00010516-RA
ATGTCCAAAAGACGGGTTATGTTGTTTCTAAAGCCATTTGATGCCTTCCCAGTTCGTTTTTCTCAAGGCGTCCCTGCTGTCACTAATCCTAAGATTGTACAACATTCTGAAGACAGGCTTCAGGTTCACAAGGATGCTATAAGGTTTTGTCAGGATGTCCTCAAACGTAAGTTGGTTGACTGGGAACCATTTTCTCGTGACAGACTATCAAAATCGGTTCAAGATGTTGATCTAGTTGTTAGCATTGGTGGTGATGGTACTCTCCTTCAAGCTAGCCGTTTTATCAATGACTCAATCCCAATCTTAGGAGTTAATTCAGATCCCACTCAAGCAAAGGAGGTACTGGATGGTATTCTTGATAGTGGGCGTGCTCCATCTGAACTAACCAGAATATCAATA…
>sample1_00026177-RA
ATGGCGATCATTACCGAGCACGAAGACGACATTAACTCGCCAAAGCAAAAGCCTAAAATTAAACCTAAATCTCAAACCAGAAAGACGCCAAAGCAACAACAGTCAACTACAACCCCACCAAAACCAAGCCCGAATTCAAATCCATTTACCTTCTGGTTCTACTTTACACTCACAGTTTCTCTCATCACTCTTCTCTTCGTCTTCATCTCTTCCCTGTCCCCACAGGACCCTAAATCCTGGTTCTTAAGCATACCTTCCAGTCTTCGAGATCACTACTCAAAAGGTCGGATCATCAAGGTCCAATTAAACCCTAACGGATCTCCAATCGAAGTCTTCACCTACTCCGCAGGAGCCAAAAGCTCTGAAAACTTGCTGATCGTTCATGGATTAGGCTGTAGT…
>sample1_00002935-RA
ATGGCTTCAATTAGGAGATTGGCAATAGACGCGGTGAAAACGGCAACGGGAAGCAGAGCTCGGTGGATGACAACGGCGGCGGCGGAGGATATGAGGACATTGAGGAGAAAGAAGGGGAAGGAGATGGTGCCGGTTTACGTGCTGGCGGGGATGGTGACGGTAGCGGTGGGGCTGGGGCTGCACTCAGCGAAGCAGCAATTGCTTTACGCGCCGGACGTACACGTGAAGAAGAGCAAGCGGGAGACGCTGCCGGAGGTGGTGGAGCCGGAGGAGGTGGTGGAGGAGGCTGAGAAGTTCATCAATAAGTCATTCTTTAGGAAGGTGGCGCATGTGCAGGAGTTGGATTCAGCCGTCGGAGTTGGCGGAGATGTCTTCTCAAGGAAGCCGAGAGCGGAGACT…
>sample1_00002939-RA
ATGGCACCGACGGTCCAGGAGATCAGGAAGGCTCAGAGGGCCGAGGGTCCGGCGACCGTGCTGGCAATCGGGACGGCGACGCCTCCCAACTGCGTCTACCAGGCCGACTACCCCGACTACTACTTCAGGGTCACCAACAGCGACCACATGACCGACTTGAAGGAGAAATTCAGACGCATGTGCGACAAATCACAGATTGAGAAGCGTTACATGTACCTAACCGAGGAGATCCTCAAAGAACACCCAAACATGTGCGAGTACATGGCGCCGTCTCTAGACTCCCGCCAGGACATGGTCGTCACCGAGGTTCCCAAGCTCGGCAAAGAGGCTGCCCAGAAGGCCATCAAGGAGTGGGGCCAGCCCAAGTCCAAGATCACCCACGTCATCGTCTGCACCACC…
>sample1_00002940-RA
ATGGCACCGACGGTCCAGGAGATCAGGAAGGCTCAGAGGGCCGAGGGTCCGGCGACCGTGCTGGCAATCGGGACGGCGACGCCTCCCAACTGCGTCTACCAGGCCGACTACCCCGACTACTACTTCAGGGTCACCAACAGCGACCACATGACCGACTTGAAGGAGAAATTCAGACGCATGTGCGACAAATCACAGATTGAGAAGCGTTACATGTACCTAACCGAGGAGATCCTCAAAGAACACCCAAACATGTGCGAGTACATGGCGCCGTCTCTAGACTCCCGCCAGGACATGGTCGTCACCGAGGTTCCCAAGCTCGGCAAAGAGGCTGCCCAGAAGGCCATCAAGGAGTGGGGCCAGCCCAAGTCCAAGATCACCCACGTCATCGTCTGCACCACC…
>sample1_00002987-RA
ATGTCTGGTGCTCAGGAAGAAGACAAGAAGCCCGCCGGCGATCAGGGTGCTCATATCAATCTGAAGGTCAAGGGTCAGGATGGAAATGAAGTTTTCTTCAGGATAAAGAGGAGCACTCAACTGAAGAAGCTGATGAATGCCTACTGTGACAGGCAGTCCGTTGATTTCAATGCCATTGCTTTCTTGTTTGATGGGCGTAGGCTTCGCGCTGAGCAAACGCCTGATGAGCTGGAAATGGAGGATGGCGATGAGATTGATGCCATGCTTCACCAAACCGGGGGTTGA
>sample1_00003001-RA
ATGGAAGTTCCACAATCCACCAAGCTGGAATACTATGACAACATGTGGAAATTGGAGTCCGAGTCTACCTTCTTCTCTTACTTCCAGAGCGAGGATGGAAGACGGGTTTTGATTTTGGAATCCACTATTTTCCATCCACAGGGCGGTGGTCAGTCCTCAGATGCAGGCTTCATAGTGTTTCGAGATTCACAGCTCAAATTCATCGTCAACGACGTTCGCTCCAAAGATGGTCTTGTTTTCCACTACGGGGAATTTGAGGGTGTAGATAATGAAGAGTTGGGAATCGAATTTAAAAAGGGAATGAAGGTGGATTTGCAGGTTGATGGATCACGTAGGAGTCTAAATTCTAGGCTGCACTCAGCTGGACACTTATTGGATGCGTGCATGAGAAATGTAGGA…
>sample1_00003043-RA
ATGGGGAGAGGAAGAGTGGAATTGAAGAGGATAGAGAACAAGATCAACAGGCAGGTGACATTTGCAAAGAGAAGAAATGGGCTTCTCAAGAAAGCTTATGAGCTTTCAGTACTTTGTGATGCTGAGGTTGCACTCATCATCTTCTCCAATAGAGGAAAGCTGTACGAGTTTTGCAGTAGCTCTAGCTCCCAGGTCTCTGCTATCTTTCAATCCGATCATTGTTCGTCTCCTTTCCGCCATTCTTATCAGCTGTCTTCTCGCATCTCTGAGCTGACGGCTGTGTTTGATTTGATGTGCATGCTAAAGACCCTTGAGAAGTACCAAAAGTGCAACTATGGTGCTCCAGACACAAACGTCGTTTCCACGAGAGAGGCCCTGGAGCTGAGTAGCCAGCAGGAG…
>sample1_00003062-RA
ATGTTGACTGCCAGAGCAACCACAACCACAATCCAGTCAAATCTGGCAAAACCACAAGGGTCACAACTACCATCTCGCCGGATAGTCAACGGAGCATCAATCTCCGGCGCCGGAGGGAGATTGAGGGCCAAAATGGTCCGCAGGAATCGTACAACAGTAAGGGCTGTGATCAGCAGCGGCGACAGGACAGCGGAGTCCCCTGCACCCTCATCTAAGATACCAGGAATGGACGGCTATGATGGAAAAACTAAAGCAGGAAAGTGTGTGGATTCATATGTGAGAGACTGGACACCAACACCAACTGAGCAACCCTATATTGTTCAGTACAATGCAGACTTCATTGTCCCCAGTGACTTTGGTAATCCTGGGGCAATCCTTACATATTTGCCATCACAAACG…
>sample1_00003105-RA
ATGCTAGACAAACTTTGGGATGATGTGTTAGCTGGGCCTCAGCCAGAAGAGGGGCTTGCCAAGTTCAGGAGGATCACAGTTGATACTAACAATCTTAACAACAAGGAGGATGAAGGGAGTTCGTCGAGCAAGTATCAGAGGTCGATCTCGATGCCGACGACGCCAGGGACGCCATCTCCGACATGGGCAGCGAGGAAGGAGAACGTTTGGAGGAGCGTGTTCCATCCAGGGAGCAACCTTAACACAAGGTCCGTTGGGGCTCATCAGTACTATGACAAGCCCGCACAGTCCCAAGTCCGCTCTCCTACAACATATGACTGGCTATACAGTGACGAAACTAGGAGCAAGTATGCCTAA
>sample1_00003116-RA
ATGGGTTTGACCTCCGAGAATGCCATCGCCGACGAAGCTCAAAAACTTCCGCTCCTTCCAGATTCCGCCATATCCACTACAACCATTCCCCTCCACAACATCCCCGAAGATTCCTACAACCTCTGCTACATCATCTACTTCACGCTCGGAACCGGATTCCTCCTCCCATGGAACGCCTTCATCACCGCCGTCGACTACTTCGATTATCTCTATCCCGGAGTCAGCGTTGACCGCGTTTTTTCCGTCGCCTACATGCTCGTATGCCTCTTCTCCCTTCTCGTCATCGTCCTCTTCTATGCTCATAGATCCGATGCTTACTTGAGGATCAATTTGGGGCTAGGGCTTTTCGTGGTCGCTATGTCGGTGGTTCCTGCCATGGATCTGTTCTATATCAAGGGC…
>sample1_00002109-RA
ATGACGCCGGACACAACCTCTGGAGGAGCTGAAGGAGACCACAGCGGCAGCAGCAGCAGCAGCTCCACCACCAACATCAAAGGCGTCCTCACTCATGGCGGTCGATACGTTCAGTACAACATATACGGTAATATCTTCGAGGTCTCCCGAAAATACGTTCCTCCTATTCGCCCCGTCGCTCGCGGCGCTTCTGGAATCGTCTGTGCTGCTGTGAATTCCGAGACAAGGGAGCAAGTTGCTATCAAGATGGTCGGCAATGCCTTCGACAATCTAATCGACGCCAAGAGGACTTTGCGCGAAATTAAACTCATGCGTCACCTCGATCACCAAAATGTCATCGCCCTTAAAGATATCATACGCCCCCCGCAAAAGGAGAATTTCAACGACGTTTACATTGTT…
>sample1_00002168-RA
ATGGCGGTCGATGATTGCAATCACTGTCAAGTGGAGCCTGCAATCTGGAAGGCTTGTGCCGGGACTTCCTTCGAGATCCCACCCGAGCAATCTAGGGTTTACTACTTTCCCCAGGGTCACATGGAGCATTCCTCTGATCCACAGTCTGTTCTCCCATTGGTGTCTCGTCTCCCTCCCAACCCATATCTTTTATGCCGAGTGATGCAAGTACTCTACCTTGCCGATTCTAAATTCGGTGAGGTCTATGTCAAGATCCGACTTAATCCTCTCGACGAATCGCTTTGTTTATCTCACCCTGACCCCCCGCCCTCCGTGTCTTCCGATGACGGCGTAGTCCTCTCTTTTGCCAAGGTTTTGACGCTTTCGGATGCCAACAATGGAGGCGGCTTTTCGGTTCCT…
>sample1_00002175-RA
ATGGCAGCCTCCGTTTACAACCGTCAGTTCCGTCTCCAAAGCGGCACGAACAGCGGCATCCGGCAAACCGACTCACTGAGTCGCAATATCAACCTCACCCGTAACTACTCCTCCTGCAGCGACGAAGAAGAGGAGCCGTTGGATTGGACCGACGCCATCAAACGGGCCAACATCGAATTGGAGCCGACCATCCGCGATGCAGGAACTGCCGATGAATGGATCGAGCGAAACCCTTGCTTGATTCATTTAACGGGAAGGCACCCGTTTAACTCGGAACCACCTCTCACCCGTTTGATGCAATCCGGGTTCATCACGCCCCCTGCCATCCACTTCGTCCGGAACCACGGCGTTGTCCCACGTTGCAGTTGGGAGGATTGGAGCTTCGAAGTAACGGGCTTA…
>sample1_00002195-RA
ATGACAAGTGGAGGTTGTAGCATAGTTTGGTTCAGAAGAGATCTTAGGCTTGAGGATAATCCAGCCTTGCTTGCCGGTGTTAGAGCAGGTCCTGTTGTTTGTGTCTTCATCTGGGCTCCTGAAGAAGAAGGCCATTATTATCCTGGTAGAGTCTCTAGGTGGTGGCTTAAGCAGAGCTTAGCTTACTTAGATTCCTCTCTTAGAAGCCTCGGTACTTGTCTCGTCACCAAGAGATCTACTGATAGTGTCTCTTCTCTCCTTCAACTTGCTCAGGCCACTCACGCTTCCCAGATCTTCTTTAACCACTTATACGATCCCATTTCACTTGTTAGAGATCACCGTGCAAAGGAGATTTTAACTGGACATGGTATATCAGTGATGTCCTTCAATTCAGATTTG…
>sample1_00027162-RA
ATGGGAAGAGGGAGGGTTGAGCTGAAGAGGATAGAGAACAAGATCAACAGGCAGGTGACATTTGCAAAGAGGAGAAATGGACTGCTCAAGAAAGCTTATGAACTTTCTGTTCTTTGTGATGCTGAAGTTGCCCTTATTATCTTCTCTAGCAGGGGAAAGCTCTATGAATTCAGCAGCATCAATAGTATGATTAAGACAATTGAAAAGTATCAGAAGCATAGCTATGGTGCCATGGAACCCACCAGACCTTTCAGTGACAATCAGAGTAGCTACCAGGAGTATTTGAAGCTGAAGGCTAGAGTTGAAGTCTTGCAGAAATCCCAGAGAAACTTGCTTGGGGAAGATTTGGGTCCCTTGAGCTCAAAGGAGCTGGAGCTACTTGAACAACAGCTCGAGTCA…
>sample1_00013064-RA
ATGAGGCAAGAAAAATGTATTCCCACATCGGCCATATTTGGTTTCCTCCATCACAGTCCTATAAATTCGAGTCTCTATGCAGAAGGGGTTTACACACGACCTCTCCAAAGCAGAAGGCGTACACATTCATCTTTCAAAATGGGATCGGAGAATCAAACAGATAATCATGAAATAAGCGGCTCAAGATCACCGCCGCGTGTCCCCCATGTGGTAGTGGTCCCCTACCCAAGCCAAGGCCACATCAACCCACTCCTCCAATTCGCCAAACGCCTCTCGTCCCTCGGCCTCAAAACCACCCTCGCCTCCACCACAACCACCGCCACCACCCTCCCTGCCGGCATCTCCGTCGAGATCATTGCTGATAACCTCGGCTCATCACCCGTCGTTGGACAAGAATCC…
>sample1_00013076-RA
ATGTCTCTCTCTCGTCTTTCAAGAAATCCATCTCGCTATGCAGCTTTACTCCGCCCCACTCTCCGCCGCTCCTTCTCCTCTGATGAATCCACTCTCACCATCGAAACTAGCGTCCCTTTCACCGGCCACATCATCGATCCGCCTTCTCGCTCCGTTGAAACCTCCCCCAAAGAGCTTATGACCTTCTTCCGCGATATGGCTCTCATGCGTCGGATGGAAATCGCCGCCGATTCACTCTACAAAGCGAAACTCATCCGTGGATTTTGCCATCTCTATGACGGCCAAGAAGCCGTCGCTATAGGGATGGAAGCCGCTATCACCAAGCAAGACAATATTATTACTGCATATCGTGACCACTGTATCTACCTTGCGCGTGGTGGAACCCTAGTTGAGGCGTTT…
>sample1_00024634-RA
ATGGGTTCTTTTTCCCTTCATTTCATCTTCTTCCTCTTCTTCTCTGTACTCATCACCAATTCAAACTCTCTATCGCATCCAAATCCAACGGCCCTCGTTCTTCCAATCTCAAAAAACCCTTCAACTCTCCAATACGTAACTCAAATCAATCAAAAAACTCATCTTGAATCCATCGACGTCGTTCTTGATCTCCGCAGCCAATTTCTATGGATCAGCCGCGGATCAAACTCGTCGTTCAAATTGATTAACTGTAACTCCACCAAATGCTTGCTTGCTCATCATACTACAAAAGCCCCAAAATGTATTGACACAATCTGCACCATCACCGCACTAAATCCTCTCTCTAAAACTCTTCTTGTCGGAAACTTGACTGAAAACTCAGTTACTCTTCAGAGCACA…
>sample1_00004060-RA
ATGGGAGAGGCGTCGACAAGTAGCGATGATTTGCTTCTCAAATGCTTCTTTGTCGAAATTAGCGACGAGAGGGACAACGAAGTAGTCGGATTGAATGCACACATGTACATTGCTTCAAGGTTTGTGGGGACGGGAATTATGTTTATAGGAGGAGCACTCAAGGCACATTTCACGTTCGCCGCTAAACCTCTTTCTCCCTGTTTCGAATTTGAGATGAACGGCCATGCGAGCGTCAAGCCTCAAATGTATAAGATTCGGGCGCACTACGCCTCTGAGATGGAAGCAATTGAAGAAGCTAACAAGGCAGCTGTTGAGAGCTGTCATAGGGTACTTAGCCTCTTGTCCCAACCTCAAGATCAAGCTCAACTCAGAACTTTAATGGCTGAAACTGGCCAAGTA…
>sample1_00004074-RA
ATGCTAGCTGTGTTTTCCAAATTGGTGGCCAAAAGCCCTGAGGGCCTCAAGTCTTCTTCGCAATCGGAGGCTTCTTCTTCTTTGAAGGATAATTTGCTTCTTCGTCACTACGGTTCTATCAATCTTGATGCTGTTTCTGTCAATCTTGGTCCTAACGGCTTCATCGTTTTCTCCTCGGATCGTCAGAACCCTCTCCTCCCTAGGCTGTTTGCTGCAGTTGATGACATATTCTGCTTGTTCCAAGGGCACATTGAGAACATAGCTCTCTTAAAGCAGCAATATGGGCTGACCAAGACAGCCAATGAGGTTAGCATTATTATAGAGGCGTATCGTTCTCTGCGAGACAGAGGCCCCAACCCTGCAGATCATGCCCTGAGGACCATTGAAGGAAAATTTGCA…
>sample1_00004099-RA
ATGTCACAACAGCAGCCAAAGCGCACAGTAGAGCCGGAGCAGGAGCAGGAGCCGATAAAGTACGGGGACGTGTTTGATGTCTCCGGAAAGCTAGCCGGAACGCCTGTATCACCAGCAGATGCGGCCGTAATGCAGTCGGCGGAGAACCAAATGATGGGTAAGACGCAGAAAGGTGGCCCCGCAGCTGTCATGCAATCAGCCGCTACCAAGAACGTCCAGGCGGGACTCGTGCCTAGAGGAGCCGCCACCGACATAGCCAAGAACGAAGGTGTCAGAGTGTCCAAGTCCGAGGTCGACGGCAGACAAGTCATCACCGAGTCTGTCGGAGACGAGGTGTTGGGGCAATACATGGAGCCGAAGGTAGAGATGAAGACCCCGGGCGGGGCACTATCAAAGGAC…
>sample1_00004134-RA
ATGGAGTTCTGGAGAGCTGCTCCAATGGCGGAAAATCTCGCTATCTTCTTCTTCATTTCTCTTCTTGCTTCTTTATCCAGCGCTGAGATTGGTATAAACTATGGTAGATTAGGCAACAACTTACCATCAGTCACAAAATCCATTGAGCTCATCAAGAGTATCAAGGCTGGGAGTGTTAAAATATATGATCAAGCCCCTGAAATCCTCAATGCCCTGAATGGCACCAATGTTGAAGTCTTCATTATGGTCCCAAATGAACTCATTGATAACATGTCTTCAAACCAATCCATGGCCGACGAATGGGTCCGAACCAACGTTCTCCATTACCTTCCCGACACCCAAATCAAGTGTATTCTCGTAGGAAACGAAATCCTTAGCCTTGCGGATCAATCTAGTAAG…
>sample1_00004201-RA
ATGGGCTGCATTCAGTCCAAAACCGTCGGCGTCCAGTCCACAGATCAGCAGCCTACACAGCCTCCAGATCTAGAAGAAAGTAGCAATGCCGCTGCTGCTGGTGATCATGTTGAGCAGCAATCGGAAGGCAAAGAAGAGGAGAATAGCGGCAACCACCAAGCAGGAGTTTCTTCCTTTAAGGAGTTCCCCCTAGCCGATCTTCGAGCGGCTACCAATGGCTTCAGTAGGGAGCTGATAGTTTCTGAGAGCGGGGAAAAAGCGCCTAATGTTGTTTATCGAGGCAAGCTCAAGAACAATCGCCTTGTTGCTATCAAGCGCTTCTCTAAGCAGTCTTGGCCCGACCCTCTACAGTTTGTGACAGAAGCTGCAGGACTTGGAAAGGTTCGACATAAAAGACTA…
>sample1_00013834-RA
ATGGAGAATGCCGATGCCTTCTCCTCTTCCACCGCACCGTTAACCTGGCACGACTTCCTCGAGCGCATGCGCCAGCCCTCCGCCGCTGAATTCGTCAAGGCCATCAAGAGACCATTTGACCTTGGAGAAGCTGAGTTTGTTAATGGATTTAATTTCATATCACGAAGTTTCATTGTGTCATTTTCAAATAATGCTCCTGATGCCGAGAGGGATAGTGCATCTGTGCAACAATTTCTTGCCAACATGGAAGCTGCTTTCAGAGCTCACCCACTTTGGGCTGGCTGCTTGGAGGAAGAGCTTGAGAGTGCAGGCGAAGGATTGGAGAAGTACGTCATGACGAAGTTGTTTACCCGTGTTTTTGCCTCTCTTCCAGATGACATACAGGCTGATGAGCAGCTC…
>sample1_00013849-RA
ATGGAGGTAGAGAGAGTGCAAGCTATTGCAACACTCTCAAGGTCGGTGGACACAATCCCGCTTGAGTATATTCGATCGGAGAAGGAACAACCGGCGATCACGACGTTCCAAGGGTCGGTGTTGGAGGTTCCGGCCATCGATATCAACGAGTCGAATGAGACGAGTCTGGTGGAGTCGATCAAGAAGGCGAGTGAGGAATGGGGGCTTTTCCAAGTTGTGAACCATGGAATTCCGATTGAGGTTATTTCTCACTTGCAGAGGGTCGGAAAGGAGTTTTTCGAGCTTCCGATCGAGGAGAAGGAGGAGTACGCCAAACCGGAGGACTCGAAGGACGTCGAAGGCTACGGAACTAAGTTGCAGAAGGAGGTTGAAGGGAAGAAGGGTTGGGTTGATCATCTT…
>sample1_00013850-RA
ATGGAGGTTGAAAGAGTTCAAACCCTAGCATCCCATGGAAAACTCCATGAGCTACCAAGCCACTACATCCGGCCAGCCCACGAGAGGCCGGAGAATAGCAAGGCACTCGAGGGAGTCAAAGTTCCGGTGATCTCCCTCTCCCAACCCCGCGAGCTTCTTGTCAAGGAGATATTCGAGGCCAGCAAAGAATGGGGATTCTTTGTTATCAAGGATCACGGAGTCTCCCCGGATTTGATCAAGAAGGTTCAGGCGGTCGGAGTCGAGTTCTTTGACCAACCACAAGAGATTAAGGAGAAGAACTCCAATGACCCTTCTAAGGGAGCCTTTGAAGGCTATGGTACTAAAATGATTAAGCAAGATGACCAGAAGGTTGAATGGGTTGACTATTATTTTCATCTC…
>sample1_00023305-RA
ATGGAGAATTCGACTCAGGAATCACACCTCCGGCATGAGAATCTGGTGACGTACGAGTCCCCGTACCCTCTGTACGCTATGTCGTTCGCCAGCGGCGGACACTTCCAGCGTCGGGGCGGCCGAACACACGTCGCCGTCGGCAGCTTCATTGAGGAGTACAACAACAAGGTCGACATCCTCACCTTCGATGACGAAACCCTAACCCTAACCCCCAATCCATCTCTTTCCTTCTCCCACCCTTATCCTCCAACCAAGCTCATGTTTCGTCCCAATCCTCCCACTCCTTCTTCTTCGGCTCTCCTAGCCTCCTCCGCTGACTTCCTCCGCCTCTACAGCCTCCGTAGCGGCGGCGAAGCAGTCGATCAAGTCGCCGTCCTCAATAACTCCAAATCCAGCGAG…
>sample1_00012279-RA
ATGGAAGCTCTGAAGGTGTACGCTGATCATCAATCCCAGCCAGCTCGCGCAGTTCTTATCTTCTGCAAAGTTAATGGAATTGATTTTGAACAAGTGCCCGTCGACATCTTCAAAGGAGAGCACCACACCACCGCTTATGCAGAGATCAATCCAGTAAAGCAAGTTCCCGCAATAGTTCATGGAGATTTCAAGCTTAGTGAAAGCCATGCAATTCTCATCTATATTGCTACGGTGTTCCCTGGCGTTGCTGATCATTGGTACCCCGCTGATCCTCGCAAGAGAGCGAAGCTCCACTCGCTGTTAGATTGGCATCACTCCCACTTGCGCCGTGGTGCAATGGGATATCTGATGGTCATCTTGCACACCGTACTTGGACCTATCTTCGAGATTCCGGAAAAT…
>sample1_00004582-RA
ATGTCCAAGGTGAAGGGATCCTGGAGCACGGCGGAGGACGAATCGCTGAAGAAGCTGGTGGAGCTCCATGGACCACACAATTGGTCGGAGATTGCTGCCGGAATTCCTGGCCGGTCGGGTAAATCGTGCCGCTTACGCTGGTGTAATCAACTGAATCCTGATGTACAGCACCGGCCTTTTACTCTCGAGGAGGATGCAATCATCCTACGTCAGCATTCCGTGCACGGCAACAAGTGGGCGACGATTGCTCGCCTTCTCCCCGGAAGAACTGATAACGCTGTTAAAAACCATTGGAATTCAACCCTATGCCGCAAGCGACGCCTCGTCGAGATCTCGTCTGCGTCAGATTCTCCGGAAGAGGTTAAGCGGTTGAGACGAACGGACTCGTATTCTGGATCG…
>sample1_00004587-RA
ATGGCGAATTCGGTTATCGCTGAATGTGGTTTGAGGCCTGTCACTAGACTTTACTCTACACCCAGGACATGGATTACCCAAGTTCCTGTATTCCACCATTTTGGTAAATCAAATCTGAGGCTCCCCTCATTGTGTGTTTCTGGCTCTTCTGACAGGGAGAAGAAATGGAAGGTGAAGGTCAGTACCCCCTTGAAGATGGAAACTTCAGATGGAAGCGATGAGGATTCATTTGATCCAGCGAATCCTCCTCCTTTCAAATTGAAAGAAATCAGAGATGCCATTCCAAAGCATTGTTGGGTTAAGGACCCATGGAAATCAATGAGCTTTGTGGCTAGGGATGTTGCTGTTGTTATCGGATTGGCAGCGGCTGCAGCCTACATTAACGATTGGCGTGTTTGG…
>sample1_00004659-RA
ATGGGAAGACCACCTTGCTGTGATAAAAATGGCGTCAAGAAAGGACCTTGGACTCCTGAAGAAGACATCATTCTTGTCTCTTATATTCAAGAGAATGGTCCTGGTAACTGGAGGGCTGTTCCTCTTAACACTGGTTTGCTAAGATGCAGCAAAAGCTGTAGGCTAAGATGGACTAATTACCTTAGGCCTGGGATCAAAAGAGGAAACTTCAATGAGCAAGAAGAGAAGATGATCATTCACCTTCAAGCCCTACTGGGTAACAGATGGGCAGCCATAGCTTCTTACCTTCCGCAAAGAACAGACAATGATATCAAGAACTATTGGAACACCCATCTCAAGAAGAAGTTAAGTAAGATCCAAAGTCAACAAACATCAACAGACCAAAGTGGTGTTGATGAT…
>sample1_00004685-RA
ATGACTGTGGAGAGGAGAAACGATGTGGCCAATGACCAATTTCCTATTGGTATGCGAGTTTTGGCCGTTGACGATGATCCCATTTGCCTTAAGCTACTTGAGACTCTACTCCGGAAGTGCCAATATCATGTTACTTCAAGGGATCGAGCCATCGATGCACTGGAATTATTGAGAGAGAACAAAGACAAGTTTGACTTGGTAATTAGTGATGTTCATATGCCTGATATGGATGGTTTTAAGTTGCTCGAGCTCGTGGGGCTTGAAATGGACCTACCTGTCATAATGTTGTCTGCAAATGGGGATACCAAGATGGTTATGAAAGGGATTACTCATGGAGCTTGTGATTATCTGCTGAAGCCTGTCAGACTCGAGGAGTTGAAGAACATATGGCAGCATGTT…
>sample1_00011559-RA
ATGGACTCATCCAACGGCTCTAACAAGCCGGCGAATACTCCACCTCTTCCCAGAGACCACCGGGGGTCTCTCGAAGTCTTTAACCCGCCAAGCAGAGCTACCAATCCGGTGTTCCGCCCTGCTCCCACGTGGCAACCCTGGGCACAACCTGGCCAACCGGAAGAAGACTCGAACCAGAATGGAGCTAAACCCGAACCCGAAATCACCTCATGGATGGCTCTCGGAGACAGAATTTCCCCGCTATCCTCTTCCGTTCCGCCGCCACAGCCGCTCACCTCACAGAGGATATCACCTCCAGTCACCGGAGAAAAGAGGGAGAAATCATCTGCGGAGAAGCGGGCGGCGGAGTGGGGTTTGGTGCTGAAAACGGATACCGAGACAGGGAAGTTGCAAGGAGTG…
>sample1_00011594-RA
ATGGGAGTGCCGGCGTTCTACCGGTGGCTGGCCGAGAAGTATCCGCTCGTAGTAGTTGATGCCATTGAAGAGGAAGCCGTTGCTATCGACGGCGTTAAAATCCCCATTGATACGAGTCGGCCCAACCCCAATAATCTTGAATATGACAATCTTTATCTCGACATGAACGGAATTATTCACCCCTGTTTCCATCCCGAGGACCGGTGCATAAAGGATGCTAAGTTCTTAGGGATCGTTTGGTACCGATATCATGATATCCAAATTTCCCCTTTTGATACACTGATTGAAGGTATCGGTCTCTCTTTCTTCCCTCTCTCGACACCTTTCTTTTCTTCTTCCTCACACAAAAACTCAGAGTTTATCAAAAGAAAGGTGGTTTTGGATGCACTGACCGCCAAT…
>sample1_00011636-RA
ATGGCAGAGCGTGTTGTTGGTACTGGGTCATTCGGTGTTGTGTTTCAGGCAAAATGCTTGGAAACTGGTGTGATTGTGGCTATAAAGAAGGTTTTACAGGATAAGCGTTACAAGAATCGTGAACTGCAACTAATGCGATTGATCGATCACCCTAACGTGATCTCTCTGAAGCACTGCTTCTTTTCAACGACAAGTAGAGATGAACTTTTTCTGAATCTTGTCATGGAATATGTACCAGAATCGTTGCATCGTGTTCTTAAGCATTTCAGCAACATGAACCAAAGGATGCCGCTTATTTATGTTAAGCTTTATACTTATCAGATCTTTCGCGGATTGGCATACATCCATACCGTTCCTGGTGTTTGCCATAGAGATGTGAAACCTCAGAATCTTCTGGTT…
>sample1_00011643-RA
ATGGAAATGGCTGGTGTAGTTACCTACACTGGTGCCAAAATCATCCAGAACGCACGCATATTAATTGAAAAAATCGGAAGGCCACTTGAATTAGACACAGATGGAATCTGGTGTTGCTTACCTGGATCATTCCCTGAGAACTTTACTTTCAGAACCAAAGAGGAAAAGAAGAAGCTGAGCATCTCATATCCTTGTGTTATGCTTAATGTTGATGTCGCTAGAAACAATACAAATGATCAATACCAGACACTCAATGATCCTATCAAGAAGACATACACTACACATAGTGAATGCTCAATTGAATTTGAAGTCGATGGACCTTATAAGGCGATGATTATTCCTGCATCTAAAGAAGAAGGCATATTGATTAAAAAGCGTTATGCAGTCTTCAATGATGAC…
>sample1_00017445-RA
ATGCAGCTTGACTATCTTTGCCTCGTCACTTGCCAAGCTCTCTCTTCTCTCCCAAAACGAGCGAGATTGTTAAGTGAGTCGATCTTCCAGCAAGTCGAGATGACTGTTGCCGTGACCGCCATCCCTGAGTCAAAGTGCCGGACCTTGGTGGCCGGAGCTACCGGGTTCATTGGTCGGTTCGTTACGGAATCGAGCTTGGAATCGGAGCGACCCACTTTCATTCTGGTTCGACCCGGGCCCATTTCCCCTTCCAAGACTAAAATCATCAAAGCCCTAGAAGATAAAGGTGCCATAATTGTGCAGGGACTTATAAATAACAAAGAACGAATGGAGAAGATACTCAGAGAAAACGAGATTAACGTTGTCATATCCGCCGTCGGAGGTGGCAACATACTCGAC…
>sample1_00017454-RA
ATGGAAGGTGAGGATTCAAATCTCACAGTTAGCCAGCGAGAGCAGCGCATGGTGGAAGGCCATGTCTTCTATATCTACAAGCACTTCTCTGATCTTCCTCCCAGGCCCCAATCTGTCATGCTGGAGTTAGCTCGGGATACCCATGCTGAGTATCTCATCAGTAGCCTTCGGAAGCTCCCCTCTTCTTTCTGCGTACTTGATGCCAATCGGCCATGGCTTTGCTATTGGATCCTTCATTCCCTAGCTCTGTTAGAGGAGCCATTAGACCAAGAGTTGCATAGCAATGCAGTCGATTTTCTTGCCCGTTGCCAGGATGCTAATGGTGGATATGGTGGTGGTCCTGGGCAGTTACCTCATCTTGCAACCACATATGCTGCCGTTAATTCCCTTATTACGTTG…
>sample1_00006170-RA
ATGGGCACCGCAACTACAAACTCCGGTGCCGACGAAGCTACGACGACTCCTCTCATCTCTTCCGTCACTGCGAAATCCCCAACAGACGCCTACAATTTCTGCTACATCATTTACTTCACGCTTGGAGCTGGATTTCTTCTCCCATGGAACGCCTTCATAACGGCCGTCGATTACTTTGATTACCTTTATCCAGATGTCAGCGTTGACCGAATTTTTTCCGTTGTTTACATGGTTGTTGCTCTGATTGCTCTCATTATCATCGTCTTATACGCTCAGAAGTCCGATGCTTATATTCGGATCAATATAGGGTTAGGGCTTTTCATTGTTGCTTTGCTTGTGGTTCCTCTTGTTGATGTTTTCTACATTAAGGGAGTGAGTGGCCGCTATGCTGGCTTTTAT…
>sample1_00006288-RA
ATGAGGTCAACAAAGGGTAACAGTATCGGTATTCATGAAGAAGATGAGGATTACGATGATGAATTCAGTGCCAAGAAAGACGGAACTTCTAATTCCAAAGTTTTAGATTCGAAGAATAATCATAGGGCAAATGCTATTCGTTCGAAGCACTCAGTCACTGAGCAGCGCCGGAGGTGCAAGATTAACGAGAGATTCCAAATATTGCGTGAACTCGTACCTGATGGTGATCATAAGAGAGACACGGCATCTTTCCTCTTAGAGGTGATAGAGTATGTACAAGTCTTACAAGAGAAAGTTCAAAAGTATGAAGCTTCATGCCAGCCGTGGAGCACAGAAGCCTCAAAATTGATGCCATGGAGGCATAGTCAGTGGCGAAATCAAGGTCTTCCTGCCCAACCT…
>sample1_00025879-RA
ATGCCTTATCCAAAGATGGCAGGAAATAAAGAGACAAAGATGAAGAGAAAACCAGTGATCATAGCGATGAAAGGCCATCCAGGCACCGGCAAATCAACCCTGGCCAAAGCCATCTCCGCCGATCTCATGTGCCCACTTCTCGACAAAGACGATATCTACGCCGCTTGCTCCACCCTCATCCGCCACCTCCACCCTTCCTCCACCTCCCGTCTCATCAACGACCTTTCCTACGACTCCCTCTATAACCTCACCTCTACTCAACTCCGCCTCGGCCTCAGCGTCGTCGTTGACTCGCCTCTCTCCTCTCGTTCCCGCCTCGACCGCCTCCTTAAGATTGCTGACTCCAACTCCTCCGCCACCGTCGTCGTCGAGTGCAAGCCTGGTGATGAGTCGGAGTGG…
>sample1_00016974-RA
ATGTTGAATTCGCCTGTAACTGGAGAATCCGGCAGGGTTTCCGTTCGTAGATCGGCATTTTCTCATACTTGCGCTTTGCTTGGCCAGTTTGTGAAAGAGAAGAAAGGTTTTGGAGATCTTAGCTTCGATATGACTCCTAAAGTTGATAGCCGAGGTTCAAACAATGAGTCTGGTCGCACAACAATGAACCTGTTCCCTGTGAACGAGAGAGCCGAGGAGATGCCAACTTCAAGGAATGGCAAGTCCGTGAGCCCTTTCTCTCAAAATGCAGGTTCTATAGATGTGGAGCCTAATTCAAGGGAAATCGAATCTGCACCTATGACTATATTCTATGCTGGAAAAATCATTGTCCTCGATGATCTTCCAGCCCATAAGGCGAAAATGATCATGGAGCTTGCG…
>sample1_00016979-RA
ATGGCGACAAACTCAATCGCCAACAAGAACAGAGTAGGCATATCCCTCATAATTACCTTCCTCGCCGGCGGGCTCTTTCTCTGCAGCATTTTCAACACCGGCAACGTTCACGTCACCACTAATGACGTCACCCACAGCCTAATCAAGAAAGCCTGCACTCATTCACCAAATCCACTTTCCTGCTCTTCCGCCACGTCATCACTCCTTCCCCTTCATCATCCGCCACGTCACCAATCCTACCTCCGTCATGTCATCGGCGCCGCAATCAACCACACGATCTCCCTAGTCGTCCACGGAAAATCGAAGATAAAAAATTCGATTCCTCTATCAAAAATCACTTTCCAAGAATTCAACGCGTTACGAGATTGTGTTGAACTGATGGACCAAACATACTATGAA…
>sample1_00027087-RA
ATGTCATCCTCCATCGCTACTTTCAACGACTTATCACCTTCGCAATTCATGAACTTCTTCCCCGCCGACGACGACAACAATCATCATGATAGAATTGATTCCGTCGGTTGGAGTGCTTTCGAACAACAAAATGCAATCACTAATCAAACTTACTCTGAACAGCCTAAGTTCAAATCCATGGCTCCTCCTTCGCTTGCTCCTGTTTCATCCTCTTCTTCGTCTTACCTAATTAGCCCTCTTTCGTTTAGTCCTTCTGTTTTCCTTGATTCTCCCTTGCTTTTCCCTAATTCCACTAATTTCTCATCTCCAACTGTCGGAATTGCTTTTACTGGGAACAACGAGCAGAAACCAGATGCTTCTGTTACTGGACTACAAGATGGAGGCTCCGCCTTCTCCTTC…
>sample1_00009650-RA
ATGTTGAGGAAGAGATCAAGAGCAGTGTCAAGTAGCAAGCAGACCATATTCTCAGATCATAACCACAGCAACAACAGAAGCAAAATCAATTTCCCATCCCCTAATTTAGAGAAATTACAAAACCCCACCTCATTTCTAATAAATTCCCCAAGAATCATCAAGGATTTCTTCACATCAAAAGACTATCCACAAATGAGCCCATCTTCTGTTCTTGACACAAAGCCTTTCTCATATGAAAAACCAGGCATTGGGCTTGCACTAATTGATGATCATAAATACCCACAAATGGGAACCACAAACACAAACAAATCCTCAAAACAAAGAACCAAATTGGTAGTTTTTGGATCACATCTCAAGATCCAAATCCCTCCTCTTGATCCTTTACCTCTTTCTTCTCCA…
>sample1_00009680-RA
ATGGCCACAATGTCTTCCCAACACTTGAATCTGAAGGCTCATATTAGATCTGCTGATAATCCTCGAGCATCTCTCCCTTCTACATCTTTCCTTGGATCTGCCCAAACCCAACTTCGTATCCCAAATGTAAAAACCCTATCCTCCTCTCACCACCGTCGTGGATTCACTTCCACTGCTAAGGCTGTTGCCGCCACCAAGGCTGTCGCGGAGAAGAAGCCGACTGCTTTCAATCAGTTGGTTACAAAGCAAGAAGGTCTGGCTCTCTATGAGGACATGGTTTTAGGAAGGTATTTTGAGGATATGTGTGCTCAGATGTATTACAGAGGCAAAATGTTTGGATTTGTTCATCTGTACAATGGGCAAGAGGCTGTCTCAACTGGGTTCATCAATCTTTTAAAG…
>sample1_00014545-RA
ATGATGAAGCTTGCGAGCGTGCTAAGGAGCAAGACATCTCAAAGGCTACTGGAGCTCAATGGCATCCCATCCTCTAGTGCTTTTATTAGCCATGCTGGGTTCTCAACTGTAGCACCGAATCCTGGACCCAATGATAAGATCTTTGCTACATATTGTATTTACAAAGGCAAAGCAGCACTCTCTGTTCAGCCCGTTCCACCAAGATTTAGCAGACTGAATTCTGGGGGTGTCAAAGTTGATCGACATGGTGTCATGATGTTAACTTTTACACCAGCTATTGGGGAGCGTAAGTATGACTGGGAAAAGAAACAGTTCTTCGCTTTGTCACCCACAGAAGCTGGATCCTTAATTAGCTTGACCCTTAAAGATTCTTGTGAATTCTTCCATGACCCTTCCATG…
>sample1_00010569-RA
ATGGACCCAAATCCACAGCCACCGAGCGATCCTTCACCGTTGTCACAACCACCGCAATCTCAGTCGTCGGCACCACCGCCTTCACAACCATCTCCTCTTCCACCAACTCCTTCTCCTTCCCCCTCCCTTCCTTCCTCATCCACACCCTCAATTGCTCCCCCCTCGAACCCTAACCCTAAAACCCTAACTCCGTTGCTTCAGCCTGAATCTCAACCCCATCAACAACAGATTCAACAACTAGAACAAGATATAAAACTGGAGCCACACGATCAACAATACTCTGGTTTTCAGAGCGCTCAGAACAGACCATCGTTGGGCAGGCATTGGCAGCAAACTCCTCATCTATCACACTTTCAGACTCATCATCTTTCTGGCGCCACTGCCGCATCTCCGTCTCCC…
>sample1_00010572-RA
ATGGCGTACACTATCTACGGGATCAATCTACCTACTCTTCCCACCGTTTCCAAGTCGTCTGGTTCGATCTTTCCTGTTGATCGGAGATCCTCCAACCTCGCCATCCTTGCCAGAAAGAGCTCTGTTTCCAGGAAGATCTTTGCTCAAAGCTCTACCCATGATTCTGACTTTCCGTCCACAAGAGTAGCTGCTTCCGGTAAAGTACTTGTTCCAGGAAATGAAAGTGGTGGCTCATCTTCCTCACTTGATCAGTTGGAAATTTCTGATTGTATTTCCAAAGATTCTGAGGAAGTTGCCAATTTTAGAGGAATTTTTGCTGATGAATTTGTTGGTTTTATGGGGCCAATGATCAAGGTTGAGCTAAAGATATCTGACAAGCTAGTTACTGCTCCTGGTATT…
>sample1_00010598-RA
ATGTTGAATTCAGCGATGGCTGCAGACTTGAACAAGGCTTCCGTCCGTAGATCGGCCTTCTTGCAGACTTGCAGTTTGCTCAGTCAATTTGTAAAAGAAAAGAAGACGCTTGGAGGTCTCGGCTTCGGGATCCCTTGTAACATTGACGGCCAAGATCCAGAATACGCACTTGGCAGATCCACGATGAACTTGTTCCCACTGAAAGAGATGGTTGATGAGGCACCAAATGCTGGGAATGGAAATTATATGAGCCTGTTCCCTCAACATTCTTGTTTCACTGCACCAGAACCTGCTTCAAGTGAGCCCCAGTATGCACCAATGACAATTTTCTATGGTGGGCAAGTCATGGTCTTCAATGACTTCCCAGCTCAAAAGGCGAAGCAGATCATGGAGTTTGCG…
>sample1_00010619-RA
ATGGACTCTCGATCGGCCTTCTCTGACTATTCCAACGACACCAGCACCTGCTGTCAGGGTCCTACGCTGAATGACGTCTTGCCGGAGGATTCTGCTCAGCCGGACGTCAAAGCTCTCCTACTTCTCTCTGATAACCTCGGTTCCGTTTTGGTATCTGACCACTGCGACTTTGACTTCTACGCCGACGCCAAGATCGTCGTCACCTCCAATCAAGAGGTTGCTCTCCACCGCTGCATACTCGCTTCCAGGAGCCCCTACTTCAAATCGTTGTTTGCGTCTTCCCGGCAGACTGACAGTAGTGGAGGAGGCGTCAGGATTGACCTCAAAGATTTGGCTAGGGATTTCGATGTCGGATACGATGCGCTGGTGACGGTGCTGGCTTATCTATACTCCGGGAAG…
>sample1_00020362-RA
ATGGCGATGGCAACTGCTCTGCGTAGGCTCTCTTCCTCCCCCAACGCCGCCACGGCTAACAGGCTCTTCAATGGTGGAATCGTTCATCGCATGGTTTTGTTATCAACTCTCTTTTCGGTGTCAACTGAAGCTGTTGATGAGGAAAGATCTCGGGCATGTTGGATAAAACAACTGAATGAGCCACTGGATCTTGTTGATCCTGAGATCGCAGACATCATTGAATTGGAGAAGGCCAGGCAATGGAAGGGGCTTGAACTGATTCCCTCGGAGAATTTCACCTCCGTTTCAGTCATGCAAGCAGTTGGGTCAGTAATGACTAATAAATACAGTGAAGGATATCCTGGGGCTAGATACTATGGTGGAAATGAGTATATCGATATGGCAGAGTCTTTATGCCAG…
>sample1_00020371-RA
ATGAATGATGAGGACAAAACAGTTGGTGGTAAGAAGAGGTCGAAGGAGGCAGAGGTTGGTATAGTTTCAGATGATGATGAGCCAATTGGGGCTTTGTTCAAGCTTAAGAGTAAGAAGAATTTGAGAAAGGGTAAGTTGGGATCAGATGTCGGGGTAGGTAAAAAGGTTCAGGTCAAGACAGAGGTATCCGAGGCTACTGTAGAGGATGATGGAAGCATGGATGATACCTTAGCGTGCTTTAAGAAGAAGCTTAAGGCCCCAAAGAAAGATAATGGGGTTGGGACTGTTCTGCAGAAGGACATAGGGTTTGAAGTTGAGGTGTTGTGTGAGTCTGGGATGGTTAATGATGATGAGCTAGCACCAGAGGAGATGCCCAAGATCACAGAAGAAGGTGGTCAC…
>sample1_00007492-RA
ATGAAGAAGATGGCTCAATCTCAAGAACAATACCCTTCATTTTCGTTCGATGATTTACTCTACTGTGAAGAAGAGAACTGGGAAAGCGAAATCAGACAAGATTGTTCCTTTGAACAAAGCCATTATTCCACCTGCTTTAATGGCGGCTTAACTGAACCTCAGAATCTCTCTTCTTCTTCTTTCGTTTTTACAAACCAGGACTTGTTTTGCGAAGATGATGAGCTTTCTACTTTACTTTCAAAAGAAGAAGAGAACTTGCTTTATCAAATCCTTCAAAAAGACCCTTCTTTTACAATGGCGAGAAGTGAAGCTGTGGATTGGATTGTTAGGGTTCGTACCCATTACTCATTTTCTCTCCTCACTGCTCTAATGGCGGTCAATTACTTTGATAGATTCTTC…
>sample1_00007531-RA
ATGCCGGTCTTCAAAACTCCCTTCAATGGCTACTCGGTCAAGTTCAGCCCCTTCTATGAGCATCGTCTGGCCGTCGCTACCTCCCAGAACTTTGGCATCCTCGGCAATGGCCGCGTTCACATCCTCGACCTATCTCCTACCCCTCAATCCCCAACTCCCGTCACCGAGCTTGCTTTCTTCGACACCGCTGATGGCGTCTACGACCTCTCCTGGTCCGAATCCCACGACTCTCTCCTTGTCGCCGCAGTCGCCGACGGCTCCCTCAAGATCTACGATCTCTCCCTCCCTCCCAGTTCTAACCCCATTCGATCACTCCATGAGCACACTCGTGAGGCTCACGCCACTGATTGGAACCCTAGCCGCCGCGATTCCTTCATTTCCGCCTCATGGGATGATTCC…
>sample1_00007538-RA
ATGTACAATTTTGAGAGAAAACTGAAGATCGAGATGAAAATGGCGGTGGAAGTGAAGATCAAAGCGAGGCACATGATAAGACCAGCAGAGAAGACATGGACGGGGACGATGAAGTTGAGCGAACTCGACATGACGTTTGTAAAGTTCTTTGGTCGGAGGCTCTACATATATAACAACGACGACGACGACAAAAAAACAAAGGTTGCTAAAACCGATATCTTAAAGACGTCTTTGGCGAAGGTGTTGGTCCACTTCTACCCCTTCACGGGAAGGCTAAGGCCCACCGCCACCGGTGGAGCCGGCAGGATAGAGTTACACGTGGACGATGACTTGGCATCCGGTGTGCCGTTTGTGGAGGCGGAGGCCGATGCTGACGTGGCCGACTTGGGCGACGACTTG…
>sample1_00019415-RA
ATGGCTTTGGCTGCTAGCAGCCATGTATCCCTGTCAACGGCGGGCAGCAGTACAGCCAGAGGCTGCCCGTCGAAGGCCTTCAAGTTCAGCAATGGAGAGCTCATGGGCTTGAAGCTGAACCTCAATGTCACAAATCCTAGAAAAAGGATTTCTGCAAGGCCAGTCTCCATGTCTTTGACAGCAGATTTTGCTACCCAATCTAAGATCAAGGATACAGAGCAGGAGCAGCGGGATGCCAGGTCAGTTGTCGCGGTTATACTTGGAGGAGGTGCAGGAACTCGCCTTTTCCCTCTAACCAAACGCCGTGCTAAGCCTGCTGTTCCTATTGGAGGTGCATACAGGCTGATTGATGTACCAATGAGTAACTGCATAAACAGCGGGATCAACAAAGTCTACATT…
>sample1_00018030-RA
ATGGTAGCAAAAGATCAGCTTTCCTTTCCATTCCCAACCGAGTCCGACCCTATTGTAATCAAAGAAGAGCTCGAACTCGACGACGATGATCTGAGCACGGATGTCCCGGTAATTTTGACCGGCGTCGGTGAAAATGGCGGTGGTGGGTTGACGGGATCTCGGATTTCGAGATCTACGTCGGATTTCGCCAGGCTACACGAGACCGGACCACCGCCTTTTCTGAGGAAGACGTTTGATATGGTGGAGGATCCGGAAACCGACCCGATTGTTTCGTGGAGCGGTGGATCGGATTTGGGTAGTAGCTTTGTTGTGTGGGATCCGCATAAGTTCGCTATGAAGCTGCTTCCAAAGTATTTCAAGCATGGAAACTTTTCTAGCTTCGTTCGTCAGCTCAACACT…
>sample1_00018040-RA
ATGGAAAAATTATCCCCAGCGTTAACCGAGGAGCAAACAGATACTGAGAGAACAATAGTTGCTTCCTCTTTGCAGATCACTGAGTTTATGCTAAAAACAAATTCTGCTGCCTGTTTTTTATCAGATAAGGGTGTGATGAATGAGAGTTCAGGTTGTAATGATCCACCAGCTCAAGTGATAGACTCGTTTTGTTACAATAAGCAACCTAGTTCCTCAAAAATGGTGGTTGAAGATATTAGTGGTGTTTTGAGCAATAGCAATGCTTCAGAAGCTAGGGCAGAGCGCGATTCCTTGTCAGGCGAAGACTTCTTGTTAAAAGAGAATATGTGTTTTCATTCATTTTCCAGTGAATGCAGCAGTATCAACAACGAGGAGTTTTTGTCTGCAGAGGCTAATTCT…
>sample1_00013128-RA
ATGTCAACTAAACTCATCCTCTCCTTCTCCCTGTGCCTTATGGTACTAAGCTGCTCTGCGCAGGCAGCGCAGCTATGGCCATGGCGGAAGGGACAAGACAGCCGCCCCCACCACGGCCACCAGCAATTCCAGCAGCAATGTGATATCCAGAGGCTCACCGCCTCTGAGCCCTCTCGTAGAGTCCGTTCTGAGGCCGGAGTTACCGAGATTTGGGACCATAACACCCCTGAGTTCCGATGCACCGGATTTGTCGCCGTCCGTTACGTAATTCAGCCAGGAGGCCTCTTGCTTCCTTCCTACTCCAACGCCCCTTACATCACCTTTGTCGAGCAAGGGAGAGGAGTGCAGGGAGTGGTCATCCCAGGATGTCCCGAGACCTTCCAGTCGGACTCCGAGTAC…
>sample1_00013130-RA
ATGTTACTAAGCTGCTCGGCGCAGCAATGGCCATGGCAGAAGGGACAAAGCAGCCGCCCCCACCACGGCCACCAGCAATTCCAGCAGCAATGTGATATCCAGAGGCTCACCGCCTCTGAGCCCTCTCGTAGAGTCCGTTCCGAGGCCGGAGTTACCGAGATTTGGGACCATAACACCCCTGAGTTCCGATGCACCGGATTTGTCGCCGTCCGTTACGTAATTCAGCCAGGAGGCCTCTTGCTTCCTTCCTACTCCAACGCCCCTTACATCGCCTTTGTCGAGCAAGGGAGAGGAGTGCAGGGAGTGGTCATCCCAGGATGTCCCGAGACCTTCCAGTCGGACTCGGAATTCGAGTACCCTCAGTCTCAGAGAGGCCAACACTCCAGGGAGAGTGAGAGC…
>sample1_00013140-RA
ATGTTGAGAGCTCTAGCTTGTTGGCTGTTGATTTCTTCTCTGTTGGTAACTTCTGTTTTTGCCACAGAATATGTGTATCCAAGATGCAGCTGTGATAATGAGATCAGCTTCTGGACCATAGATAGAATCTTAGAATACCAAAGGGTGAGCGATTTCATGATCGCAGTAGCGTACTTCTCAATCCCAATCGAGCTTCTTTACTTCATTAGTTGCTCAAACTTGCCCTTCAAATGGGTTCTTTTCGAGTTCATAGCCTTCATTGTACTTTGTGGGATGACCCATTTTCTCAATGGCTGGACTTATGGCCCTCACACATTCCAACTCTCCTTAGCCCTCACCGTGTTCAAGGTGCTCACGGCTTTAGTGTCGTGTGCTACGACCATTACTCTTTTTAGTCTT…
>sample1_00017522-RA
ATGGAAGGATACCTTGATCCAATAATTAAAACCATATCCTTCATATTCATCCTCTTCCTAATCTCAAACTATCTTCTCAACAAAACCCGAAAAACCATCGTGATACCCATCAACTGGCCCGTTGTGGGTATGCTTCCACATCTTCTCCTTAACACACACCGCTTCCATGATTGGTCTACCGGGATCCTAAAACTCGTCGACAGCACCTTCCTCTTCAAAGGACCATGGTTCACCACCATGGAGATTCTTATCACAACCAACCCCGCCAACGTTCACTATGTCATGAGCAAGAACTTTTCTAATTTCCCAAAAGGCCCCGAGTTCTCCCGAATCTTTGACATCCTCGGAGACGGAATCTTCAACGCCGACTTTGAATCATGGAGGTGTCAAAGAGAGTTC…
>sample1_00012923-RA
ATGGGCAACACATGCCGTGGATCTTCCGCGACAACTTACGATCGTGGCTTGAATCAGCCCGAAGACCAGTTCAATTCGATTCAACATACTTCTAGCTCCTATTCAAATACCAATACTAATCCCAATTCCGACCATTCTCAGTCCAGTAGCTCATCCCATCAAGAAAACCCTAAGACAAACCAGAATACAGCCATGCTTAACCCGATGGCCAAGGACGGCTCGTCCAAGAAGGGGATTGATAACACTTACTATGTTCTAGGTCACAAAACCCCCAACATCCGCGATCTTTACACTATGGGGCGTAAGCTAGGTCAAGGTCAATTTGGGACTACATACTTGTGCACGGAAATCTCTACAGGGAGCGAATACGCCTGCAAATCGATTTCAAAGAGGAAGTTG…
>sample1_00012928-RA
ATGTCAGGAGCCCAGGGAGCCCAGCCACCAGGGTCGAGAACGGCGACCACCTACGAGTCAACGGAGAAAGGGGAGAATCGAACTCGGACCGACACTCATTCCACCGCCGACCAAGGCGGGATCCAGATCGACAAGATTCAGGACAAGGTTGCTGATGCTGCCGGAAAAGGCGGCCCCGTTTTTGGAGAGGGCAAGGAAGAGAAGAAGCAGGATTTAGGGGTCACCGGCACCGGTTAA
>sample1_00010808-RA
ATGAGTACGCCGGAAGCATACACAATGCCCGCCGCAACGCCGGCTTCATATGAAGGAAAAACGGCGACGACGGTGGGCGGCAGCAGATTACTCCCACACGAGCAGCAAGTGGGCACGTGGCACTCGCCGGTGCCATATCTATTCGGAGGACTAGCAGCGACGATGGCTCTCATCGCCTTCGCCCTCCTTATCATCGCCTGCTCCTACTTCAAATTTTCCGGCGACACCCCTCGGGAAGGTGACGTGGAGTCAACCGGAGAGAAGGCTGCCGTCGGTGAAGGAGGTGAAGGAAGGCGGTGGGAGGCTTATTGGAATGTAGTGGTGGTGATGATGCCAGGGCAAGTGGACCCCACTTTCTTGGCAACGCCGTCCACCGGAAAATCGGTTTCCGATAATACA…
>sample1_00010831-RA
ATGAGTGCTTCAAAGTTCATTAAATGTGTTACAGTTGGAGATGGAGCTGTAGGCAAAACTTGTATGCTCATTTGCTACACCAGCAACAAATTCCCCACTGATTATGTACCAACAGTATTCGACAATTTCAGCGCAAATGTGTCCGTTGATGGCAGCATCGTGAATTTAGGGCTTTGGGATACTGCTGGACAGGAAGATTATAGTAGATTGAGACCATTGAGTTACAGAGGTGCAGATATATTCGTTCTAGCCTTTTCTTTAATCAGCAAAGCAAGTTATGAAAATGTCCTTAAGAAGTGGATGCCTGAGCTTCGTAGATTTGCTCCAAATGTTCCAATTGTACTCGTTGGGACAAAGCTGGATCTTCGAGAGGAAAGAGCATATGCTGATCCTTCAGGA…
>sample1_00010834-RA
ATGTTCATGTCTGTAATAGGAAACGTCAAGAGCTTAGCAAGTAAGGGGAAGTTGTCGCCGGAAAAAGCAGAGAAAGCTCTGAAGTTGCTTAAAGGTGTACTGAATTATGATGAATTCAAAGACGTTGACATGGTCATTGAGGCTGTTATTGAGAAAATACCACTTAAGCAAAGTATATTTAGTGACATTGAAAATTTTTGCCCTAAACACTGCATCTTGGCGACGAACACATCAACTATTGACCTCAAAATCGTCGGAGAAAGGACAAAGTCTCAAGATCGTATCGTTGGGGCGCATTTCTTCAGCCCTGCACATATAATGCCTCTCCTGGAGATTGTTCGGACAGAAATGACGTCAGCGCAAGTAATCCTTGATCTTATAACAATGGGGAAAGCAATG…
>sample1_00010836-RA
ATGGCGGAAGCTCGGGTGCTAATGGAGGTCGGAGACGACGACGTTGCTGTCATCACATTGTTCAATCCACCGGTTAACGCACTTGCGCTTCCAATGTTTCCGGGGTTGAAGGAGAAGTATAATGAGGCCATGAAGCGAAATGATGTCAAAGCTATTGTTTTGATTGGTGATGGCGAGAAGTTTTGTGGTGGTTTTGACATGAATGTATTCAGGCAAGTTCACAAGACTGGGGATTTGTCTATTGTACCTAATGACACTGTTGATCTTTCCATCAAAGCAATGGAAGATGCTAAAAAACCATCTGTTGCTGCTATACAAGGGCCTGCACTTGGAGGTGGCTTGGAACTAGCTATGGCATGCCATGCTCGTATTGCAACTCCGAACACTCAGCTTGCATTG…
>sample1_00020401-RA
ATGGGAAAGCTCTCTAGGGTTCGTGGACAGATGGAGAATAGCATGAGATGGGTTGAGATGTTGGGCATGGAGATTGAGAACTGCGTGTTGCTGCGGTCGAGTGGTTTAACAATTGATAAAGGTAGAGTAAAAGAAGTAGCGTTGTGGAAGAGGAAAGCGGAGAGCTTAGCATTTGTGGGAGGAGCAACGGCTCTTTGGGTTCTTCTCCAAATCTATGGCATCAATTTCATCACTCTGGCGTCCTGGTTCGCCATGTTTACAGTCACCTGCCTGTTCCTCTATGGCAACATCCTTAGACTACTTCACAAGTCAGACGCAGAAGTAGGGGCGGCAAGATGGGAGATAAGACGTGAAACTGTTGAGGAGGCGGCGGAGAGCGGGAAGAGGGCGGCGGAGGAG…
>sample1_00014413-RA
AGGAGAAGAGGAGGAGGTGGAGGGGAGGTGGAGAAAGAAGATCGGTGGTGGGAAAGGTTGGTTGGTAGTTGGGAGATGGGAGGGGCATTGTTTTGCGGTGAATCGAGGATTGATAGAGAGACGAGGATGCAGCTGCACTTGTCGCCGAGTATGAGAAGCATTACTATATCGAGCAACAATGGATTCGTTGATTTGATGAAGATCAAAGTCGCAGCTCGTCATATCTCCTATCGAACCCTCTTCCACACCATCCTCATCCTAGCTTTTTTGTTGCCTTTTGTCTTCATTCTTACTGCTCTAGTCACCCTTGAAGGTGTCAACAAGTGCTCATCATTCGATTGTTTAGGTAGACGGTTTGGCCCAAAACTCCTTGGTCGTGATGATTCAGGGAGGTTGGTT…
>sample1_00014437-RA
ATGGGGAGGCCACCTTGCTGTGATAAAGCTGGTGTGAAGAAGGGTCCATGGACACCAGAAGAAGACATAATTCTTGTGTCTTATATTCAAGATCATGGCCCTGGTTTGCTTAGATGCAGTAAAAGTTGCAGGCTTAGATGGACTAATTACCTTAGACCGGGTATTAAGAGAGGAAATTTTACTGAGCAAGAAGAGAAAATGATTATTCACCTTCAAGCCCTTCTGGGTAATAGATGGGCTGCAATAGCTTCGTATCTTCCACAAAGAACAGACAATGATATCAAGAACTATTGGAACACACATCTCAAGAAGAAGCTAAGCAAACTCGAGAATCAACCTACTACATCAAAATCAACAAATGCGAGCAGTTTATCAGATAATCCGTTAAACTCGTGTTTC…
>sample1_00004999-RA
ATGGTGAAGTTTACAGCTGAGGAGCTGCGTGCCATTATGGACCGCAAGCATAACATTCGTAACATGTCTGTTATTGCACATGTTGACCACGGGAAATCGACCCTTACCGATTCTCTCGTCGCTGCTGCTGGTATCATTGCTCAGGAGGTTGCTGGTGATGTCCGTATGACTGACACCCGTGCAGATGAGGCAGAGCGTGGAATCACTATCAAATCCACTGGTATCTCCTTGTACTACGAAATCAGTGACGAAGCTTTGAAGAGCTTCAAGGGTGAAAGGGCAGGAAATGAGTACCTCATCAATCTTATTGATTCACCTGGGCACGTTGACTTTTCGTCTGAGGTGACAGCTGCTCTGCGTATCACAGATGGTGCACTTGTGGTGGTTGACTGTATTGAA…
>sample1_00005007-RA
ATGGAGATTGATCTGAACCATGCTGTTGTGGTTGATGGAGTTGAAAAGAGTGTTATTTGCAATGGTGATTGTGAAAAGGAAAATTGTTATTGTCTTTCTTCGTCTTCATCTTCTTGCTCCTCAAATTCTTCTCAATCACCTGTTGATTCTTCTTCAACTTATGTTGAACTTTGGCATGCTTGTGCTGGCCCTCTAATTTCACTGCCCAAAAAGGGAAATGTTGTTGTTTATTTCCCTCAAGGTCATTTGGAGCAAGCTGTCTCCTCTTCACCCACAAAATTTCCACCCTTGGATCTTCCTAAATATAATCTCCAACCCCAAATCTTTTGCAGGGTTGCAAATGTTCACCTTCTTGCTACTAAGGAGAATGATGAGGTCTACACTCAGCTTAGTTTGCTT…
>sample1_00005069-RA
ATGGCGCTGCAAACATCTTCCTCTCTGCTCCCCTGTACGACCTCCATTCACAAAGAGGGTAGGTTCATTGCTAAAGATACAAGCTTCTTTGGAGCTCCAATTTCGGACTCATTCAGAGCTGAATCCCTTCCTGTGACAATCAGAATCAAGGTTTCGAAAAGTGATAGAACATATGTAAGACCGATACGAGCTCAGACAGCCACAACATCACCCTCAATCAAACAATCCTCACCAGAAGGGAAGAAAACCCTAAGAAAAGGAAATGTGATAGTCACAGGAGCATCATCCGGGTTAGGCTTAGCAACCGCTAAGGCACTCGCGCTTACTGGCGAATGGCATGTCATTATGGCTTGCAGAAACTTCCTAAAAGCCGAGAAGGCTGCTAAGGCAGCTGGGATG…
>sample1_00005096-RA
ATGTCTGGATACAGACCAGATGACGATTACGATTACCTGTTCAAGCTGGTACTGATTGGAGATTCAGGCGTCGGAAAATCCAACCTACTTTCTAGGTTTACTCGAAACGAGTTCAATCTCGAATCCAAATCCACTATCGGCGTCGAGTTCGCTACCAGGAGCTTGAATATCGATAGCAAGGTCGTCAAAGCTCAGATTTGGGACACCGCTGGCCAAGAACGGTACAGAGCCATCACAAGTGCTTACTACAGAGGAGCAGTAGGCGCACTACTTGTGTACGACGTCACAAGACACTCCACCTTTGAAAACGCTGCGAGATGGCTTCAAGAGTTAAGGAATCATACCGATCCAAACATTGTGGTAATGCTGATTGGCAACAAATCAGATCTCAGACACCTC…
>sample1_00005097-RA
ATGGCAATTGAAACGAGCACGAATACGAGCCCGATCAAGACCGTGGTGGTTTTGGTTCAAGAGAATCGTTCATTTGATCATATGCTGGGATGGATGAAGTCTCTTAACCCGGAAATCGACGGTGTATCGGACTCTAACGAGTTCTCTAACCCGTTGGATACTTCGAAACCCGATTCTAAACGGGTTTATTTTCGGAATGAATCGGTTTATGTTGATCCCGATCCGGATCACTCTATCCAAGCCATTTATGAACAGGTGTTTGGAGAGCCATGGAGCGAGGAATCAGCAAAGAAAAAGCTAGAGCCAAAAATGCAAGGCTTCGTACAAAACGCAAACAGAACAAAAGAAGGGTTAGACGATACAGTGATGAATGGATTCCTGCCGGAGAGAGTGCCGGTG…
>sample1_00005098-RA
ATGGCGGTTGAAACGAGCGCGAATACGAGCCCGATCAAGACCGTGGTGGTTTTGGTTCAAGAGAATCGGTCATTTGATCATATGTTGGGATGGATGAAGTCTCTTAACCCAGAAATCGACGGTGTATCGGATTCGAACGAGTTCTCGAACCCGTTGGATACTTCAAACCCCGATTTTAAACGGATTTACTTTGGGGATGAATCGGTTTATGTTGATCCGGATCCGGATCACTCTATCCAAGCCATTTATGAACAGGTATTCGGAGAGCCATGGAGCGAGGAATCAGCTAAGAAGAAGCTAGAGCCAAAAATGCAAGGCTTTGTACAAAACGCAAACCGAACAAAGGAAGGGTTAGACGTGACAGTGATGAATGGGTTCACGCCGGATAGAGTGCCGGTG…
>sample1_00005101-RA
ATGCATATCATCCAAATCTTATATCTCCTACTTATCCTATTTTTCATCATCTTAAACAATTCCCATGTTTCCGTCTCATTATCACAAATACAACACCTCAAATCATGCCTTAACCACCATAGCCTCACCAACATCACCCTGCAAACCTCAGATAACCACCGCCGCCATCTCCTCCACCACCTCAAAAACCTCCGCTTCAATAAACCCGACATCCACCCCCTCGCAATCATTTCACCTTCCTCTCACGACCAAGTCGTAATCGTCGTACGTTGTTCAATTGCGTCTTCAGTTCGTATCCTAGTTCGCTCCGGCGGCCATAGTTATGAAGGCGCCTCCTCCACCTCCAAGCCAAACACCGCCTACGTCATCCTTGACATGTCGGAGATCAATAATGTGGAG…
>sample1_00020102-RA
ATGAGAGACAACCGAGTTGACCCGCCTGGAATCGCCGGCGACTACCATCCGCCATCTCCGGATCAGGTTCTCGAGAACGTTCTGGAGAACGTACTTCACTTCCTCACCAGCCGCCGCGACCGCAACGCTGCTTCTTTAGTTTGTAGATCCTGGTACCGGGCTGAAGCCCTAACCCGATCCGACCTCTTCATCGGCAACTGCTATGCTCTCTCTCCTCCCCGCGCCACCGACCGATTCCGTCGTGTCACCTCCGTCACCATCAAAGGCAAGCCGAGATTCGCTGATTTCAGCCTTATGCCTCCTGCTTGGGGGGCCCACTTCAAGCCTTGGCTCGTTGCCTTCTCCTCTGCTTATCAGGGTCTTGAGAGGGTCTCTCTCAAGCGTATGTCTATCTCTGAT…
>sample1_00025443-RA
ATGGCAAGCATAATGAGTTGGCCCGAGCCAATCGTCCGAGTCCAGTCCCTATCCGAATCCGGTCACGGAACCATACCACTCCGCTACATCAAGCCCCAATCCGACCGACCCGTGAGCCCCTTCTCCTCGGCCTCCTTGAACGAGGATGTGAACATACCAGTGATTGACCTCGGAGCCTACCCCGACTCAGACACGCTCAAAAAGATCCACGTAGCATGCACCGAGTGGGGCTTCTTCCAAGTGGTTAACCATGGAGTTAAACCGGATCTCATGGACCATGCTCGCGACGTTTGGAGGAAGTTTTTCCACCTTCCGATGGACCTCAAGCAGAAATACGCCAACTCTCCTGATACCTATGAAGGATATGGGAGCAGGCTTGGTGTCGAGAAGGGCGCTATT…
>sample1_00025444-RA
ATGGCTTCAAAGCAAGAGAAGAGAGAGTTGGATGCAAAGGCCAAGGAAGGACAGACCGTCGTCCCCGGTGGCACCGGCGGCAAAAGCCTCGATGCCCAGGAGCGCCTCGCTGAAGGGAGGAGCAAGGGAGGGCAAACAAGGAAGGAGCAGCTGGGAACGGAGGGTTATCAGGAGATGGGAAGGAAGGGAGGTCTCAGCACCACCGACAAGTCCGGTGGCGAGCGTGCCGATGAGGAAGGCATAGAAATCGACGAGTCTAAGTTCCGAACCGGAGCCTAA
>sample1_00016846-RA
ATGTCGTCGCCGGCTCTTTCGCCGGCGTTTCCTCCTCCGACCGACGATGCACCTTCTCCACTCCTCCCCCTTCTTCCTATCGGAAAGCCCATAACATCTCCCTCACCTCTATCTCTCCCACCGATAGCAGTCGTTACCCCGACATTCATTTCACCTCCGGCGCCTTTACCGGCGGCAATCTCGCCCGCGCCTTCACTTCCTCTGATTCCTACCGTCACTCCTCCGCCTCAATCACCGCCTCAAGCACCAGTAATCTCGCCTCCTGCTCCGGCGTTTCCGATTAATCCTCCGGCACCGGTATTACCGAGTAGCCCTCCGGTACCGGCATTATCGGAAACTCCTCCGGCTGCTCCTACTATAAGTACCAAACCACAACCGCCTCCGGTGTATTCTCCGGTG…
>sample1_00023207-RA
ATGCAGTCAGACATAGAAGTAGTCGACTGTGACTTTGAGGACCAACCCACCGCCACTGACGCTGCCATGGTCGATTCCTCCGCCAACAGCCGCACCAGGGACCTCGACAAGCTTCTCTTGCGCCCTGGCCGCCTCGTCGGCCCTACCTTCGAGCCTGGTCAAGAGTTGAGAAACGATCTTCAAGAGTATGCCAAGATATTGGTGGTGGGTGCGGGTGGGTTGGGCTGCGAATTGCTAAAGGATTTGGCTTTGTCTGGGTTTAAGAACCTAGAAGTCATTGATATGGATCGTATTGAAGTTACCAACCTCAATCGCCAATTTCTGTTCAGGCTTCAAGATGTGGGGAAGCCAAAGGCTGAGGTGGCAGCAAAACGTGTAATGGATAGAGTTAAGGGTGTT…
>sample1_00023213-RA
ATGGAAATTCCTGGGGTTTGCGTAGAACCCTCTCCAAGAATTGCTCCTCTCGCATCGTCGACGACCACCGCTTCTCCTCCACAAGCGGTCACCACTACCTCGACTTCTCGCACGGAGACCGTTAATGTCTCCCACGAGTTTAGGATCACCGGCTATTCGCTATCGAAGGGGCTTGGGATCGGCAAGTACATAGCTTCCGAAACGTTTCATGTGGGCGGGTATTCGTGGGCGATTTACTTCTACCCGGACGGGAAGAGCCCAGAGGACAACGCGACTTACGTTTCGGTATTCATTGCGTTGGCCAGCGATGGGATGGATGTTAGGGCTTTGTTCGAATTAACGCTCTTGGATCAGAGTGGGAAGGGGAATCATAAGGTGCACACCCATTTTGGCCGGGCT…
>sample1_00005198-RA
ATGAAACGCGTAGCGTCCGTACTTTCAAAGTCAACTTTCTGTCTTTCTATATTCCCTCCTCTGCACTCCATCTCTATTATCTCACACAACTCAGAGACTGGTCTTCCCTTCTCGAACCTTCCCATACAACTATTTATCTACCTCAGGCATCCGAAGAAACTCATTCAACTTGTCCCTTCTGTCTCTGTCTTCCTCTTGCAAGTTGCAATGGCGACGGAATTGGCATTGAAGGCGAAAGACGCTTTCTTCGACGACGACTTCGAGCTCGCCGTCGATCTACTTACTCAGGCATCTAAACTCGATCCAGAAAACGCAGATCTATATGCTGATCGATCTCAAGCCCACATCAAACTCAAAAATTTCACTGAGGCTGTTGCTGATGCAAAAAAGGCAATTCAA…
>sample1_00005204-RA
ATGGGAAACTGCAACGGCCTTCCTTCCACCCTCTCCGGACAGCTCCGATCACCGGAGAATCCATCCACCACCACCACTGATACACCTCCGAAACCACTTCCGGCTGAAAACCCCTACCCTACTGCCTCCGGAAACTCTTCCCACGGCTCTCAGCCTCCTGCAGGGAACATCGGCCGAGTCCTCGGTCGTCCAATGGAGGACGTTCGAGTGACCTACATTTTCGGCCGAGAGCTAGGTCGAGGCCAATTTGGAGTTACCTATTTGGTCACACACAAGGTCACAAAAGAGCAATTCGCCTGCAAATCGATCGCTACGAGGAAGCTAATTAACAACGATGATATTGAGGATGTGAGGAGAGAGGTTCAGATCATGCATCACCTTACAGGTCACCGGAATATT…
>sample1_00016043-RA
ATGGTCAAGTTTGATGCCGAAGAACATCTCAAACAGTCGAATTCGAATGATTCTTACTCTAAATCTATCAACGACACCGTCAATGGATCACACCATTTCGTGGTGAAGGGATACTCACTGGCGAAGGGGATTGGGGCTGGGAAGTATCTCTCGAGTGATGTGTTTAAGGTTGGAGGTTACGATTGGGCGATTTACTTCTACCCTGATGGGAAGAACCCTGAAGATAATTGCATGTATGTGTCTGTGTTCATAGCCCTAGCCAGCGAAGGGACCGACGTTAGAGCGCTTTTTGAGTTGACTTTGGTGGATCAGAGTGGAAAAGGCAAGCATAAGGTTCATAGCCATTTCGATCGGGCGCTTGAGAGCGGCCCTTATACTCTCAAATATAGGGGAAGCATG…
>sample1_00021478-RA
ATGGCTGACGTGGTGATGCAGAATCCGGCGCCAGGCTCCAGTCAATATCCCGAATTTCCGACGGTTTCAACCTACGGTGGTCAGTTTACTCAGTACAACATCTTTGGAAACATGTTCGAGGTCAGTGCAAAGTATCGGCCGCCGATCATGCCTATCGGGCGAGGAGCTTACGGGATTGTCTGTTCTGTGTTGAATACGGAGACGAACGAGATGGTGGCGATGAAGAAGATAGCGAACGCTTTCGACAATCACATGGATGCTAAGCGTACACTTCGGGAGATTAAACTTCTCCGCCATTTTGATCACGAGAACATCATAGCTCTAAGAGATGTAGTTCCTCCACCATTAAGGAGAGAATTTACAGATGTTTACATTGCAACTGAACTTATGGATACCGAC…
>sample1_00021483-RA
ATGAGGGCTTATGCAAGAGGTTTAGGATTCCCACCGTCCCTCATTCCTTCAGTTCGTCGACCCTTTCTTCTCCCCATTCAACCTAATCGTCTCTCTCCTTCTCCGCCGCCCCGATTCTCACCCTCTTCCTTCCTCCGCCGATTGCCAGTGTTCGCTATGGGACTCCACTCCAAGCCTGACGGTTCTGACCTGGAACTGGAATGGTCAGCGAACAAGGTCAGAGATACTTTCATCAGCTTCTTCCAAGGGAAGGATCACACTTTCTGGAAATCTAGTCCTGTTGTTCCTGTGAATGATCCCACTCTCCTCTTCGCCAACGCTGGTATGAATCAGTTCAAGCCGATTTTTCTTGGGACTGTGGATCCGAACAATCCGTTGAGTGGATTGAAGCGTGCTTGT…
>sample1_00022850-RA
ATGGCGGAAAAGCCCAATTTCTTTCCTTCTATGGCCGACAATCTTCTCGAGTTCGACCGCTTCGTTTCTCAGTCTTCGAACCCTAACCCTAGTCCGATGCACGAACCAACATCCTCTTTCTCCGACCCTATTTCTACCCTCCACGTCGATCCTCACCCCAACTCCACCGATCTCCTCACCGTCACTATCCCCCGGAAGCGAAGGCGTGGTAGGCCCCGTAGTACCACCTCCTCCATCCCTTCTCGCTTGCAGGTTCTTTCTATCCCTCAATTCTCTCGTAATTCCCCTATTCCCGATGGTCTCTCTGCTTCAACTTCCACTTCGTTTCAGACCATTAACCCTAGTGCGACTAGTAGTACTCACAACAACAATTTGAGTTCCTCCTCGTCTGTAAAGGCT…
>sample1_00021989-RA
ATGGCTAGCGTAACTGCATCCCATTTTCTATCAAGAACTACCCATGTTGGTTCAGTTTCTGAGAACAAAGCAAACCTGAACCAGATTGACCTGAAGAGTGGTTACAGTGGGCTAAGACCACTTAACCAAGTTGACAAGTTCCAGCTAAAATCCAATGCAAGAGCACTTACTAAGAAGGTCAGAAGCAAGGCCCCTAAAGCTCACAATAGTGGGATCGCATGCCCTATTGTATGCGGAATGAGTGTGGTTTTCATCTCAGCCGAGGTTGCTCCATGGAGCAAAACCGGTGGGCTTGGTGATGTTGTTGGTGGTTTACCACCTGCACTAGCTGCAATGGGACATAGGGTTATGACAGTTGCTCCTCGTTATGATCAGTATAAAGATGGATGGGACACTAAT…
>sample1_00025602-RA
ATGGAGAGAGATTTCATGGGATTGAATTCTAAGGAGCCTATTGCTTCTGTTAAACGAGAGATTACCGATGAAGCTCCAGAAGCACATTGGCCCTACATGAGATATGCTGCTTCACATCCTAATTTCATGTCATTTAGGACTGGAGCAAGTCAGGATGATGGAATGAAGAAAATGGTATCCAATCCAAACACATCTTCAGCTTTTATTCCTTCATCAACTGCTGATGCTTTTGACCTGTTGAAATTATCAGTAGTTGAATTTCACATATGTCCCAGAGTTGTGTTAAATCCTCCCCTTCCACTAAGCAATCCTCTTGTGAAGCCTCATTTTACTAGCTACGGCCAGAATCTGAGTCCACAATTTCTAGGAATTCCAATGACGGTGACTTCCCCTGCTGGA…
>sample1_00025256-RA
ATGACATACCACGAATTCGCCATATGCTTTGGCCTTCTCGGCAATGTGGTTTCGTTCTTGGTCTATCTTTCTCCTTTACCGACGTTCTATAGAATATACAAGGCGAAATCTACACAAGGGTTCGAGTCACTACCCTACGCCGTCGCGCTGTTCAGTTCGTCGCTGACGTTATTCTACGGTCTGATCAAGCAATCGAATGGAACTCTACTCATCAGCATTAACTCAGTTGGGATTGCAATTGAATCTTTTTACCTTATTATCTTCTTGATTTACGCTCCTAAAAAAGCAAAATTGAAGACGATTGGGTTGCTGCTGTCATTCAATGTTGGACTTATGGGGTTCATTGTTTTGCTTACGTCTCTGCTTACTCATGGACATAAAAAAGAAATCACTTTGGGT…
>sample1_00022888-RA
ATGGCGACGTCCGTCGAAAATCGGCAGTTCCGCCTTGAGCAAGTCGGCGGTGGGGCCCTCAATGGGGTCATCCGTCCCGGCCCTCTTCCAACTCGTCGTTCCGACTCACCAATTCACGCCCGCCCCTTCCAAAACGACGTCGTCCACACCAAAGTTCACCCTACTCCACCGAATCCCCCAAGTGACGACGAATTTGATGATGATGACGAAAAAATCGATTGGACCGACGCTATTAAGCGCGCCAACAATGAGCTAGAACCGTCAATCCACGACCCACGTGACGAAGCCACGTCGGACAACTGGATTGAGCGGAACCCAGCCATGATCCGCCTGACTGGTAGACACCCCTTCAACTCAGAGCCACCGTTGAACCGCCTCATGCACTCGGGTTTCATAACT…
>sample1_00019347-RA
ATGATGGTATCGAGGGGCTTGTTTGGGTGGTCTCCGCCCCATATACAGCCTCTTACGCCGGTGTCGGAGGTGTCAGAGCCGCCGGAATCTCCGTCGCCTTACATGGACACTAACCCCGAGACAGTACCAGGTGAGGTTGAGGATGACATGGATGATTTTGATGAGATGGAGCCACCGCCGGCTGCTGTTCCTTTCTCCCGTCTCTTCGCCTGCGCCGACCGCCTCGATTGGGCGCTTATGGTTGTTGGATCCATCGCCGCCGCTGCTCATGGCGCTGCTCTCGTCGTCTTCCTTCACTACTTTGCCAAGATTGTGCAGTTAATGGATTTCAATGGTGGGACTCCTGGTCTTTCACCGGCTCCTGCACCTGATCCATCATCCGAAATATTGTTTCATAAG…
>sample1_00023647-RA
ATGGCGTCCGCCGCTGCTGGCAACAACCGTGAAGCAATTGTACGGCCAATCAGCACCGCGGCTACCACAATATCGTCGGATAATCACTCCCTCATCTCTGATTTTCGAAGGGCTTTTGGTACGATGAAGGAAGTTGCCGTTGCCTTGGAGAAGGAGAATAAGACCCAAATGGTAAAGGACCTTGAAGATGAACTGATAGCATTGTTGGATTCTTATGAAGAATGCACACACTTCTCCACCATAATGCAATCCATTGGAAATATTTATAATCATGGGCCGCAGCCAACCGATTTTAAGAGTCTGTTCAAGAACGAGCTTACAAAGTTGAAGACTGGCAATTCTTCAAATAGACAGAAACATCAATATCTGCGCCAATTCAAGGAGGCTGTTTGGAATGTT…
>sample1_00009290-RA
ATGCAAGAAAATCAAAATAATGCATGGAAAATACTTAGAACATCAAGCCACACTTTTCTCACCCACATCCACCACTTCACATCCATCCCAACCTTCCTTGTTCTTCCTTTCTCCCTCTCCCTCCTTCTCCACCACCTCTCCACCGCCACAACCACCGCGTCCTTGCCCCTCCACCACCGCCTCCATACTATACTTCTAGCCGCCGGTTTTCCGCTAAACACACCATTCTCCATCCTTCTTCTCCATAAACTCTCCCAAACTCTTTCCTCATTCATTTTCTCTATCCCTTTCTCAATTTTCCTTCTCCTCTCCAAATCATCCACTCTCCATTCTCTGCAAATACTCGAATTCTCCGACGACATTAAACCGAATCTCTTCCCTCTTATCCTAACCCACATT…
>sample1_00018223-RA
ATGATGAATCTATGGAGTTCCGATGAAAACGCCACTTTCTCCGACGCATTTACCCACTTTGACTCTTCCTCCACCGTCTGGCCACCACAACCGCCGGAGGTTCTTACCCAGGACACTCTCCAACAACGTCTCCAATCTCTAATTGACGGAGCTCGTGAAATCTGGACGTATGCTATCTTCTGGCAGTGCAACAACGACGACGGCAACACTAACTCCCTCCTCGGCTGGGGAGACGGTTACTACAAAGGCGATGACTCTTCCAAACCTAAAACGACGTCGTCTAGACCCCTCAACCCTGCTGAACAGCAACACAGAAAAAGAGTTCTCCGTGAATTAAACTCCTTAATCGCCGGGGGATCTTCTTCCCCTCAAAATGACGCCGTTGATGATGACGTCACT…
>sample1_00015384-RA
ATGGAATATTTGACAAGGCCTCGTTTGGTTCTCTTATCTCTAACTATCTCCATATCCTTCCTCACTCAAACTAACGCCCAAAAAACACAGGCGTCGGCCCTTGATTGGCTCTTCAAGCAGAAATATTTCAACCGCCACTCCAACGCTGTCGTTTTGGACGATCTCCAATTGCTCGCTGTTGATAACGGGATTCATCACTCTCAACGGGGAACACGTGGAACTTCAACGAAGGAAGGTGACCGGATTGACCGGTTGCCGGGACAGCCTCCGGTGAAGTTTGAACAGTACGGAGGGTATGTCACCGTCGATGAAGTCGCCGGAAGGGCACTTTATTACTACTTTGTGGATGCTCAGGATAATCCTCGATCTAAACCTCTGCTTCTTTGGCTTAATGGAGGG…
>sample1_00015387-RA
ATGTCTATGGCTAAAACTCGAGTCATGGCAGCTGTAGCACCAGAAGTGAACCAGTTTGATGATCGCCGATATGATACCAAAATGACTGAATTGCTGGCTGAGGGAGATGACTTCATCACTAGCTACGATGAAGTTTTTGATAGCTTCGATGCCATGGGCTTGATCTATGATATATTCCAGCTGTTGCCCCCAAAGGTTCAGGTAGGAGTGTTTTCAGCTACAATGCCCCCTGAAGCGCTGGAGATAACAAGGAAGTTCATGAACAAACCAGTGAGAATCTTGGTTAAGCGTGATGAGCTGACTCTTGAAGGTATCAAGCAGTTCTATGTCAATGTTGAGAAGGAAGAATGGAAGTTGGAGACTCTTTGTGACCTCTACGAGACACTTGCCATCACCCAG…
>sample1_00015393-RA
ATGGCGATGCTCATGGCTCTTCGTAGGCTTTCCTCTTCCGTCGACAAGCCTCTCCGCAACGCCTTATATGGCGGCAGCTTCTATCACATGTCGTCTTTGCCTCACGAAGCTGTGGCGGATAAATCAGGTGTTCCGTGGCCGAAGCAATTGAACGCTCCGCTTGAAGAGATTGATCCTGAGATTGCTGATATCATTGAACATGAGAAGGCCAGACAATGGAAGGGATTGGAACTTATACCATCAGAGAATTTTACTTCTGTTTCCGTGATGCAAGCTGTTGGATCTGTCATGACCAATAAGTACAGTGAAGGATATCCCGGCGCTCGCTATTATGGTGGAAACGAGTACATTGATATGGCAGAATCCTTGTGCCAAAAACGTGCATTGGAAGCATTTAGA…
>sample1_00015402-RA
ATGAAGGTGCCTTGCTGCTCTGTTTGTGAGACGAGGTACGACGAGGAGGAGAGAGCTCCACTTCTCCTTCACTGCGGCCATGGATTCTGTCGCGATTGCCTCTCCAAGATGTTCACCGCTGCTACGGATAATACTCTCTCATGTCCTCGTTGTCGGCATGTCTCCGTCGTCGGAAACTCCGTCCAGGCACTTCGGAAGAACTTTGCAATCCTTGCGCTTATCCGCTCAGCCTCCGCTTCTGCCTCTGACGACTCCGATGCCTCATCGGCTTCCTCCGCCGCCGGTGGTAGCGACGGCGAATTTGATGATGCTGAGAGGAGGCAGCGGTGTAGCCGATCATCCAGCGCCTCCAGCTCATTCGGTGGCGGGGGATGCGGAGTGACGACGGTAGAGTTGGCG…
>sample1_00012058-RA
ATGGAGACGCTTGCTCTCTTCTGCACCGCCGGTCTCCTCTTCGGCGGACTCTACTGGTTCGTTTGCATCCTCGGCTCAGCTGAGCAAAAAGGCAAACGCGCCGTCGATCTCTCCGGCGGTTCAATTGCCGGAGAGAAGGTCCAGGACAAATACCGCCAATACTGGACCTTCTTCCGCCGCCCCAAGGAGATCGAAAAGGCCGAAAATGTCCCCGCTTTCGTCGACACCTTCTACAATCTCGTGACTGACATCTACGAGTGGGGATGGGGCCAATCCTTCCATTTTTCTCCCTCAATCCCCGGAAAATCACACCGTGACGCCACTCGTATCCACGAGGAAATGGCCGTCGATCTCATCCGCGTGAAGCCCGGCCAGAAGATCCTCGACGTCGGATGCGGC…
>sample1_00017906-RA
ATGACCATCCCCTCTCACCGCCGCACTTCCAACCCAGACTCACCTCCCGCCGGAGAAGGAGGCACCGCGATGAGAATCATTGTCCCCTTACAAGGCATTGTCCAAGGAAGAGGAGGTCTCTTCTTAGGCTCCGCAATTCCCTGCGCTCTCTTCTACTTCCTCCAACTCTACCTCAAGCGCAATCGCTCCAACGACTCCCCGCCTCCTTCCCCTCCGCCGGCGTTGACTCCTTCTCCTTCGTCCGACTCCGTTGCTGCTCTCCATAGGTCTCTGTCTAGGTCCCTTCTTTCTTCTAGGGGTTCTGCTGGACCCGCGCATCTCTCAAATAGGGCTAATTCGATTGCTAAATCGCCGGACAATCCTTATTATGCTGGTTTGAAGCGGGCTGATGAAGATCGG…
>sample1_00020580-RA
ATGGATGCTTGCTCTGCTACTTGGGGAGCCCATACCCATCTGACCAGAGGCTCTGGGTTTTGGGGAGAGAGAGTTGGAAGCTCTTTGGTCAATAACAATGGCCTCCTTAACAGCTTGCCTAAGAGCTATAAGAGTGAGAAGAGGACCTGCAAAAAGTTTCAGCCTCCTGTTTCTATGAGTGTTCTGACCTCAAAGAATGCAACTGAGCTCTTGACAAAGCAGCCACCAATCTTTGAAAGAAGAAGAGCGGATCCGAAGAACGTGATGTCAATAATACTTGGAGGAGGAGCTGGTGCTCAGCTGTTTCCTCTGACCAGCAAAACTGCAACTCCTGCTGTACCTGTTGGAGGTTGCTACAAGTTGATTGATATTCCAATGAGCAACTGTATCAACAGTGGA…
>sample1_00020582-RA
ATGTTGGTTTCACAACCTTCTAGAATGGATATGGAACATGATCTGTGGCCTCTTAATACTATTGACCCAAAGAAATCAAGATTCCCGTGTTGTCTGGTTTGGACTCCGCTTCCCGTTGTATCATGGTTGGCACCTTTCATTGGGCATGTGGGCATATGCAGGGAGGATGGTGTTATTTTGGACTTCTCTGGATCCAATATTGTGAGTACAGATGATTTTGCATATGGTTCTGTGGGAAGATATGTTCAACTTGATAGAAGTCAGTGCTGCTTTCCTGCAAATTTAGCGGGACACACATGCAAGGTCCGCTACAAACACACAGAGTTTGGCAGTGGCATCTCGTGGGATGATGCACTAAGATCTAGTCTGAATTATTTTCAGCACAAATCCTACAACCTC…
>sample1_00019204-RA
ATGGGGAACACAGAGAAGCTGATGAATCAGATCATGGAGCTGAAATTCACCGCCAAATCTCTCCAACGCCAGGCTCGTAAGTGCGAGAAGGACGAGAAAGCCGAGAAGCTAAAGGTGAAGAAGGCGATCGAGAAAGGAAACATGGATGGCGCAAGAATATACGCTGAGAACGCCATTCGCAAACGATCTGAGCAGTTGAACTACCTCCGCCTCGCTTCCCGCCTTGACGCCGTCGTTTCGAGGCTCGACACACAGGCCAAAATGCAAACCATTGGAAAATCCATGTCTTCGATTGTCAAGTCGCTTGAATCGTCTCTCAACACGGGAAATCTCCAGAAAATGTCGGAGACCATGGATCAATTTGAGAATCAATTTGTGAATATGGAGGTTCAGTCGCAG…
>sample1_00027346-RA
ATGGAAACCACTCTCAATCACAAGGACACGGAGCTCACATTAGGTTTGCCGGGCACCGCCGTTGGAAGCAAGCGCAACGCCGACGACAACAACGTTGATGCCTCCGAAAGCCAGATCAACACTCAACCCTCTGCTTCCAAGGCACAGATGGTTGGGTGGCCGCCAATTAGATCTTACAGGAAAAACAGCTTCAAACACCTGCAAGATGGGAAGAAGGAAGAAGAAAGAAAAGAAATTGCAGGACTGGGTATGTATGTGAAAGTAAGCATGGACGGAGCACCTTATCTTAGGAAAGTTGACATTAAAGTGTTCAAAGGGTATCCAGATCTGATTAAGTCTTTGGAAAGTATGTTTAAGTTCACCATCGGAGATTTCTCTGAGAGAGAAGGCTATAAAGGG…
>sample1_00016081-RA
ATGAGCTCAATTTGCATCTCAAGTTGTGTGAATGACACACAAGCTATACCGGCCAGGGTGAGAGCCACATACGTAAACCTTAACCGGTGGCCGGAATCGGAAGCCGAGTTCATCCGATCCCTCGGTTTCCGATCACCGAGCTCCGGTGCAAGCAGAAGCTGGCCAGTGGAGGCTACAAGACGCGGGCCCGAGGTGGTGGACAGAATCTCATGTAGGCAGATGTACCTTAGGAGCTACACCTTCACTAGGGAGGAGAGTGTGAAGGAGAGGAAGATCAAGTGCTTTGGTAAGGTCAAACACAAACTGGTCAACGCTAGGAATAACAAGAAGAAAGATAAACATTACTTTGCTGCTTTCAAGTCGTTATTCAAGAAGCTTCTCTATTGTTCTGCTAGTTTT…
>sample1_00016087-RA
ATGCATACTGGTACTTCCTCTTCAAGTCCTAGGATGAGGCATCGAAGACGCTCACATGAGACTCTTCCAGATGATGCCAAGGAAAATGGGAGCCACCTACTTGTTAATGATCATAATAAGTACAAGTCAATGTGGATTAGAACATGTTCAACCGTTTGGATGATAGGGGGCTTTGTTTTTATCGTCTACATGGGGCATCTTTATATATGTGCAATGGTTGTTGTAATCCAAATACTCATGGCAAGAGAGCTTTTTAACTTGCTGAGAAAAGCTCATGAGGAACGACATCTTCCAGGATTTCGGCTACTTAATTGGTACTTCTTCTTCACTGCAATGGTATTTGTGTATGGCCGAATTCTCAGCCAACGGCTTGTCAATACTGTTACCTCCGACAACATA…
>sample1_00016090-RA
ATGCAAATGAAGCCCGTTTCGTCAATGGATACCAATTTTGCAGTTATAGACGACCTCACCAGCGATTCCATTGAAGAAATTGCGGAAAGCTGGACTGGTTTCTGTTCTACAACTGAATCCCTTCTCGGCGGCACTGATGACCTCTCCGTCGGATCGAAGTTCGTCGCTCAAGTTTATATCCTTTGTAAGCACGGACTCCGCTCTCTCGTCCAAGACCATTTCCTACGCTCCCTTGAGGTGACATTTGAGAGGAAGGGGAGCTCGAGATTTTGGCAGCACTTTGATGCTTATAAGAACACAAGGGAACTGCAACAATCTAATAGCAAAGAAAATGGCTTGGAGCTAGTGCTTTGCAAAGCACTGGAAGATATATCCCTGGAAAAACAATATCAGGAAAAA…
>sample1_00014166-RA
ATGGCTTCCAAGGCATTATTTCTTCTTCTTGCTCTTCTAGCCTTTGTTCTTCTCCTCTCCTCTGAGGTTTCTGCAAGGGATTTGGCTAAAGCTTCCAAGAGTGAATCCGCGAATGAACTCGAAAACGCCAAGTACGGAGGATACCCTGGAGGAGGAGGAGGATACCCAGGCCGTGGTGGATACGGCGACGGTCCTGGCGGATACCCGGGACATGGTGGATACGGTGACGGTCCGGGACGTGGTGGTGGTGGTGGTTACGGAGGTGGGTGTCGGTACGGATGTTGCGGACACGGAAACTATGGACGTGGTTGTAGGTGTTGTGCTTCGGCTGCTGAGGCCTCTCAAGCTGCAACATCAAACAAGCCACAGAACTGA
>sample1_00014172-RA
ATGAAGGCGAGTGTGATGTCATTGGTGCTCCTCGGGTTTGTGCTGGTGTTTGCTTCTCTTCTACCTTCGTCTTTTGGTAGCTTTGGTATTTCAGGTGGGGGAGCCGATAGAGGAGGAGGATCTAGCCTACAAGGTGGTTGTTTCGGCGGCGGACATGGTCACTGTGGAAGTGATCAAGGCAACATTGACGGTGCTGGTGTTGGCGGAGGTCAAGCTCATAGAGGTGACTTCGTGCAGCTGACATGCAAAGCAGGTTGTTGCTACCCTACTCGTCTCTTCTGTGGTCGTTGTTGTGAAAGTGGGGAGACTCCACCCTAA
>sample1_00014173-RA
ATGAAGCCTAATAACACGTGTTTGCTCTTCGTTTGTGTTTCTTTTCTTTTGGTTTCTTCACTCTTAGCCGACACTTCAACCACCACTGAGCTTCAAATAGAGGGGGGAGGAGGAGGAGTCGAAGTACGTTCAGATAAGCTGCGTGATTGCGCGCATGGTTGTTGCAGAAACCTTCATGTTGCGTGTGTGGCTTGTTGCCGTCCCGGCCAAGTCCCCGTCAACCTCGGAGAAAAACCGACTGAGGTAGACGACGCCACAATAGGAAGAGGTGGTCAAGGACAAGGCAGAAAGGGTGGGGCCTCCGGCGGCCAAGGCCACGGCGGAAAGGGCGGGGCCATCGGCAGAGGAGGTCAAGGCGGAAAGGGCGGGGCCATCGGCAGAGGAGGTCAAGGCGGAAAG…
>sample1_00014232-RA
ATGGGGTTAGCCGCTCTTCCAAGTGCATCAGAAGGAGTTCTTTGTGTAATCCTAGTCAACACAGCAGTTCCATTCACCATTGTCGGACAACTAATCAGAGCTATACTCTTAATCTTTGGAGTTCATTTAGAATCAGCCTTCACATCCACAGACAGTTCAGAAGAAGACCCGAGTTCAAACCGGCTAACGCTTGCCTCATCAGACACTTATCTCGACGAGTTAAAGAACAGAACACCAGTTGTGAGGTTCGATTCAGTTTGCAAGAAGGCGAAAACGAATGAAGAAGAAGAAGAGGTTGAAGCACAAGATTGCTCGGTTTGCCTTGCCGGGTTTGAGCCAGAATCGGAGATAAACCATCTATCTTGTGGACATGTCTTCCACAAAAGATGCTTAGAACAA…
>sample1_00014237-RA
ATGGCCAGCCTTGTTAGTCCTATTTGGCTCCCTATTTTGGTGGGCATGGCTTTGTTTGTTCTAAATCTCATCTTCAAGCATTACTTTCCCTTATATTCAAAGCATGGGCTTGGCCTCCCTGATGGAACCTTTGGATGGCCTCTTTTGGGTGAAACACTTAGTTTTCTCAAGCCTCATCCTTCTCACTCTATTGGGATTTTCCTCCATGATCATTGCTCTAGGTATGGGAAAGTGTTCAAATCTCATTTGTTCCTCTCTCCAACAGTGGTTTCCTGTGACCAAGAGCTCAATTACTTCATCCTTCAGAATGAAGACAAGCTTTTTCAGTGCAGCTATCCAAAGCCCATCCATGGCATCCTTGGCAAGTTCTCCATGCTTGTGACTGTTGGTGACACTCAT…
>sample1_00011202-RA
ATGGCGAACAAAACCCTATGCTTGATCCTGGCCGCCAGTTTTCTAGCAATCAGCTTCCTATCATCCGTTGATGCCGGAGAAGACATGATCTGGTTCCCGGCAGTAAGATCCGGTGGCTGCGACGGTTCAATGGGCGAGTGCGGGCTTGGCGAGTTCGAGCTTGATTCGGAGATCAATCGGCGCATCTTAGCAACTTCAAGGTACATCAGCTACGCTGCGTTGAACAAGAACAGCATTCCGTGCTCAAGGAGAGGCGCGTCGTATTACAATTGCCGTCCAGGCGCGTCGGCTAACCCTTACAGGCGTGGATGCAGTGCCATCACGAGATGCAGAAGTTAA
>sample1_00011242-RA
ATGGCGCCGCAGGACATAACAAATGGAGGAAGGGGAGCCGAGCAAATGAATCCGGTGAGCCAGCCGAGCCGAGCCTACGTGACATTCTTGGCCGGGAACCGTGACTACGTGAAGGGAGTTATAGGGCTCGCCAAAGGCCTAAGGAAAACTCAGAGCGGTTACCCGCTTGTGGTGGCGGTTCTGCCTGACGTTCCGCAGGAGCACCGCCGTATGCTGGTTGCCCAAGGCTGTATAATAAAGGAGATCCAGCCCGTTTACCCGCCTGATAACCAGACTCAGTTTGCCATGGCTTATTACGTCATCAACTACTCCAAGCTCCGTATATGGGAGTTTGTCGAGTATAGTAAGATGATATATTTAGATGGAGACATCCAAGTTTACGACAACATCGACCACCTC…
>sample1_00023022-RA
ATGACCGAAACCCTAAAAGAGTTTGAGAAGGGGCATAGCAGATTCGCCTTCTCTCACTCCCATCTTCTAATCAGCAAACCACAGACAGAGAGGAGAAACAAGGGCATGGTCCAACGAAGAGAAGCAGCGAAGATGAAGAAATCGGCGACGAAGAGAGGAGAAGAGCGAGAGAAACGAATCGCCAGAGAGTTAGTGTACACTGAATCTGAAAGGAATTGTCAAATGGGACATAATGCAATAAAGGAATGCCTTCTCTCTTTGTGCCTTGTGGTCACCACTCACAGCCCTCACTCTGCTTTCATTTATTTGCGTCTTAACATACGAGCTGTGACCCAAATGGGTTCTGGTGGTGGATCAAGCGGCGGTTCGGTCGCCGCCTCGACGGTGTCTAGGGAGGAA…
>sample1_00026465-RA
ATGTTGAATGAAAACAAGATGAAGGTGAAGAAGGGATCTCTCGCCGTCCACGTCGGATTAGAAGACGACGATCTACATAAGTTTGTGATTCCGATATCGTATTTGTATCATTCATCGTTCAAGGGTTTGTTAGAGAAGACACACGAATTGTATGGATATCATACGGTTGGTCCTTTAAGGTTGCCTTGTTCGGTTGATGATTTTCTTCACTTAAAGTGGATCATTGAGAGAGAAGGAAGTGGTAGCAGCAACCGTCACCACCAAAGCCACCATAACCACCACCAGTTTCACCATTCCTTGTCGTTTAACTCTTGTTGA
>sample1_00020968-RA
ATGCTTGCTGTATTCCACCATTCTGTGGCAGAAAGCCCTGAAGCTCTCAAGATTTCTTCCCAATCGGAGGCCTATTTTGCACTCAAGGACGATTCGCTTATTCGTCACTTCGTTTCCCTCAATCCAAACGCTGTTTCTGTCAGTCTTGGCCCGAAGGGTTCCATCGCTTTCTCCTCCGATCGCCAGAATCCTCTTCTTCCGAGATTGTTTGCTGCTGCGGATGACATATTTTGTATGTTCCAAGGGCATATTGAGAACATAGCTTCCTTGAAGCAGTTGTATGGTCTAACCAAGACTGCTAATGAAGTTAGCATTATTGTAGAGGCATACCGTTCCCTGCGAGACCGAGGGCCAAACCCTCCAGATCATGTCTTGAGGAGTATTGAAGGGAAATTCGCA…
>sample1_00020977-RA
ATGAAAATTTCCCAAATTATTCTGTCCGAATTGGTCAAGTCCCAAATCGGAAAGATGGAACACTCGCACCTGAACGCAGCCGTTCGATCCCGGAGCTCGCAGTCGCAATCACCGTCGCACTCCACCGCCTCAGCCTCCGCCACCTCCTCAAATCACAAGCGCAAGCTTCCTCCTTCCTCCGCCGACCACGCTCCTCCATTTCCCCCTTCTTCCGCCGCCACCTTCTCTGCCGACACTCGCGACGGCGGGCTCACCTCCAACGACGATCTCGAAAGCATCAGTGCCCGAGGTGGTGGCGCTGGTGACTCTGACTCCGACGAAGAATCTGATGTCGCTGTCGACGATGACGAGGATGATTACGACGATTCTTCCATCCGCAACTTCACCACGGCTCGCCTC…
>sample1_00020743-RA
ATGTACGAGAAGCCCGTGCAAGAGCTAGCACATATGAGTGACGGTGCTGATCATCCTAGTCTTGTTCTAGACAAGTTCATATGCAAGAACTTGAGTGACTCTGATCCGGCGTTCGACGACGCCACTCTTCCTCTAATGAACTGCCCGGTGATCGATCTTCAGCTCTTGGCGTCGTCGGAACCGGAGCTCAAGAAGCTCTGGTCAGCTCTTGCCTCCTGGGGTTGCTATCAGATTGTGAATCATGGAATCTCAACTTCATCGCTAGATGAGATGCGTGGAGTGATCAAGCAGTTCTTTGAGCTTCCTCTGGAGGAGAAAATGAAGTATTCTAGACAAGATGGCGATCCTGAGGGCTATGGCAATGACACCTTCGTTTCCGATGATCGGGTTCTCGACTGG…
>sample1_00020744-RA
ATGGCGACCAGAAACTTCCCGTCAGCTATCGTAGATCTGCCTGAGAATCACGTACAAGAATTATCAAAAAATGGCGACGATGGTAAAGTTCTACAACGGTATATATACAAGAACAATGATCTCGCATTCGACGCCTCTCAGATGGACTGTCCAACGATTGATCTCGAGCTTCTTGGGTCTTTTTCGGAATCTGAACTCGACAAGTTTCGAATAGCTCTTAGCTCATGGGGGTGTTTTCAGATAGTGAATCATGGGATGTCAAGCTCATCACTTGAAGAGATGCGTAGAGTGATGAAGCAGTTCTTTGATCTACCTTTAGAGGAGAAGAACAAGTACAGTAGAGAAATTGATGATCTAGAAGGCTATGGAAACGACACTTTTGTTTCAGAGAATCATGTT…
>sample1_00020745-RA
ATGGCAACCGGGAGCTTTCCTTCAGCTATCATAGAGCTTCCTGAAAAGTACGTGCAAGAGTTAGCTCAAAATGGTGATGAACATGGTCTGGTACCTCAAAGATATATATACAAAAGCCCTTCAGGTGTTGATCCACCATTCGAAGCTTCTCTTCCTCGTATGGACTGTCCGACAATTGATCTTGAGCTCTTGGGATCTTCATCGGAAGAACTCGAGAAGTTCAAGGAAGCTCTTACCTCATGGGGTTGCTTTCAGATTGTGAATCATGGGATGTCGAGTGAATCGCTCGACGAAATGCGTAGAGTGGTGAAGGAGTTCTTTGATCTTCCTTTGGAGGAGAAGAAGAAGTGTGGTCGACTAATTGATGATTTTGAAGGCTATGGTAATGATACCTTTGCT…
>sample1_00019471-RA
ATGATGAACGAAGCGAGCGGTAGCGGAAGCAGTAGAGTGGAGAGCGTAGTCGTTGACGCTGGCAGGCGTCGGAGTTCCTGTGGCTATTGTAAATCCGGTAGCCGCTCCAGCATCACGCACGGCATGTGGGCACATAGTCTCACCGTTCATGACTATCAAGATCTACTTGATCGAGGTTGGAGGAGGTCTGGTTGTTACCTTTACAAACCTGAGATGGAAACAACCTGCTGCCCTCCATATACCATCCGCCTGAAAGCTGATGATTTTCTTCCTTCTAAAGAGCAACAGCGAGTGTGTAGACGGATGGAGAGGTATCTTAGTGGTACAATGGACTTGAAGAAACAGAACAAACTTGCTGAGATTCCCAAAGTTTTTTCAGTATGTAACAGTGGAGGATCT…
>sample1_00019485-RA
ATGGCGAGTTGGGTCCTCTCAGAATGTGGGGTGAGACCTCTTCCTAGGTTATATTCTAGACCTAGGACTGGATTTTGCCCGGCTCCTAAGTTGAACAATTTGGGTACTTCAAATCTTAGCCGTCCTTTGTTGTGGGAGAAGAAATGGGAGATTAAGGTTAGTGCTCCTTTGAGGGTGGCGACTTTAGATGGGGAAGATAACCGAGATGAGATGGTTAACGGGGTTAATGGGTTGGGAGATGATGGTGAGTTCTTTGACCCTGGTGCTCCTCCTCCTTTCAAATTGGCTGATATTAGAGCTGCTATTCCTAAGCATTGTTGGGTTAAGAGTCCATGGAGGTCAATGAGTTATGTTGTTAGGGATGTTGCTATTGTGTTTGGATTGGCTGCGGCCGCAGCT…
>sample1_00015883-RA
ATGGCTTCCTTGAGTCATTCGTTTTCTATAGATTGTATCAAGGGATCTGCTAATGCCAGGTCGCTAACAAAAAATCACCGGTGGCTACCACATGGGTACCTAAATTTTACCGATTATAGAAATGGGTATTTGAAATGTTCCGCTGATAATCTTGGAAAGTGCCTTCGGGGAAGAAACGATGGCTGTTCTTCGAGGATCTTGCGTTCAAGATCATCAAGGAGCTGTTTTGCTGAAACTGGGTATGCAAGGAGTTCGGAGGAGGATGCCCTTCAAGAAACAATCGAGAAGAGCAAGAAAGTTCTCGCTCTGCAAAAGGAGATTCTTGTAAAGATTTCTGAGAGAAAGAACCTACTTCACTTTATAAAAAATAGTATTACAAACCCTGAGGATGGAGAAATT…
>sample1_00015907-RA
ATGTCTCTGATCGTAGTGGCAGCCATCTCACTTTTTTTCACCATATCCTTGAGGCTAATATACTCCCTCATTTGGGTCCCACACAAGATCCAACGTCATTTCACTAACCAAGGCATCACCGGGCCACCATACCGACCGGTGATCGGAAATACGACAGAGATCCGGCGGATGTACGGTGAGGCACAGTCGAAGCCTATGACGTCATTCCCACTAGACAGTAACATCACCCACCGGGTCATGCCCTTCTACTCAAACTGGGCGGCCCAGTACGGGAAGAACTTCTTGTACTGGTTCGGGCCCAAACCCATGTTGGCCATTGCCGAGCCCGATATGATCAAGGAAGTTCTCATGAATTCTAATGGAGTCTTTAAGAGGATCCCGCATAATCCCTTGGCTAAG…
>sample1_00015915-RA
ATGGAGGACGGAGGAGATTCGGCTGGAGCAGGTAGGAGGAAGCCGTCATGGAGGGAGAGAGAGAACAATCGGAGAAGAGAGAGAAGGAGGAGAGCGATCGCCGCAAAAATATTCTACGGACTTAGAGCTCAAGGGAATTACAATCTCCCTAAGCATTGCGACAATAATGAAGTCTTGAAGGCTCTTTGTAATGAAGCTGGTTGGATCGTCGAGCCTGATGGCACCACTTATCGCAAGGGTTGCAGGCCACCTCCAAGTGAAGTGGTGAGCAGTTCCAACAGCATTAATCTTAGTCCTCTGTCTTCTGCATTCCAAAGCCCAATTCCTTCCTACCAGCCAAGTCCCTCTTCATCAGCCCTTCAAAGCCCCACTCACAACGATATAGCAACTGCAGTTCAT…
>sample1_00015927-RA
ATGTCATCGGAGATCAGCGAAACTCGACCGCTCAAAGGCGGTGTAATGGCCGGTGGAGTAGCAAACCAACCACACCCAGCGGAGCCGGAGAATCTACAGTGTCCTAGATGTGAATCAACAAACACAAAGTTCTGCTACTACAACAACTATAACCTCTCACAACCTCGCTACTTCTGCAAATCTTGCCGTCGTTACTGGACACGTGGCGGTTCCTTGCGCAACATCCCAGTCGGTGGTGGCTCCCGCAAGAACTCCAAGCGTTCTCGTTCTTCCTCTTCCTCTTCCGCAACTTCAGCTCCGGCCACACCTCAAACCCTCCCTCCTCCGATTTCGCCAGTTGCTTGTAACTCTGCCCCGAATGATTCGGTTAGTACTCCCAATTTCAACCCCGTTTCATTC…
>sample1_00026266-RA
ATGAGACAGCATAGTATAGTTCCCTCGTCAGTCATATCTAGCCAAAGCATGCATCTTGGTGTCCTTGCTACTGCCTGGCATGCTATCTCCACCAGAAGCATATTCACTGTGTACTATAAGCCAAGGACAAGCCCTGCTGACTTTATTGTTCCATTGGATCAATATATGGAATCAATGAAGAACAACTGTTTCATAGGGATGAGGTTTAAAATGAGATTTGAAGGTGAAGAGGCTCCAGATCAGAGATTTACTGGAGCTATAGTTGGTACTGAAGAGGCTGATAAACGATGGAAAGATTCAAATTGGAGGACTCTGAAGATCCGCTGGGATGAGATGTCAACAATTCCTCGACCCGAGAGAGTTTCTCCTTGGCAAATTGAACCCATTAGCTCACCTCTG…
>sample1_00026268-RA
ATGACAGACCAGCAAAAGCAAGTGCAGCCATTCATCTCTCCCGTTATCCAGGTGTTCCATTATCTCTATCCCTATTTCCTCGGATTTGAATTTGGGGTCAAAAGAAGAGGATCTGAAGAAGAAGACGAGGAAGAGGAAAATAGAGAACTTGATCCTGGATATGACGAGCCTGAGACTCCTCTTCCTCTAACCTCTAGGGTGTTGTACATATGGCAATGGTTGAAATCGGTTCGTGAAAGGACCAGATACTATTCTACTCCTCTTAATCCTATGCCCACCAGTGCTGAAAAACAAAATCAGGATTCAAACCCTCCTTCTGAACCAATCACAGTAAAGTGTATGTGGGATCGACTTGGTGAAGCAGCTATGATGGATGTTGAACCAAGTTCTTTCAGTTGG…
>sample1_00023006-RA
ATGAAATCACTGAACGGTACTCGCCAGAATCTCAAAACGGACATGCCTAATATAATCAAGGATATGGCACTGAAAATATCTGGTGCCAGCAAACAAGGCAAGCCTACGAGTCCAAGAGGCTTCAGAAGAGGAGATAAATCTTACCCTGACTTTGATACTATTTCTGAAGGAGTTCCATACACCTACGGTCAACCTTCAAGCTCAAGCTCAACTCCTGCATGGGACTACACAAGTACTAACCACTACCGAGGAGGAAGATCATATTCACGGTTTGCTCCGGGTGAAAGAAGTGCGCGAGAATCCGTCTGTACTGAATCTGATGTGGTGTTGGAGGATGAGGATGAACCCGTGGAATGGATGGCTCAGGTGGAGCCTGGAGTTCACATCACATTTGTGTCC…
>sample1_00025798-RA
ATGATGAATACTCTATCGGGATATCGAATGCCTACTGTACCGCTCACTACTGTGCCATTTGGTTTGAGCTTTTATAGTGACCGAAGATCCTCCAACATGCCGCTCCTCTTCAAAAAGAAATATGTTTTCGGGAAAAAATTTGCCCAAATCTCTACTTCTGATTCGGACTTGTCATCCAGAAGAATAGTTGCTTCAAATGAAGTACTTGCTCCTGGAAGTGAAAGTGATTATAAGGTTGAACAAATGAGTACGAAAGATATCAAGACCGATTCACATGGAGTAAAAAAGACGATTCCACCGCCTGGATCTGGACAGAGAATATATGAATATGATTCACGTCTTAATGGTTATCGTGGACATCTTGACTATCGTTTTGGACAATATAGAAGGTTGCGTGAA…
>sample1_00022744-RA
CTTATATATTTCTATTCACTACTTTTCACTTTCTTCTCATTCTTCTTTCGGAGGTCACCTACATTTCCTTCTGGTTTAGGGTTTTCGATGGAGAGAGATTTCATGGGTTTGAATTCGAGCCAGCCTTTGCCTTCTGTCAAACAGGAGATTACTGTTGAAGGCCAAGAAGTGCTTTATGCTTCTTCTCGTTCTCGCTTCATGTCGTTTAGCAGTAGAGCAAGCCAGGATAATGGAACGAAGAAAATGTTATCTGCTGCAACCACATCCTCACCTATTATTCCTTCTTCGATTCCTAATGCTTTTCACCATGGTCCAAAAACCTCAGTAGGGGAATTTCAGAATTCTCCACTCGCGCTAAGCAACCCTCAATCGAAGCTCAATTACACTGGCTATGGCCAA…
>sample1_00022746-RA
ATGGCGGTTCCAAGCCTTCAACAAAACCAAGACATCAACAAGGGAGTGGAGGACGCCGGAGAGGATAACGTTTTGGCTAAGCATGTCGCCTTCTTTGATATCAACGGCGACGGCGTCGTTTATCCTTGGGAGACTTTCACAGGATTTCGTGAAATCGGATGTGGGATTCCACTTTCTACTGTTGCTGCGTTGTTCGTCAATATAGTTTTTAGTCCCAAGACTCGCCCTGGAAAATTTCCATCACTGTTATTTCCCATTGAGATTAAAAACATCGCGAAAGCCAAGCACGGCAGTGATTCCGGCGTCTATGACGCTGAGGGAAGGTTCGTTCCTTCGAAGTTCGAAGACATTTTCACAAAGCACGCACGCACGCACCCAAACGCGTTAACTGAGGAAGAG…
>sample1_00026415-RA
ATGGCTCCTTTGAGATCACTTGAACGCGACTATCCTGTAATCGATTCTACCTTCATCCAATTTTGTGCTTCTCATGGCATTTTCACTGTGGAGGATTTCCTCTTCCAAGACACAAATGCTCTAATTGCATCTGCCGAAAATGAAGTCACATCGAACACATTAAAGCTGGCTATCAATCAGATTCTCTCTGTGATAGATGCTATGCACCTTAACTGGTCAAATGGTTCAGAGTTATTGGCAAGTAGATTTCGCAATGAGTGTGTTATTTCTGAAAGTTTAGAAAGCATTGGCACGTTCCTACACGGAGGACTACGACAAGGATTTCTAACAGAATTGGTCTGTTTGTCAGCTGCTATGAGTGTTGCTAGTGTGACTAGAGCTGGTGTTGTATTCATAGAT…
>sample1_00026417-RA
ATGGCGGATATATGCTGTGGAGTGGTGAGCGACAGCGAAGCGTCGGCAGGATGTGAGAGGAGCACTCGGGAGGCAAGGCGACGGAGGATGGAAATACGACGGTTCAAGTTCGTCGGAGATGGCGGCGAGGCAGAGTTAAAGCGACATAAAATGGAAGCTTCGAGTTCTAGTACGACGTCGTTCGCTTGGGAGTGCGATAATGGCTGGATTTCCGACGAAAGCGATGTGAAAGCTATAGGCATGTCGCCTTCCACTTCTGTCCTCAATACCGACACGCTTAACGGTGGTGTGCCGAAGTTCGGCGTTGCCTCCGTCTGCGGTCGGAGGAGAGATATGGAAGATGCAGTGGCAGTACATCCTTCCTTGTTCCAGAGAGACCAAAATTCAGTCCATTACTTT…
>sample1_00014863-RA
ATGAGAAGAGCTTTGCTTAGCAGGATTTCTCAATGCTCCACCAAATTCCACATTCCTCATCCTCATCCTCCTCTTTCTAAATCTCATTTACGCCCTACAATTCAAATCCCTTTCGCAAATGTTCCTCCTACCCTCCCTCTCCTTAGAGGCCTCAGATTCTTCTCAACCGATGATACTGCTTCGCCACCACCAAATCCGGATCCGGAACCTGAATCCGAACCCGCTTCTGAATCCGCCTTGGAGAAGCCCGCAGAGGCCAAGGATGTAAGCGTCGAAGTTGAAGATGTAAACAACCAAGAGCTTAAACTTCGAATTGAGAAGTACTTCAATGGGGAGGAGGCAGAGCTCCCATCAGTTCTTGAAGCTATCCTATCAAGGAAATTGTTGAAAACACATGAA…
>sample1_00014869-RA
ATGACGTCACTCACAATCACAAGTAGCTTGCCTGCAGTGAGCACCGCAGGAGGAGCCACATCTTCAAGCAAGGCAATGTTCTTGCAAAATAGTCTCAAAAGCACTGCAGGGCTCCGACCTCTCAACGACGTCGACATGCTCAAATGCAGAGCGAACTCACATAACGCACCTTCCAAGTTACCAACAATGGAAGCCAAGAGATCTGCAAATAATTCTGCACAACCTGGGGTTATCCGATGTGGGATGAACTTGGTTTTCGTAGGAGCTGAGGTAGCTCCCTGGAGCAAAACCGGTGGCCTTGGAGACGTTCTTGCTGGCCTCCCGCCTGCAATGGCATATCAAGACGCATGGGACACAAGCGTGCAAGCTGAGGTAAAAGTGGGAGATAAGACGGAAACC…
>sample1_00014879-RA
ATGGGAGAACATCTCGTACTTCGCGGCACCATGAGGGCCCATACCGACATGGTTACAGCCATCGCCGCACCAGTTGACAACAGCGATATGATCGTCACTGCTTCTCGCGACAAATCCATCATCCTCTGGCACCTCACCAAGGAGGACCGCGTTTATGGCGTTGCCCGTCGCCGTCTCACCGGTCACTCTCACTTTGTTCAGGATGTTGTCCTTTCATCAGACGGCCAATTCGCTCTCTCCGGAAGCTGGGACGGTGAACTCCGTCTATGGGACCTCGCTGCTGGTACCACTGCCCGCCGCTTCGTTGGCCACACCAAGGACGTTCTCTCCGTCGCTTTCTCCCTTGACAATCGCCAGATCGTCTCTGCTTCTCGTGACAAGAGCATCAAGCTCTGGAAC…
>sample1_00011706-RA
ATGCTGGTGAACTCAGCAGCTTATACTTGTCCAACTTTGGCGAAGTTGATCGAAAAGCACAGCAACAATGTGTTAATAGTTTTAGTTGCAATGATAGTAGCCCTTGTGGTATCTGTCTTTTCCGTTGCATATTTAGGTGTGAAAATTGTAAGGAACAACAAGGCATTCAAGGGCAGGGAGATGAAGTACATTGAATCTGGTCGAGAAGCTGAAAGGAAGCAGATGATGAAGAGCATAGCTATTGCTACTGCAAGCCATGACGTGCGAGCTTCCCTAGCCGGTATCACCGGCAAGATGCAAGTTGAGCAAACTGAATTTGATTTGCCGAAGCTACTTGAAGATGTTGCAGACTTGTACCACCCTGTTGGCATGAAGAAAGGTGTGGATATTGTGTTGGAT…
>sample1_00011709-RA
ATGGCCGTCGATGCAGTGTTGTCCTCACCGTTGGGTCCACCGGCATGCGAAAAGGACGCTAAAGCGCTTCAGTTCATAGAGGATATGACCAGAAACGCCGACACCGTACAAGTGCGGGTTCTGTCTGAGATTCTTACCCGGAACGCCGATACTGAGTACCTCCGCCGATTTGGTCTCCGGCGAGCTTCTGACCGGGAAAGCTTTAAGGCTCGTGTTCCCATGGTTACTTATGAGGATCTCCAGCCAGAGATTCAGCGCATCGCAAATGGCGATCGATCTCCGATTCTCTCCTCCCACCCAATCTCTGAGTTCCTTACCAGTTCAGGAACGTCAGCGGGTGAGAGAAAGCTGATGCCCACGATCAAAGAAGAGTTGGATCGTCGCCAGTTACTCTACAGC…
>sample1_00011733-RA
ATGGCAATCACCCATCATTGTAAGCTATCTTCCTCCTCTCATATCCCTTCTCTGTTGGATACTCTGTACTGTGAAGAGGAGGAACAGCAATGGGAAGAGCTTGAACAAGAAGAACAACAGCAGCAGAGAGAGATGTGTGGTGGTGGCTTGTCTCTTTTGCCTATTCTTCTGATCGAACGTGACCTTTTTGAGGAAGATGAAGATCTTCTTTCTCTCTTCTCCAAAGAACAGAGTATTGATGACTCTGTTTTACACTCCTCTTCTTCTTTAGCTTTGGGTAGAAAAGAAGCAGTAGAATGGATGCTAAAAGTCAACTCGTACTATGGCTTCTCCACCTTGACAGCCGTTCTCTCCACTAACTACCTCGATAGGTTCCTATCCAGAAGCCCTTATCTTCAT…
>sample1_00011765-RA
ATGAGTAATCAACAACAAGCTTTGTGCATGCTCGGAGGGAGTGGCCAAACCAGTTATGCAAATAACTCTATCTTTCAAAGAAGTATTATAAGCAAAGTGAGGCCATTGTTGGAAGAGAGCATAAGAACAGTTACTTCCAACACCTCAACAAAGTGTCTAAACACAGCAGACCTTGGTTGCTCCTCCGGCCCTAATACCCTTTCTATCGTGCGCTCGTTCATCGACGGTATTGTGTTGACATCTAAGCGGTTGAATCTTCAGATCCCGGAGATTAACGTGTTCATGAATGATCTTCCTCATAATGATTTCAACTCCATTTTCAACTCATTACCTAGTTTTCATCGGAAGCTTAAGGAAGACAAAGGAGTTGACATTCCTTGCTTCATCTTTGGGACGCCG…
>sample1_00024222-RA
ATGAGCCGTTTAGGGTTTAATTCAGTGTCGGTTTACGACGGCGACACCTTCCTCGGCGAACTAGTATCCCTTCCAGTTCCCAACAATTCGAGTTCGCTTTTCAATTTCCCTAACAACGAGATTCGGATCTCCTACATCTCGCCTCCAAGCGAGCGCTCTCGTCCTCTATCCGTACTGCAAACCATTTCATCCTACACCGTTCGCTGCAAATTGGAATCCAATCTTCCCCCTGATCAACAAACCAAACTCCTCACTCTCCACGCCTCTTGTTTTCACGAACTTAAGACTGCTGTGGTGGTCTTCGATAATGAGGAGATACACCTCGTGGCAATGCCCAGCAAGGAGAAGAACTTTCCTTGCTTCTGGTGTTGTTCCGTGCCAGCTGGACTCTATAACTCT…
>sample1_00024225-RA
ATGAATGAAGCAACAACTAATGGAGAAGCTGTGTCAAAGGAGGAAGAATATGATGAAGAAGAAAAGTCTATGTTGAGTATGAAGAACTTGCTTTGGCATGGAGGATCTGCTTGGGATGCTTGGTTCAGTTGTGCTTCCAACCAAGTTGCACAAGTGCTTTTGACACTACCATATTCATTCTCTCAAATGGGAATGCTATCTGGAATTCTCCTTCAAATCTTCTATGGCTTAATGGGTAGCTGGACTGCTTACCTTATAAGTGTCCTTTACATTGAATATAGAAGCAGAAAGGAGAAAGAAAATACTAACTTCAAGAATCATGTCATCCAGTGGTTTGAAGTGCTTGATGGGTTACTAGGTCCTTACTGGAAAGCTGTGGGGCTTGCTTTCAACTGTACT…
>sample1_00010413-RA
ATGAACTCGAGCGTCAACGGAGTATCGTTCGAAGACGAGGAAGAGGAAGAAGATTTCATCCAAAGGGTCGGAATGGGAAGATCCTATGACTGTGTATTCTGCAGGAGAGGATTCACCACCGCACAAGCCCTCGGCGGACACATGAATGTCCATAGAAGAGATCGAGCCACCAAGAACAGCACGCCTGCGAAACCGTCGAATATTCATGATCATGTGTCAAGGCCGAGCACCCTTTTCTTCGATGTTTTCACGGGAGGTGGCACCGGGGAGACGACAAGGGCTCCGCAAGTTGTTGTCGGAAAGGGAAAAGATGAGTTGGACTTGGAGCTTCGGTTAGGGTGTTGGTAA
>sample1_00025023-RA
ATGTCTGGTGAAACTCATATTCAGAATGAGGCAACTCCACTGGAGATGGAAACCGACAACAACACGAAAAATAACCAAGCCAAAGAGACAGTTCCCTTCTACAAGCTCTTCGCCTTTTCGGATACAACTGACAAAATTTTAATGGTTATTGGCTCTATTGGTGCTATTGGCAATGGTGTTTGTATGCCTTTGATGAGCATCATTTTTGGTGAACTTATTGATGCTTTTGGCCAGAACCAGACCGCCAAATATGTCATCCATGCCGTTTCACTGGTTGCCCTCAAATTTGCCTACTTGGCTGCTGGAGTCGCGGCTGCAGCATCCCTTCAGGTGGTTTGCTGGATGATTACGGGCGAAAGACAGTCAGCTAGAATAAGGAACCTGTACCTGAAAGCTATA…
>sample1_00025030-RA
ATGGCTTGCAACAGTACAACTCACTTTGTATCAAGAACAAGAACCCTAAATGGTGCTTCTGAGAAGAAAGCAAGGGTTTCACAAATTGATCTGAAAAAGGGTCAAATTGGGTTAAGATCACCCAATCCAATCGACATGATGCAACTCAAATCCAAAGCAAAGTTGGTTCGATGCAAAGCTTTCAATGATCATAAAGGCAGTCTAAGACTTCCTATTGTTTGTGGGAAAGGGATGAACATGGTTTTTGTTGGAGCTGAGGTTGCTCCTTGGAGCAAAACTGGCGGCCTTGGTGATGTACTTGGAGGTCTTCCTCCTGCTTTGTCTGCAAATGGACATAGGGTCATGACTATTACTCCTCGCTATGATCAGTACAGAGATGCATGGGACACCAATGTAGAA…
>sample1_00021618-RA
ATGGACCCTGAAATTTGTTCATCATTCCTTGTGGATGCCTCCTTTGACAAGAACAGGCATGTAATGTTCTTGGATATGATGTGTGAACTACTGCCGAGTGACTACCAGAGTCAGGAGATCAACCATCTAACTCTTGCCTACTTTGCCATATCTTCCTTAGACATTCTTGGAGCTTTAGATCATATTAACAAGGAGGAAGTTGTAAGCTGGGTCTTATCATTTCAAGTCCTTCCACTTGGTGATGCTGGACAATTTTATGGATTTCGCGGTTCAAGATCATCACAATATTCATCAGATGCCAATATGGCAGTAATATGCAATAGTAGTCACCTAGCGAGCACATATAGTGCACTTTCTATACTGAAGATTGTTGGCTATGACTTGTTGCAAATTGACATT…
>sample1_00024766-RA
ATGGATTGTGTGTCTTCTAGTGCTACATTGAGAGCTCATACTCACTTGACAAGAGCTTATGGGTTTTCAGGGAGAGAGCTTCTAGTGAACAAATACGCCATACTCAACTATTTTCCGAAAGGATTCAATGTTCAAAAGATATGTATCACCAAACGGATTCAACCTTGCTTGGCTATGAGTGCCTTGTCATCAGATGATTTACTCGCAACTGATTTGTCGATGAAGGAAACAGCAGTATTGGAAGAAAGGATAGCAGATCCAAAGAAAGTAGTCTCAGTTGTACTTGGAGGAGGTGCTGGAACTGAGCTCTTCCCTCTCACTACTCGAACTGCAACTCCTGCTGTACCTATCGGAGGGTGCTACAAGTTAGTTGATATTCCAATGAGCAACTCAATCAAC…
>sample1_00024775-RA
ATGAACGGAGACGGACATGGCAGTTCCGAAGAGGAATACATCAAGAGATATCACAATCACGTTCTAGCAGAGCATCAATGTACTTCTGTTCTCGTCGAGCATATAAAGGCCCCTATTCACCTGGTTTGGTCCTTAGTAAGGAGTTTTGATAAGCCACAGAAGTACAAGCCCTTTGTGAGTAGATGTGTAGTTCAGGGCGATCTAGAGATTGGTAGTGTAAGAGAGGTTGATGTCAAATCCGGGCTTCCAGCAACCACTAGCATGGAGGAGTTGGAGCTTCTTGATGACAAGGAACATGTTCTTCGCGTTAAGTTTGTTGGTGGAGATCATAGGCTGAAGAACTATTCTTCAATTATATCTCTTCATCCAGAGATCATAGGAGGAAGGTCAGGGACAATG…
>sample1_00013397-RA
ATGTCGTCTCGGGTTTATACAGTGAAGGTTGAGGAGCCACGACCGGCGACGGAGAAGAACCCGTCGGCCGGAGATGTTTATCGGTGCATTTATTCTAAAGATGGGCTCACCAGTGCTCCTGAAGGATTGCATTCTTCTTGGGATCTCTTTAGCCGGTCAGTGAAAGAGAACCCTGACAGTCCGATGTTGGGCCACCGGCGATCAGTGGACGGTAATGCAGGTCCTTACGTGTGGAGAACTTACAAAGAGGCACATCAGTTATCCATTCGGGTCGGATCTGCTATTCGGAGCCGCGGTGTTAATCCTGGCGACCGATGTGGGATATACGGGTCGAACTGCCCCGAATGGATCATTTCCATGGAGGGTTGTAACAGTCAATCCATCATCTACGTACCACTC…
>sample1_00022119-RA
ATGGCTTCCTTTGCGATGACTTCTTCTCAATGTAGCATCCTCGTTCGCCATAATCAGAGCTCGTCTCTCCGTCAACTTCCACTCCAGCCACCTTCTTTGCTGACCCTCCCTTCGTCTCAGAAATTTTCCTTCTCCTCTCCGTCATCGTCTTCTGCTCGTTTTGGATTATCAGTACTTCCAATAGAGAACAAAGGTGTGCAAACAGCAGCTGTCCGACATTTGACTGGATCTCTATTGAAAGCCCAGGGCCTCCGATTTGCAGTGGCGAGGAAGGCATTTATGCTTCTGACTGCATTCACTTGCACTACAAGAGTAGTTGCAAGGTTTAATGAAATTGTGACGAGGCTGCTGTTGGAGGGAGCTTTGGATACTTTCAGGAGATTTTCAGTGAATGAAGAG…
>sample1_00022130-RA
ATGGCCGGAAGAGGAAAGCAGGCGCTTACAGCGACGGCAGTGGCGCTACTGCTGGTGGTAACGGTGGTGGGGAACTACACGCTGGCAAAAGAAGAGGTGAAACACCTTTCCGATAAGGCCGGTACCGATGAGGCTGCACAGAAAACCGCAGACGCCACAAAATCGTGGGCCGGATGGGCCAAGGAGCGGGTCAAGGAAGGCCTTGGCCTCAACTCCCATGATGACGACGACATCGAACAAGTTGTTCCTGATGAGGATAAGCCTGGGAAGGCAGAAAACTTGAAGGACACGTCAGCGGAGAAGGCAGGGGAGTTGAAAGACAAGGCAAGTGATATTACGGAGAAGGCGAGCGGTAAAGCTTCGGAGATGAAGGACACGGCAAGCGGGAAAGCAAGTGAG…
>sample1_00022228-RA
ATGGACCCCTCTACTTGTACTCATCTGGAATGTGTCCCACACTATAAGAAGGGAAAGAGTCAGCATTCAGGAAACAGTCATCCATACTACACTTCTCTTGCTTCAGTTTTCTTTCTTGTTTGCTTTGTGGGGAGAAACAAGAATATGGAAACAGTGGAAGCAAAAACTCAAAAACATGAGCAACAAATGAAACAATTACAGCAGCAAGAAAGTAGGGTTCAAGAAAATAGGAGAACCCATTTTCATGTGTTGGCTGTTGATGACAGCAAGATTGATAGGAAAATCTTGGAGCAACTTCTCACTGTTTCTTCTTACCAAGTGACAAGTGTAGAATCTGGGGATAAGGCCTTGGAGTATTTGGGTTTGGTTGATAATCCTCTACCTGAATCTTCACAGCAA…
>sample1_00022261-RA
ATGGATGCACTAACCATGGACGGAAATGGCAAGTTTTGGAGTGTAGGACTTTTGATTTTGGCTACTATTGTAGTAGCCAAATTGATATCGGTACTCGTAATGCCGAGATCTAAAAAGAAATTACCTCCTGTAGTAAAGAGCAGTTGGCCAGTGATTGGAGGACTACTCCGATTCCTGAAAGGCCCTATTATCATGCTTAAGCAGGAGTATCCTAAGCTTGGTGGCGTTTTCACTTTGAATCTGGTGAATAAGAACATCACCTTCTTGATTGGACCCGAGGTCTCTGCACATTTCTTCAAAGCTCCTGAAGCTGATCTAAGTCAACAGGAAGTTTACAGATTCAATGTCCCTACATTTGGCCCTGGTGTTGTCTTCGATGTTGATTATACTATTCGCCAG…
>sample1_00015670-RA
ATGGAGGTTCTAGCCCTAGCCGTTACCCCTTGCCCTCTTGTCCCTAACCTCACCAAGTCGTCAACCCGCCTTCATCACCATCGCCATGGCCTCCGCCTTCTCTCCACCACTTTCACTGCTTCCCCTCTCTTTCTCTCTCCTTGCCCCTCCCATTCCCCTTTACCTTCTCTTCGCTCCATCAGCTGCTCCGCTTTCTCGTCTCATCAATTAGTCGACCAATCCACCGAGTTCGTCGAGGCTTCTAAGAAGGGAAATTTGATCCCTCTTTACCGATGTATCTTCTCTGATCATCTTACTCCAGTGCTCGCTTTCCGATGCCTTGTCAACGAGGACCATAGGGATGCCCCTAGTTTCCTCTTCGAATCTGTCGAGCCTGGACTTGTCACCTCCAGCGCCGGG…
>sample1_00015679-RA
ATGGCAACCCAGTCACCAGCTCCACCATTGCAAATTTACAACTTGACGGCCTCTGTCTCTCTCGCAGGAGATCGGAGTTCTCCATCGCGTTGTACAATGGCTACGGTTTTGGAGTCTGGTTGGCAGTACTTGATCACCCACTTCACTGACTTTCAACTTGCATGCATTGGGAGTTTCATTCTTCATGAAAGCGTATTTTTCTTATCGGGGCTTCCTTTTATATTTCTGGAAAGACGAGGATACCTTAGCAAATATAAGATTCAGACTAAAAACAACACCTCTGCAGCTCAGGAGAAATGCATCACCCGTTTACTTCTGTATCACTTTTGTGTCAATCTGCCTGTTATGATCCTTTCTTACCCCGTTTTCAGATTTATGGGGATGCAAAGTAGCCTGCCA…
>sample1_00024808-RA
ATGAATTACCAAGGCGGCTCAGCAGCTACCCACGTCGCCCATCAATCATATCCTCCACCAAGTGGGTACCAGGAATCGGGCTTCTTTCCATCATCAGACTATGCGCAACCGGGACCACCACCACCACCAGTAATCGACGTAGTGGGCGGAGGAGGCTACAACTACCCCCACCGCCACCAGCAGCATTACGGTTCTTACGATTATCCGGGCACCCCATATGATAACCAACGTCGTCCTTCTTTCCTCAGAGCTTGTTTGGCGGCTCTGTGCTGTTGCTGTGTCCTGGAGGAATGCTGCATTTAG
>sample1_00015275-RA
GAGAGTGAAGACTCTGAAGTACAGTTTCCCCTCAAAAAAACTCTGAAGTACAGAATTGCTATCGCAAACCCCAATCCCGCGAAGGAGAGAAGAGACGCTGCTCTCCACTACACTACGCCGCCGGCCACCTCCCAACAAATCGCCGGTAACGATCCGAATAAGTTATCAGCATACCGTGACAGAAGATTTCCTGGTAACCAAGAAGAATTTGAGCATGCACTTAAAACCTCATCTACAGCTTACATTGGCAACATGTCTTTCTATACAACTGAGGAGCAAGTTTATGAGCTTTTCTCTCGGGTCGGAGAACTCAAAAAGATAATCATGGGTTTAGATAAGAACACCAAAACTCCATGCGGCTTCTGTTTTGTGCTATACTACTCCAGAGAGGACACTGAG…
>sample1_00015289-RA
ATGAAGAGGTCACCACCACAACATCCTCCATCGACTTCTTCTTCTTCATCCTCCTGCGTCATTGATGATCGTCAATTGAAACGCTCTAAGAGACCTAGAAAATGCCCCATACCAGCTCAGTGCATTCCAGATTCTTCCAAACGAATCAATTCCAACAAAAGAAGCTCTGTTCACAGAGGCGTTACTAGGCATAGATGGACTGGTCGATTTGAAGCACATCTATGGGATAAGAGCTCTTACAATACCCTTCAGAACAAAAAGGGAAAACAAGGTGCGTATGATTGTGAGGAGGACGCTGCTCGAACCTATGATCTGGCGGCGCTTAAGTATTGGGGTCCTCAGACTATGTTGAATTTCCCTACAGAAAACTACACAAAGGAGCTTGAAGAGATGCAAAAT…
>sample1_00022208-RA
ATGGCGACCACTTTCTCTCACCATTCTCTCACTCGCCCAAACCATTCTGTATCTCACCGGTCTCAGCCCATCAGCCGTCTTCTCCTCAATCCCCCAACTTCTCGTGGATTTAATAATCCTACTTTCTCCAAGGGTTTGAGTCTCTCAATCAAGGCCTCGGCTGCGCTTACAATTGACAATTCGAAGTTGGTGGGGCCTGCCGATAAGGAGATTAATAGCCCCATAATCGTCATCGATAATTATGATAGTTTTACCTACAATCTCTGTCAGTATATTGGTGAGCTCGGAAATTCCTTTGTGGTGTACCGCAATGATGAGCTCTCTGTTGATGAATTGAAAAGGAAAAATCCAAGAGGATTACTCATATCCCCGGGACCAGGTACTCCACAGGACTCAGGA…
>sample1_00023626-RA
ATGACGTTCACACTCAAAAAGAACCCTCAGTTTGAGTGCAAAATTCGCAATTTCTGCCGTTTTAACGGACTTCAATTCGGAGAGGGAAAGAGAGAGGGAGTGCAAGGCGGTCCATTTTCCTCCGTCCACCGACCCTCCGCCTTCGCTGCCGTGTCGCCACCTTCTCTCTCTTCTTCCACCTCCTTCATTGTTTTCTCTTCTGCTCCGTATACCTCCACTGCTAGGGTTTTCTCTCTCAGACCTTTGCGTAGCACTTCCTTCTTGCTTGAAAGGTCTTTGAATGTAAGCTTTGAATCATTCGACTTCCGAGCTCTCGTGTTTCTCTTACACTTTGCTGTCGGATGGCTACTTGATTACTTGTTTATCTGCGCTCAAATCCCCAATTTGAACCGCTTGTCT…
>sample1_00012570-RA
ATGAGGTCACTAACCTCACCAATCGCCGCCGCAGCACCGGCTCCATCCACCATCGCCGGCGAAACGATTTGGCGATGGAACTCCGCGACGCCGTACCTTCTCGGAAGCATAGTTCTGGTAATGATGCTAATCGCCGTTGCAATGCTCATGCTCGTTTGCTCTCTCCGCCGTGAGAATCGCCGTTCAGCCGCCGAGATTGCCGGAGAGAAGTCTGTGAAAGGAGCGGATTTCACTGGCTCCACTGTTCCTTTGCCGGAATTTGTTGTTATAATGGCCGGAGATGATAAGCCGACGTTTTTAGCCATGCCGAGTGTTCTTCCGGCGATGAATTCGACCGCTGGAGGTGATGAATCAGTCGCCGATTGA
>sample1_00012581-RA
ATGGAAACGACGCCGAAATCCATTCCTTATCAGCCAGAGGAGGACGATTATGACGGAGAAGAACTCACTCCCGGAACCACAGATGGCTCTTCTCAAAGAGACGGCAAGAGCATCGAGCGGAAGACGAGCAATTCTAGGTTCCAGACGTTGAAAGATCTCATCCCACCTAATGATCAAAAAAGAGACAAAGCTTCCCTCTTGTTAGAGGTTATTCAGTATATTCAGTTTCTACAAGATAAGATTCAATTTTATGAGGGTTCATATCAAAGGTGGAGTCAGGAACCAACAAAGCTGATACCATGGCGAAGCAATCATGGGCACGAGGGGAGCTATGCTGATCAATCTCAAGTCCTGAAATACGCCACTGGTCATGATAGTGATATAATCCAGCCAATAGCA…
>sample1_00024610-RA
ATGAATGGATTTCTGCCGGAGAGAGTGCCAGTGTACAAGGAGTTAGTGTCGCAGTTTGCGGTTTGTGACAGGTGGCATGCGTCGATGCCGGCCTCGACGCAGCCCAACAGGCAGTTCGTGCACTCGGCGACGTCGCATGGGCTCTCCAGCAACAGCAATAGTATCCTCATAGAAGGGCTCCCACAGAAGACCATTTTTGAGTCTTTGGAAGAAGAAGGGCATTCTTTTGGAATTTACTATCAGTATCCTCCTTCAACTCTCTTTTACAGAAACCTAAGTAAACTGAAGTACATAACAAAGTTCCACCAATTTGATCTCCATTTCAAAGCTCATTGCAAGGAAGCAAAGCTTCCAAACTGTGTAGTGATCGAGCAACGCTACTTTGACCTTAAGATCCTC…
>sample1_00014782-RA
ATGACGGGGTCACGGATGCCGACGTGGAAGGAGAGAGAGAACAACAAGAGGAGGGAGCGTCGTCGGAGAGCGATCGCTGCTAAGATCTACACTGGATTGAGGATGTACGGCAACTACAAGCTCCCTAAGCATTGTGATAACAATGAGGTTCTCAAGGCTCTATGTCGAGAAGCCGGTTGGATCGTTGAAGAGGACGGCACAACCTACAAAAAGATTGAGTACCGATCTAGCGGTCTGTGTGACGAAAGCAGCTTCTCAGAGTTTGATTTGAGCTTGAATATCGATCGGTTTCGTATTGAACTTGGCGAATTGTGTGAGATCGGTGCTAACGTGTGCGGTAGGCGCTGGAGCAGGATAGCGCCGGTCAAGATGTGTGAAAGTCCTCGAGTGTCGAGCTTG…
>sample1_00014783-RA
ATGACTTTCTGGTTCATCCATCATGATCTTGATGCTGAATCTGGTGCTGATATTCACATGGGTCTTTTGTTGGCACAAGGATGCAAACCAGTAGAAAGCATGGATATCGTCGGAGGTTCAATCCCAACAAGTCCATGTTCATCATATCAACCAAGCCCACATATGTCCTACAACCCAAGCCCGAGTTCATCATCTTTCCCGAGCCCAGCTCATTACATGGCCACTTCCAACGGCAATGCTGATGTCAACTCCCTCATCCCATGGCTAAAAAACCTCTCTTCCAACTCTTCTTCAGCCTCTCCTAAGCTCCCTTACCACTACTTTCCGGGAGGATCCATAAGTGCTCCTGTAACACCTCCATTGAGCTCACCAACTTGCAGAACTCCACGAACTCACAAT…
>sample1_00014815-RA
ATGTCGCCGACTAAGCAATTCTACCTAATCTCCGAAGAACTACCTCTTTCAGATCTTTTCTCTGGCGAGCTTCCCGATCCTGATGTTCAGATCCGCACCTCCGGTGGCCTCCGCATCCCTGTCCATTCTAGCATCTTGGCGATGGCGTCACAGGTGCTGGAGAACATAATGGATAGGCCGCTTAAGCATCGAAGATCCGAGAGGGTGATTCCGATTCTCGGCGTGCCGTGCGATGCCGTCTGTGCCTTTGTTCGCTTTCTCTATACATCCAGATGCTCTGATGAGGAGAAAGAGAAGTATGCTATTCACTTGCTAGCCCTTTCTCATGTGTATTCAGTTCCTCAACTGAAGCAGAAATGCTCAAAGACTTTGGCTGAGTGCCTAACAGTCGAAAATGTC…
>sample1_00025253-RA
ATGGTGTCGATTCTTGAAGGGGATACTGAATCAGCTGAGACTAATGATCTCAGTTCTAATGGAGGGTCGGAAGTGTTGGATACATACAGCAGAAGCGATGACGACGATCTCAACTACGAAGCGCTCAAGAAGCGGATGTGGAAGGATCGGATCCGGATGCAGAAACTTGAAGCCGAGCAAAACTCTCTTCAAGCGGCGGAGCGGTCCCGCAAGAAAACCATGTTGAGATCACACGATGCAATCCTCAAGTACATGGTGAAGCTAATGGAAGTGTGTAATGCGCGAGGATTTGTTTATGGAATCGTCTCGGAGAAGGGGATACCCATTACTGGCTCCTCCGATGGTCTCCGTCGTTGGTGGAAAGAAACCGTCCGGTTTGATCAAAATGCTCCGGCTGTC…
>sample1_00024382-RA
ATGGCTGCAGCGATCGATATTTACAGCAGTAGCAAACGGATGTTCTCAGATCCGATTAGCGAAGAGGTTAACATAGCACTCCAACCATTCATGAATAGTGTTTCTTCGTCTTTTCTACACCCTTCCAATTCTAATCTTTTCTATCCCCCACTCAATTTGTACCCATCCGGTTTCATCCAATCCAAACCAACCCAGATAATTTCAACTGGGTTATCGGGCCCAATCGGACTCAACCAGCTCACCCCGAATCAGATGCTTCAGATCCAGTTTCAGTTGCAACATCCACAATCCATGTCAATCCCATCATCAAATTCCCACCACCTCAACTATCTTTCTCCGAAACCCGTATCCATGAAGCAATCCGGAGCTCCTATGAAACCCAAGCTTTACAGAGGAGTC…
>sample1_00015326-RA
ATGGCTTCTGTGAATTACCTCATCTGCCTCTTCTTCGCTTTCTCACTATTCACCATTTCCTCCGCCGGAAGGATACTTTCCGGCGATGACCAATCTAGCCAGCTCTTGAGTTACCACAAAGGCCCGCTACTCTCCGGGAAGATCTCCGTTAACCTGATCTGGTACGGAAGCTTCAAACCAACACAAAGGGCGATCATCGCCGATTTCATCACCTCTCTTTCATCCCCAAAATCACAAGCTCAACCATCGGTTTCCACGTGGTGGAACACCATTGGTAAATACTACAATCTCTCAAAGAAGCTTCGTTCGCACTCTTCTCTTTCCCTCTCCCTCGGATCTCAGATCATCGACGAGAGCTACTCGTTGGGGAAATCACTCACCTCAAAGCAAATCGAGCTA…
>sample1_00019143-RA
ATGGCTTCTCCGACATACGGAGAAGATTTAGGTCATATCAAAAGTCGATGGACTCCTGAAGAAGACGAGCAACTCTCAAAGATGGTGAAGAAGTACAAAGGGAGAGATTGGTCTCTCATCAGCAAATCCATCCAAGGACGAACTGGGAAGTCGTGCAGGCATCGGTGGATTAACCAATTGTCACCAAAGGTTAACCACAATCCATTCACAGATGAAGAAAAAGATATCATCATCAAGGCCCATGCTAAGCTCGGAAACCGATGGTCATGCATAGCCAAGCAATTGAAAAATCGAACCGACAACGCGGTCAAGAACTATTGCAATTCTACCCTCCTCCGATGCAAACGGGTTGCCACCGCTAGTAGTGACAACTCAAGCGAACCGGAGGTAGACCCAACT…
>sample1_00017167-RA
ATGGCTCCATCCATCTTCCCTTGTTTCTATATAAACCCACCCCCACTCAATTCCTGGTTGCAGTCCTCCTCTCTCTCTCTCTCCCCCTCTCATTGCCCTGTTGACTGCGTTTGCTTCTCGAAAAAACACTCTCAAGGAAGCTTGCTTTTTCACATTTGTTTCTGTTATCCCGTCATGATGATGGTTGAGAAGGATGATTTGGGATTGAGTTTGAGCTTGAGTTCTCCCAAACCTACCGGTAACCATGATAAAAGTTCCGGTATCAATCGGAATCGTTTTCCGTTGAATCTGATGCCTTCTCTGCTCCGTTCTTCTTCCTCCTCCTCTTTGCCGCCTCCTCCGTATCTCTCCATCGCTTTGGCCGCTCCGGATCATAGGACTCCTTCGAATGATTCCTTT…
>sample1_00017204-RA
AACAACCTTCTGCGAGATCTCAGCAACCAACTCCCCGGATCTCACGCAATCTCGATCGTTTCTCTTCACGCAACCCGGCCTCTCAGTCGACTCCTCTGCATACTCTCTCGACAATCACGAGCCACTCCTCGGCCTCTTGCTTCATCCCATGTCTCCTCCCTCCATAGCGACGTCTGCAACCTTCCGCACGCAGCCCAGGTCTCGAACTCCTTAGCCGGCGCTACTGGGGTCTTCATCGGCCAACTTCATCGAGCAGAGAATTCCGGAGAGGACGCCAAAGTCGGGAGCGGGTGGTTCTTCCTTCCTTCCGTCTTCGTCGATCGAACCACGGCAGAGGGAATCGCAGCAGCTCCTTCGTCCTTCCTCCCTCTTCTTCTGCTTTCGTCGGAGTTGTCGAAT…
>sample1_00015004-RA
ATGTCTCTTCACAGTTTTCCGGACATTGGATATGCATGTGTTCGCAACTATATCAGCGTAATCCTAGTTAAGTTCATAGCCGGAGCAGGTAAATACGATTATTTGCTTCTAGACTCGAGGACGTTCAGATTGCCGGTACGAAGAGCTTCAATCGCCAAGGTTTGTGAGCGTCTTCTTCTCTTTGCTCAAGCTGTCTCGCCTTTTAAAGACTGTTCTTCCCGTGAAACTCGTGAAATGCCACATCGAACTACTTACTTCTTTCCCAGGCAACTACCTGGTGATAATCGAGGCAGGATTGAAAAGCCTTCTTGTCCAAGTGTCACGAATCACGAGAAGAAGCTGCCTTCTACTAACATTTACTCAAAGGGTGAAAGGTTTGAAACCGATTTCAAGATTAAT…
>sample1_00023511-RA
ATGTCTTCTTCTTCATCATCTTCTTTGAACAGAGCAGCAGCTCTTGCTGTTAGAAGGAGAAAAGAGATCAAGAATTCGAATCAGATCCATCAAGAAGAGATCGAGAATGAGAAGAAGAAGAAGAAGAAGAAGTTCATGCTTATGAAATATGAAGAGATCCCAGATTACATGAAGGATAATGAGTTCATTGTCAATTATTACAGAGCTGAATGGCCTCTTAAACAAGCTTTCTTCAGCTTGTTTCAATGGCATAATGAGACCCTCAATGCTTGGACGCATTTGATTGGATTTCTTCTATTCTTGGTGTTGACTGTTGTAAATTTTGTTCCTGTTCCTGAAGCAGTTGATCTCTTTGGCATTTTGAGGTTTCCGGGTGAATCAAATAGCAACATTTCAAGT…
>sample1_00023536-RA
ATGGTGGCGGCGGATAGAGAGCACATGGAGGTGAACTCTCCGGTCACAGCTAACACCAGGAGCAACGATAATGCCGACACCGGCGGTGCTGGCGTCAGCTTTCCCTTTCAAGCTTTGGGAAGACAAGCGTCGATCTACTCTTTGACACTAGACGAGTTTCAGAACACTATCGGTGCAGAGAACGGCAAGAATTTTGGGTCCATGAATATGGATGAGTTTCTCAATAGCATCTGGACAGCTGAAGAGAATCAGAATCAAAATCAACATCAAGTCCACCACCAGGTTCAAAACGTCGCCGTTTCGAGCGTTGCGAATACTCTGGTGGTTGTTAATACTCACCAGGTAGCTCCGGTTTCTTCAAGGGGGTTAGGGTTAGCGAAGCAGCCGAGTCTCGCGAGA…
>sample1_00001950-RA
ATGAGAGGAAATACTTGTACCATCTTCAACATGGACGACGAATCATCCGACGAAACTGAAGAGCGTCGGCAAACGCTTCAAGTGATTACTGAGTTCGAGACGACGAATCCTTTAGAGGAAGAAAGTAGAGAGATTGTTAACGGTCAAGTTACGTCTTTTTCGCCTTCTTCTCCTTTCTTAGGCAACTGGCCTCAAAGCTATAGAGAAACAACCGACACTTTTACCATCGCTGCATCGCCGAGGTTCGGAAGTCCCCTTCGAGCTCACATCACTCCCTTGTTCAGCAACCGAACTCGAGAGATCCATGATCCTTTGCTTACCAAATCGAAGGGAAATTCCGACAAACATTGTAGTAGTCCGTCGGTTTTGATCACAGAGAAGCCTGTTTCATTGCAGTCT…
>sample1_00001967-RA
ATGGCTGCCACCGATGTCGACGTTGTGATAGCTCCCGCCGGCGAAGGAACAAGCACCGGAGGTCCTTCCTCCAAAAAACCTAAGCGCTTCGAGATCAAGAAGTGGAACGCCGTTTCTCTCTGGGCTTGGGATATTGTTGTCGACAACTGTGCGATTTGCAGGAACCATATCATGGATCTTTGTATCGAGTGCCAAGCTAATCAGGCGAGTGCAACGAGCGAGGAATGCACTGTTGCTTGGGATTGTGATAGAAGTACAGGGGTTGCCTTTATTCCTAAGTGGTTAGATACTTAG
>sample1_00001994-RA
ATGGCTTCTTGTGGGCTTGCAGATTCCAGTCTTCTTTTACGGGCTGCACAGAAACAGAAGAGCAATAACAATGTCAGATTTTCCCCACTTGTCAATGTATTCCCCCCTGCTAGCTCGCCTTCTACAAGTTTTCGTGGAGCATGTTCGAAACAATTGGTGCATACAAGACTTGGATGTACACCATGGTTAAATAACAAGGGAAAGCGGAAAGTGTTGCAGGCTGTGGCAGTTCCCGTGGCACCTTCTGAATCATCGTCTGCAGCAGATAGTGCGGAATTCAGGAATCAGTTAGCCGAAACCTATGGATTCCAACAAATTGGGGCACCACTCCCTGACAGTGTCACAATGAGGGATGTGATTACTTCTCTTCCAAAGAAGGTGTTTGAGATTGATGATGTA…
>sample1_00025520-RA
ATGGATCAAGAGCCTGAAAGGGAGGTGATGGTTGAAGGGAGTTTTCCCCAAGCTATGCAGATTGATCCAAAGAGGGCCCGCTTTCCGTGCAGTATTGTTTGGACACCATTACCTGTTCTATCATGGTTCATTCCTTTCATAGGTCATATAGGCATCTGTAGAGAGGATGGAGTGATCTTAGACTTTGCTGGGCCAAATTTTGTATGTGTAGACCATTTTGCCTTTGGATCAGTGACTCGATACTTACAGATTGACAAGGAAAAGATCTTTGGTGCGGTATCAACATGGGATGATGCTATAAGGATGAGCACACAGGATTTCCAACACCGAGATTACAATCTTTTCACGTGTAATTGTCACTCGTTCGTGGCCAACAACCTAAACAGGATGTGCTTCCAA…
>sample1_00018572-RA
ATGGAGCTCTTAGGCGATCCGGCAATTGACGCAATGTATGTGTCCCTCCCCACCTCCCTCCACTTTAATTGGGTTGTGCTCGCCGCTCAGAGCAAGAAACACATTCTCATTGAGAAGCTCGTTGCTCTCAGCCTCCCTGACTTTGATCGGATCGTGGACGCCTGCGATTCCAACGAAGTTCAGTTCATGGACGGTACCATGTCATTTCATCACCCTTTGACAGAGTTTTTGAATGACGACCGTCAATTTGGCCGCCTCATCAATAGGATTGTACCATTAAATCTATACGTCCTCATGTCCTGCTTGAAGATAACTTACAAACTTGTCCGTCGTCCAGATGGTACATTCAACAGATACTTAGCCGAGTTTCTAGAACGAAAAGTCCCTTCAAACACAAAC…
>sample1_00018573-RA
ATGCAGCGAATTGTACCGTTAAACACATTCATCCTCATCTCCAATTTCAAGCTAGCTTACAATCTTCTCCGACGCCCAGACGGTACATTCAACAGAGACTTAGCCGAGTTTCTAGAACGAAAAGTCCCTGCAAACACAAACCCTGTTAATGGCGTTTACTCATTCGACATAATTGACAAATCCTCAAATCTCCTCAACCGGATCTACCGACCCGCTCCGGATAACGAATCTCAATTAGGTCTAATCGAGCTCGAAAAGCCCTTGAGCACCGAAAAGCCAGTTCCAGTCATAGTCTATTTCCACGGCGGAAGCTTTACTCATTCCTCAGCCAATAGCGCCATTTACGACACCTGGTGTCGGAGACTAGTTCAAATCTGTGGAGCTGTTGTTGTCTCAGTG…
>sample1_00018574-RA
ATGGGTTCAAAGCCATGGCTACAGCCAGCTCCTTCGTACATGCCTTTAGAGGCGTTTTGGGACTCCGATGAAGACGCCCCTGGCCCACGTTGCGGTCACACCCTCACCGCCGTTGCCCCCACCAAGATCCATGGCCCTCGCCTCATCCTCTTCGGCGGTGCCACCGCCATTGAAGGCGGCGCTACCTCCTCCGCTCCTGGCATTCGGTTGGCTGGTGTCACCAATTCCGTTCATGCCTACAATGTTCTGACTAAAAAATGGACTAGAATCAAACCAGGAGGTGACCCGCCATCTCCCCGGGCAGCACATGCTGCCTCTGCAGTTGGAACAATGGTTGTGTTTCAGGGTGGCATTGGACCTGCTGGGCATTCCACAGACGATCTCTATGTTCTTGATATG…
>sample1_00018580-RA
ATGGCGAGCTCGTTCCCCGACGAGGTACTCGAGCATGTCTTCTCCTTCATCGACTCCGATGTTGACAGGAACGCCGTTTCGCTTGTCTGCAAGGCCTGGTACGAGATCGAGCGATTGTGTCGCCGGAAGGTGTTTATCGGCAACTGTTACGCAGTTAGCCCTAGGATCTTGATACGGAGGTTTCCGGAGGTTAGATCTCTTGAGCTCAAAGGGAAGCCGCACTTTGCTGACTTCAATCTCATCCCTGAGGGATGGGGTGGCCATGTTTATCCCTGGATCGAGGCAATGGCGGTTGCTTATCCTTGGTTGGAGGACCTCAGGTTGAAGAGGATGGTGGTTACCGATGATGGACTCGAGTTGATTGCTAAGTCGTTTAAGAATTTCAAGGTTCTGGTCTTG…
>sample1_00026323-RA
ATGGACCATGTGAAAATGCAATCCGATGTTACTTCAAGTCGAGATAGATTCAAGGATGGGATGGATATGGCCTCCAGAAAGGATGCTTTAGCATGTGCGGTTAATTCAGAGATTGTTACTGTCTTGGCTGTCATGAGAAGAAATGTCAGATGGGGAGGTCGTTTTACATTGGGGGATGATTTGTTAGAGCATTCACTAATTCAATCTTTGAAGGCTTTGCGCAAGCAAATATTCACTTGGCGGGATCAGAGGCAAAACATCAGCGCTATCCTATACCTGCAACCATTTCTTGATGTGATTCAATCTGATGAAACTGGAGCACCAATCACAGGAGTTGCTTTGTCATCTGTATACAAGATCTTATCCCTTGATGTGTTTGATCTAGATACTATTTACATT…
>sample1_00015547-RA
ATGGCAGTTTCAAATAGAGATCTTGATTCGGCTTTCCAGGGTGCTGGGCAGAAAGCGTATCCTTTTCTTGTGATATCAGTTGTTGGTGGGGGTCGAGTATCTCCTTGGACCGACAACTATCATTGTGTTATGCCATATTCATCTGCTTCTTTGCCTAAACATAAAATTGAAATTTTGAGAGGACTAGAAATATGGCGCATTGAAAATTTCCGCCCTGTACCTGTTCCGCAATCTTCTTACGGGAAGTTTTTTACTGGAGACTCATATGTAATCTTAAAGACAACAGCTACTAAAAGCGGTGCTTTGCGTCACGATATTCACTATTGGCTCGGTAAAGATACATCCCAAGATGAGTCTGGTACAGCGGCCATTAAAACAGTGGAATTGGATGCAGCTCTC…
>sample1_00015575-RA
ATGGGGGTTAAAAAGCCAAAAGTGGTGATAATTGGGGCAGGAATGGCGGGAATCACAGCTGCACACAAGCTCTACACAACAGAAAACTCAAGAGATCTCTTTGATCTATCTGTTGTTGAAGGTGGAACAAGAATTGGTGGAAGAATCAATACCTCAGAGTTCTGTGGTGATAGAATTGAAATGGGTGCTACTTGGATTCATGGAATCATTGGCAGCCCGGTTCACAAGATCGCTGAAGAGAACAACTCTTTTCAATCTGAGCAGCCATGGGAGTGCATGGGTGGCTTCACTAGTGAGAAATTGTTATCACCGACAACAGTAGCTGAAGGCGGGTTGGTGTTGAATCCTAACCTTGTCGAACGCATTTCTTCATTTTTCGATGATCTGATGAGGAATGCC…
>sample1_00015594-RA
ATGGTGAATTTGTCGGCTTCCGGGAAGGTTTCTGGTCATAGATCGGCTTACTCACAGACTTTTAATCTGTTGAGTCAGTATGTGAAGGAGAAGAAGACTATCGGAGATCTTAGCCTTGGGATGTTCAGTAACGGCGACGAGCGAGGACAAAACGATGCGTTTCGTCCCACAACGATGAACTTATTTCCAGTAAACAATAAACCCGCTGGAGAAAGCAACGCTAAATCCATGGATCTGTTTCCTCAACAGGCTTGCTTTGCTTCTCAATCTATTGAGCCCCAAACTTCACAGCTGACCATATTCTATGGTGGACAAGTTATTGCTTTCAATGACTTTCCCGCTCACAAAGCAAAGGAGATCATGGATCTTGCAAGCAGAGGCATCTCTCCGATCCCTATG…
>sample1_00015595-RA
ATGGCGAATTTGTCTGTTTCCGGGAAGGTTCATGGTCATAGATCGGCTTTCTCTCAGACTGTTAATCTTCTTAGTCAGTATGTGAAGGAGAAGAAGGCGATTGGAGATCTTAGCTTCTTTGGTAACTGCGATGAGCGAGGTCAAAACGACGCGTTTCATCCGACAACAATGAACTTCTTCCCGGTAAACAACAAGTCCGGTGAGGAACCAATCAGATCCATGAACCTGTTTCCTCAACAGGCTTGTTTTGCTTCTCAATCTAGTGAACCTCAATCTTCACAACAGCTGACCATTTTCTATGGTGGACAAGTTATTGTTTTCAATGACCTTCCAACTCACAAAGCAAAGGAGATCATGGAGATTGCAGCTCGAGGTGCAACTCCAAATTCAAACACCAAT…
>sample1_00015597-RA
ATGGCTACCCAAGCTCGTTTGACTCGTGTTCCCAGTTTAAGGAAGCGTGTGGATGAGACTCTTACTGCTCATCGCAATGAAATCCTTTTGTTTCTCTCCAAGCTTGAGAATCATGGCAAGGGAATTCTTCAACATCATCAGTTGATTACTGAATTTGAATCTTTGGCTGAAGCTGATAAGCAAAGGCTTGGTGATTGTGCTTTTGCTGAAGTTCTGAAAGCTACCCAGGAAGCAATTGTCTTACCACCCTGGGTGGCTCTAGCTGTGCGTCCAAGGCCCGGAGTGTGGGACTACATTCGGGTTAACACCAATGCTCTCGGAATCGAGGAACTTACTGCTGCCGAGTTCCTCCATATGAAGGAAGAACTCGTAGATGGACCTTCGAATGGAAACTTTGTA…
>sample1_00020610-RA
ATGGTGAAGTTTACAGCTGAGGAGCTGCGTGCCATTATGGACCGCAAGCATAACATTCGTAACATGTCTGTTATTGCACACGTTGATCATGGGAAGTCGACCCTTACCGATTCTCTTGTGGCTGCTGCTGGTATCATTGCTCAGGAGGTGGCTGGTGATGTCCGTATGACTGACACCCGTGCAGATGAGGCAGAGCGTGGAATCACTATCAAATCCACTGGTATCTCCTTGTACTACGAAATCAGTGACGAAGCTTTGAAGAGCTTCAAGGGTGAAAGGGCAGGAAATGAGTACCTCATCAATCTTATTGATTCACCTGGGCACGTTGACTTTTCGTCCGAGGTGACAGCTGCTCTGCGTATCACAGATGGTGCACTTGTGGTGGTTGACTGTATCGAA…
>sample1_00020619-RA
ATGGAAGATCCTAAGAAAGGACCTGAAAATCAACCCGAGCAGAAGAAGAAACCTGAGAGGGTTCCTTTCTCCAAGCTTTTCAGCTTCGCTGACTCGTATGATTGGTTCTTGATGTTTATCGGCTCCATTGGAGCTATTATCCATGGAGCTTCCGTTCCCGTCTTCTTCATCTTCTTCGGCAAGCTCATCAATCTCATCGGCATGGCTTATCTCTTCCCCAAAGAAACCTCCCATGAAGTTGCCAAGTACTCAATGGACTTTGTGTATCTCAGTATCGCCATAATGTTTTCTTCATGGGTCGAGGTGGCATGTTGGATGCACACTGGAGAGAGGCAAGCAGCAAAAATAAGAATGGCGTATTTAAAGTCGATGTTGAATCAAGATATTACGTTATTCGAT…
>sample1_00020627-RA
ATGCAATCTTTTATAGAAACCCTATTATTTCCTCTTCTCCATGCTTTGATACTTCTTGTCCTCCTCTTCATCTTCAAATGGCTCTTTGCAAATTCCACAACCAAGAAAAACCTGCCACCTTCACCGCCAAGGCTACCGATCATCGGAAACCTCCACCAACTAGGGAGGTACCCGAACCGATCCCTTCGAACCTTATCGAAAAAATACGGTGACTTGATTCTACTTCAACTGGGTAGCAAACCAACCATTATTATCTCATCAGCGGAACTCGCTTCTCAAGTCTTGAAAACCCATGACGCCGTTTTCGCGAGCAGGCCGAACCTAAGCGTTTTTCGAAGACTTCTTGGAAATGGAAACGACATCGTTTCTTCCCCGTACGACGAGTATTGGAAACAAAGG…
>sample1_00023828-RA
ATGGTTGCTGGACCTGGACTTTTCTCCGACATCGGCAAGAAATCTAGAGATCTTCTCTCGAGGGATTATATCTCGGATCAGAAGTTCTCCGTTTCTACCTACAGTGACACCGGAGTGGCTCTCACCTCAACTGCTCTGAAGAAAGGAGGACTGTCCACTGGTGATGTTGGAGCAGTTTACAAGTACAAGAACACTGTTATTGATTTGAAAGTTGATACTGCCTCAAATATCTCTACGACCTTCACAGCCACAGATATTGTTCCATCTACAAAAGCAATTGCTTCATTTAAATTGCCCGAATCTTCTGGCAAGGTTGAAGTCCAATACTTCCATCATCATGCAACCTTCACAACAGCCGCTGCTTTGAACAAAAACCCTGTCATTGATGTATCAGCAACA…
>sample1_00015786-RA
ATGGCTGACGACAAGGAACTTTCGACCCAGGTGATGGATACAAATGATTCAGTCACTGGACACATCATTTCCACGACTATTGGGGGTAAAAATGGAGAGCCTAAGCAGCCCCTCCCAGAAGCTGACAAACAACCTATGGTATTGCAGACCATCAGTTATATGGCAGAAAGAGTTGTGGGCTCTGGTTCGTTTGGTATCGTGTTCCAGGCAAAATGTTTGGAGACTGGAGAGACGGTAGCTATAAAGAAGGTATTACAGGACAAGAGATATAAGAACCGGGAGCTGCAGTTAATGCGTTTGATGGACCATCCCAACACGATCTCTCTGAAACATTGTTTTTTTTCAACTACGAGTAAGAATGAACTCTTCCTCAACTTAGTGATGGAGTATGTTCCAGAG…
>sample1_00015832-RA
ATGGGAAAGGCATCTACAAGCAATGAATCAGAAGAGCTACTACAACTACAAGAGGAGGAACAGGTGAGTAGTAGTGACGAACAGGAAAAGGATCCTAAACAGAAGAAGCATCGCAAGAAGAAGCTCCATATTCCTTTCCTCATAGACATGGCTGCAGCTAGCGATGAGTTCAGGCTAGTGTCGCCGGGGTTCGAGCACGAGGGGAAGTTCCCAAGGAAGTACACCCAAGAAGGGCAGGGAGCGCAGAACAACATATCTCCTCCACTAGAGTGGTACAACGTTCCCGAGGGGACAAAGTCCTTGGCCCTGGTGGTGCAGGACATAGACGCCCCCTCCCTAGGCAGTGTTCCCGTCCCATGGATCCTCTGGGTTGTCAACAACATTCCCCCAACCCTCAAG…
>sample1_00015871-RA
ATGAGGCACCAGGGTATCGTTCCTACATCAGTCATATCATGTCACAACATGCATCTCGGTGTCCTTGCAACTGCATGGCATGCAATCTCAACTAAGACAATGTTCACTGTCTACTATAAACCAAGGACAAGTCCTGCTGAGTTTATTGTTCCATGTGATCAATATGTGGAGGCGATGAAGAATAATTATTCAATTGGAATGAGGTTTAAAATGAGATTTGAAGGCGAAGAGGCTCCAGAACAGAGATTTACCGGAACTATTGTCGGTGTTGAAGAGAGTGATAACCGATGGAAAGGATCCAAATGGAGGAGTCTCAAGGTTCGCTGGGATGAGAATTCATCGATTCCTCGACCCGAGAGAGTCTCTCCATGGCAGATTGAACCTTCCGTTTCTCCACTG…
>sample1_00015872-RA
ATGACTTCATCGGAGGTTTCGATCAAAGGCAACGTCGGTAATGGAAGGGGCGATACATTTTCTTCTTCAACTTATAACACTGAACTCTCGGATTCTGGGGTTTTCAATAAACCGCCTGATCCTCATCAAGCCTCCGATGCTGAAAATGTGGATCCCGAGACTGCGCTGTATACGGAGTTGTGGCATGCTTGTGCCGGTCCTCTTGTGACTGTTCCCCGTAAAGACGAATTAGTTTTCTATTTCCCTCAAGGGCATATCGAGCAGGTGGAGGCGTCCACTAATCAAGTTGCTGATGAGAAGATGCCGGTGTATAATCTTCCATGGAAGATACTATGCCGTCTAGTTTGCTCATTTGGTTCAACGTTTGCTTTGAATGATAGGCGGAACCAGACACTGATG…
>sample1_00011110-RA
ATGGCGTTATCTACTTGCTTCTCACATGCCCGGATCTTCTTACAGAATGACATGGGCAGCAAGGATCACAGGACTCAGCTTAACCTCAGGTTAGAAACAAGACATGCCGGTCCTCGTCAATCTTTGAGCATTCAACACTTTCGCCAAAACTCCCTCAGTGAACAGAGCATTGGTCAAGGCTGCATGACCGCTGCTAGACCAAACATTGACACGACAAATCTGTCAAAAAAACGACCCGGAGTTTGTTCATGCTGGATGGTAGGGTCTCAGATTGCTAGCAACGCTTTCACGTTAGGAACAGCAGCTGTACTCCCCTTCTACACACTCATGGTCTTTGCTCCCAAAGCCGAAATGGCAAGTGTCCTTACCTTCATTCCTATCTTACACCAAATGTTTGGC…
>sample1_00009524-RA
ATGGAGAATTCAAACATGGCGGATTATGTCGAAACCGATCCCTCTGGTCGCTATGGTCGTTTTGGAGAAATCCTTGGGAAAGGATCTATGAAGAGCGTATATCGAGCATTTGACGAGGTACTTGGAATGGAGGTGGCGTGGAACCAGGTTATGCTTAATGAAGCTTTCTTGTCCCCAGATGATATACAAAGACTGTATACCGAGGTTCATCTCCTTAAGAATCTCAAGCATGATTCCATTATCCAGTTTTATACATCCTGGATTGACAATGGTAAGCGAACATTTAACTTCATCACTGAAATGTTCAGCTCCGGTACTCTAAGAAATTACAGGCAGAAGTACAAGCGAGTTGACATGCAAGCTATCAAGAACTGGGCGAGGCAAATCCTACGCGGTCTT…
>sample1_00009536-RA
ATGCCAACCAAAGAAGGTAGGAAATCAGAGGAGGCATGTGAGAACATTGTTCCCACAATGATGAAAGAATCCTCACCTGAATCCGGCGAAGAAACCGGTGGCCGGAGAACTATCTTAGGGAAATACAAGCTTGGGAAGGTCCTCGGATATGGAGCCGTCGGAAAAGTATATCACGCACAGAACCTCCACACCGGAGAGATTGTGGCAATTAAGGCGATAAGCAAGAATATGGTGGTTGCCGGAGGATCTCTTCCGTTTTACGATGAGAACTTGATGGAGATGTACCGGAAAATCTATCGAGGAAAGTTAACATTTCCACCGTGGATTTCATCGGATCTGAAGGACTTACTCTCCCGCCTCATCGACACGAATCCAGAGACGAGAATCACAATCGAAGAA…
>sample1_00022827-RA
ATGGCGGATGCTAGTCCAAGGACTGACATCTCAACAGATTTGGATACAGAGGATAGAAATCATAGGCTTGAAAATGCTCTTGCTGTAGCTAATGCTTCTGATTCAAGTGATAGATCAAAGGACAATAAAGATCAAAAGACTCTTAGGAGGCTTGCACAAAACCGCGAAGCTGCAAGGAAAAGTCGATTAAGGAAGAAAGCATATGTGCAACAACTTGAGACTAGCAGGCTAAAGCTTACTCAATTGGAACAGGAGCTCCAGCGAGCACGGCAGCAGGGAATTTTCATCTCAAGTTCAGGAGATCAGGCGCATTCAATGAATGGAAATGGGGCAATGGCATTTGATGTGGAATATGCACGGTGGCTTGAGGAGCATAACCGCCAAATAAACGAATTGAGA…
>sample1_00018823-RA
ATGGGTTGCTGTCAGTCTTCTCCTTTGTCAGAAACCCACCCAGAGAAGCACAACCACCACCACCATCGGCATAAAACCTCTGCTTCCGGTGCTGCGGCGACTTCCGTCACCGTCGGAGGAGTTGGAGGGTCGGAATCCTCAGTACCCTCCGCGGGAGAATCAGGTGTACCCGCCTTCACTGAGTTCTCTTTTGCAGACCTTAAAGCTGCAACTAATGGCTTCAGTCTCGAATTCATTGTTTCTGAGAGTGGCGAAAAAGCTCCCAACTTGGTTTACAAGGGCAAGCTGAAGAACCAAAGGTGGATCGCCGTCAAGAAGTTCACAAAATTGGCCTGGCCTGATCCTAAACAGTTTGCAGAGGAAGCTTGGGCTGTGGGCAAGTTTAGACACCAAAGGCTG…
>sample1_00024084-RA
ATGGAGGAGAAGGTGGTGGCAGTCATCTTGGTTGGTGGTCCGACCCAAGGCACAAATTTCCGTCCGCTTTCGTTTAATAATCCAAAACCCTTGTTTCCAATTGCCGGGCAGCCCATGGTCCATCATCCTCTTTCTGCCTGCAAAAGAATACCCAATTTGGCACAGGTCTTCCTCATAGGTTTCTATGAAGAACGGGAATTTGCATTGTATGTGTCTTCGATCTCTAGGGAGCTGAAGATACCTGTGAGATACTTGAAAGAAGACAAACCACGTGGCTCAGCCGGAGGGATTTATTATTTCAGGGATTTGATCATGGAAGATAATCCGTCACATATTTTCTTGCTGAATTTTGATGTTTGCTGCAATTTTCCACTGTCAGAGATGCTAGATGCACACAAA…
>sample1_00011883-RA
ATGAATCCATTTCCAATGCCTGTTATTATAGTTGCTTATGTTGGTCTTGCAGTTGCTTCATGGACTTGGGATGCACAAGACGAGATGTGTGGCATATGCAGGCTAGTCTTTGATGGATGTTGTCCTGACTGTAAACTTCCCGGGGATGATTGTCCGATCATTTGGGGGCATTGCAATCATGCCTTCCATCTCCATTGCATCTTGAAGTGGGTTAACTCTCAAACCCCACAAGCGCATTGTCCGCTATGCCGTCGAGAATGGCAATTCAAAGGATGA
>sample1_00016815-RA
ATGGCGGTTGAGAGGATAGTTAAGGAGAAGGTTTCCAAGGCTCTGGAGTTCATCGAGGAGATGACGAGAAACTGCGATGCGGTGCAGGAGAGAGTGTTGGCCGAGATACTCGGTCGGAACGCTCACACTGAGTACCTGAAACGACACCGTTTGGAGGGGAGAACGGACCGTGACAGCTTCAAGTCTCGTGTCCCGGTCGTCGGTTATGAAGACATTCAGCCGGATATTCAGCGTATCGCCAACGGTGACTTCTCGCCGATCCTCTCTGCGGACCCCATATCAGAGTTCCTCACTAGTTCCGGGACTTCTGGCGGAGAGAGGAAGTTGATGCCGACTATACAGGAGGACATGGGCAGGAGACAACTGCTTTACAGCCTTCTCATGCCGGTCATGAACTTG…
>sample1_00009865-RA
ATGGAGAAGGTGGAAATGGCGAACAAAGTGGCTGTGGAGAGTGGGCATAGATTACTCAGCCTTCTGGAAAATGAAGTTGTTTCAAGAAATCTAACCGCAGAAACTAATGAATCTGTTTATAAGTTTAAGAAAGTGGTTTCTCTTCTTGACAGCAATAGGTTTGCTGTTGCTAAAGCTAGAAGGATGAAGACATTAACCATACCCAATTTGCCTAAACGCCTCTTCCTAGAAACCTACCCAAATCCAAATCCAAATCCAAATCCTTTAACCAACAACAAGAGGCCTCTCCAATTACTTCCAGCTACTTATTACCCCCAAAACCAGTTCATCGATACCCGCTTGTCGATTAGGCCTCCTTGCGATAGAACTGCAGAGCCAAATGAGTTGCAGAGGATGCAT…
>sample1_00009880-RA
ATGTTGAAACGGGGAGGAGCTGTTGCATTGTTGTTGATTTATGCAATCATACTATCCCTTACTGGAATCAGCTATGGCTACTCGCAATGCAACTGTGAAGATGAGGGATTTTGGACCACGAATAGGATTTTAGAATGCCAACGAGTGAGCGACTTCTTTATTGCTATTGCCTACTTTTCAATCCCCATTGAGCTCCTCTATTTTGTTAGCTGTTCCAACTTCCCTTTCAAATGGGTCTTTCTCCAATTCTTTGCTTTCATTGTGCTTTGTGGAATGACTCATCTGCTCAATACTTGGACATATTATGGTCCTCATTCATTCCAACTGATGGTTTCACTCACCATATTTAAATTCCTCACTGCCCTGGTTTCGTGCGCAACTGCGATCACCCTTTTGACA…
>sample1_00025456-RA
ATGCAAAGCCCGGCCGGAGAAAAGAAACCAGGTGTCGGAGTATACACCTACGTCGCCCAGTGGGCTCTTTACTCTCTAGCTTGGACTGTTCGCCGGGATAAGAGAAACCGTCTCGCCGTCGGAAGCTTCTTAGAAGACTACACCAACAAGGTCGAGCTTATCCAATTCAACTCTGACTCCGGCAACTTCTCCGGCGGCCGGAACAGCAACCATCATCGTCTTCTCCTCGATCACCCATACACCCCCTCCAACCTCATGTTCTACCCATCGGAGGAAACCTCCGCCCCCGATCTCCTCGCAACCTCCGGCGACTATCTCCGGCTATGGGAAATCCACGACGACACCGTCGAGCTCAAAACCCTACTCAATGGCAACAACTCGGGCGAGTTCAACTCAGCC…
>sample1_00005542-RA
ATGCTGTGTTTATTTCTTCAGACTGTGCAGGTTCAACAACGTTTGGAAAGGGATGCAGCATATGCACGGTTAGAACAAACGCGAATGATTCTCGCTCTCAGGCTCACTGAACACAACGGAAAGAGCTACAAAGTAATCCAAGAAGCATTAGATTTCATAAGAGACGGGCAAGAATCAAGTTGCTTTGTTTCACCCGATCATCTATCATGTCCACCTGGACGTCACTTAAGGCAACAAAGACAACGAGATGCAAAATCAAATCCTTTCACAAGACTCATCTCCTCTTTCATCGGCTATGCTAAGAAAACCCTCAGATTTGAAGCTGTGGGTGGACCATTTGGAAACGCTGCCCTGTTTGCCATCAGCATGATAGCGGTTCTTCATTTGCACCAGGCAGCT…
>sample1_00005583-RA
ATGATGAATCTCTGGAACAACGACGATTTCGGCTTCTTTACCGACTCATTCACTCCCTTCGACTCTTCTTCTACTTCCTCCGCCTGGTCTCCGGCGGCGACACCCAACTCCGGTACCGGAGTTAGACCCCGTCTGGCGATGAGTAATCAAGACGGTGTGCAGAACAAACTTCAGGGTCTAATCGACAGTGCTGCAGATCGGTGGACTTATGCTATCTACTGGCAACGCAGCTCCGACGGCCAGTCTCTGACCTGGGGTGACGGTTACTATAAAGACCCTTCCGCCTCCGGCGGCGCTAAGCAGGTGAACCAGGTTGAGCAGGAGCATAGAAAGAGGGTCATAAGGGAACTTAACTCTCTAATCTCCGGTCGATCTTCCCACAAAAACGACGCCATTGAG…
>sample1_00005589-RA
ATGAGAGCAAGAAGAGGAAAGCGATCTGAGGGTTTCTGGCCATCTTTGGTGATGAAGAAATGGCTGAACATCAAACCTCAGATCAATGATTTCAGTGAGGATGACTTTGATACTGAGACTGAGAGTGAGGATGAAGTACCCTCAGTTAAAGTCTCCAGATTTCGTAAAGACGAAGATCATGGTTGTAGAACTCAGAAAAAACAATCTCAATTTGCAACTCAAACATCAGTCAATACAGACAAAACTCTACCTTGTCATGCTAGAGGCCACCAAGGCAGACACAGAAGAGGCAAATCCGAGACTCTTCGTGCTCAATATATAAAAACCAGAGATGTGAGGGTATCTGTGGCCACTTGGAATGTAGCCGGAAGGCTTCCAGATGTAGATCTGGATATAGAT…
>sample1_00005630-RA
ATGGGATTTCTATCAAGCGATGAAGCGAAGAAGCCGCACGCAGTATGCGTACCGTATCCAGCACAAGGCCACGTCAACCCCATGTTAAAACTCGCCAAGCTCCTCCACTCTCACGGCGGCTTTCACATAACCTTCGTCCACACCGACTACAATCACGCGCGCCTCCTGCGCTCGCGAGGCCCACGCGCTCTCGACGGCCTCCCTTCGTTCAAGTTCGTCTCCATCCCCGACGGCCTTCCCGTTGATACAGATGGTGCTGACGTCACCCAGGACATCCCGGCGCTATGTGCTTCCGTTGACCGTCACTGTTTGGCCCCATTAACTGAGCTTCTTAGGAAGCTGAATAAGGCGGCGGAGGACGGTGGTGCGCCACGTGTCACGTGCATAGTGGCTGATGGG…
>sample1_00005637-RA
ATGGTGCTGATAGAAGAGGAAATGATCATTAATGAGGTCAAAGAGACAGTGAGAGATCACAATACAAATGGCTGTGCGGTGGAATCTGGTGATGTTGAATCAGAAAAGGCGAGAAAAGATATTTTGGAAGGGTTTGAAACCGCTAGTGAAGGTGATTTGGATGACAGGCAAGGGGAAAATGGTGGTGATGATGTTGAGAGAAAAGTGGAGCAAAATGGTAGCGGGGAAGAACTGGTTGCACCTCAGAAGGATGATACTTATCAAGATGCATTGAACGAAGATGATTTGAAACAGAGAGCCTTAGCACAAGCTAATGATGCAAAAGTTGAAGGCAATATTCTTTTTAAAGATGGGCATTATGAAGATGCACTTTCAAAATATGATGCTGCTTTACAATCT…
>sample1_00005652-RA
ATGGCGGAGGAGTCTAAAGGAACTCAGCCGTCTGCACTCATGGAGCTCTCTTCATCGGCCGACGAATTCCTCAAGAGGTCTAAGCTCGTCGTTTTAGCCGACCTCAACGTTGATCCTCCTGAAACCGACGACGACGACTCTACCTCCGTCACCTCCGCCGCCGCTTCCACTTCCGCAACCGTCCCTCTCCCTTTCCACACAGCTAGCATTCTGTACATTATCTGTTGGTATATTTGCTCCTTAAATAAACAAAAAGAAATCAAAGTTGCAAATGATGATACCAGAGGAACTATTGAAGAGAGGAGTGTCTTAGTTTACAAAGAAAATCATGATATTGCTGACGGAGAAGGAAAAAAAATGCACAAGATCGTGAAATGCCGTACACGCATAAAGTTAGAG…
>sample1_00005673-RA
ATGACCACCTTCTCCACCCTCAGAATTCCATCGCTCCACACTTCCAAGGCCTTCAACAGATTGAAAGACTGGAAATTGTGGAGTTATAGTGAAGTGGGTTTCTGTGGCGGGTCGATCCGAACTTTAGGTTGTTTTGCTAGCTCAAGGGACGGAAGGATTGTTGATCAGGAGATGTCGAAGAGAAGGCTTGCATTGTTTCTCAAGCCACTTGATGGCTACCTAGCTCGTATATCTGAAAGTCGCTCAGGCGGTCTCACCAACCCTAAGATTTTACGGCATCTGGAAGACAGGCTTCAGGTTCACAATGATGCTGTAAACTTTTGCAAGGAAATATTAAAGCGTAAATCAATTGATTGGGAACCTGTTTCCCATGACGGTATATCCAAACCAATTCAAAAC…
>sample1_00018927-RA
ATGGCGGGTAGCAATGAAATCAACCTCAATGAATGCAAGAGAGTCGTACCACTCAACACATACATTCTCATTTCAAACTTCAAGCTATCATATAATCTATTGCGCCGGCCTGATGGCACATTTGACAGGCATTTAGACGAGTTTCTTGAGAGGAAGGTCCCAGCCAACACCAACCCGGTTGACGGTGTTTACTCCTTTGACATAATTGACAAGTCATCCAATCAATTCAACCGGGTTTACAGGTTAGCTACTGAGGATGAATCTCAGATGAGTTTCATAGAGCTTGAAAAGCCTTTGAACGCTGAAGAAGTAGTGCCTGTGATCATCTACTTCCATGGAGGTAGCTTCACACACTCATCTGCCAACAGTGCTATCTACGACACATGGTGTCGACGTTTG…
>sample1_00018930-RA
ATGGCGTGCTCGTTTCCCGATGAGGTGCTAGAGCATGTCTTCTCCTTCATCACTTCGGACGTGGATAGAAACGCTGTCTCACTTGTGTGTAAAGCGTGGTACGAGATCGAGCGGTTCTGCCGTGGCCGGGTATTCATTGGGAACTGCTACGCCGTCAGCCCTAGTATCCTTATTCGTCGGTTCCCGGAGGTGAGATCTCTGGATTTGAAGGGTAAACCGCACTTTGCGGACTTCAATCTTCTACCTGAGGGTTGGGGTGGGTACGTGTACCCGTGGATCGAGGCAATGTCGACGTCTTATCCTTGGTTAGAGGAGCTCCGTTTGAAGAGGATCGTTGTGAGTGATGACGCGTTGGAGTTGATTGCTAAGTCGTTTAGGAATTTCAAGGTGTTGGTGTTG…
>sample1_00018965-RA
ATGGATCGCGGCGAGCGCAGATCGGGCCGCGTGCAGAGAAGCTTGAAGCGAAAGCTCGAAGAAAACTCCGTCGAGAATTACGATAAACCCGATCTTCCTCACTCAGAAGTCAAGAATAGTGATCTGCTGAACCAAATTTCTGCTCAGATTGACGTTCTCGACTCCACCTTCTCGTGGAAAGAAGCCGATCGCTCCGCTGCCAAGCGAGCCACAGAATTTCTCACCGACCTCGCGCAAAACGAGGAGCTTGTGAGTTTGATTGTGGACTGTGGAGCAGTGCCTGCTTTAGTGAGACATCTGCAAGCTCCACCGGAGGATGTCGGAGCAAAGCCACTGGAGCACGAAGTTGAGAGAGGAAGTGCTTTTGTGCTTGGACTTCTTGCCATTAAGCCGGAGCAC…
>sample1_00014019-RA
ATGGAAATGCCGGGGAAGAGATCTAGCTACTCGTTACTGAGCCAAGTAGAAGATCAGCCGGTATCGAAGTATTCTGGAGGTTCTTTTTACGAATCCAACTCCGGGGAGAGGGGTAAGATGAAAGGAGAAAGGAGTTTGGATTGGGATGCGGTTTCAGATCACCGGAATCGGATCGCATCGATTGGACTTCAGAGGCAGAGTAGTGGGAGTAGCTTTGGTGAAAGCTCTCTCTCCGGCGATTACTACTTGCCGTCTATCTCCGCCACAACCGGCGATCCCGATGGATTCAGCTATTTTCAGGAGATTGGGGGAGGTCCAGGAGACATGAGATACAGGGTTCCAGAAGGATCCGGTGGTGGTGGAGGATCTTCGGCGTCGAAGAGCTGGGCGCAGCAAACT…
>sample1_00011476-RA
ATGGCCGAAAAGCTATCACAGCTCAAATCCTCCGTCGCAGGTCTAAATCAGATCAGGTTTGATCTTCATCTTCTCACTCCTCTCGAGAACGAGAAATCTGGATTTATCAATCTCGTCGGTCGCTACCTGAGCGGAGAAGCGCAGAATATTGAATGGAGTAAGATCCAGACACCTACTGATGAAGTAGTCGTCCCTTACGACAAATTGGCACCACTTCCTGATGATTCCGCCAAGATCAAGGAGCTTTTGAACAAACTTGTTGTGTTGAAGCTTAATGGAGGGCTGGGGACAACAATGGGATGCACTGGCCCAAAATCTGTGATTGAAGTGCGGAATGGGCTGACATTCTTGGACTTGATTGTCAAGCAAATTGAGATTGTTGAGAAGTACCAGAGCTCA…
>sample1_00011491-RA
ATGACGAGCGTCTCTGTTCTATTCTACGGCCGGCGGACTCGATTAGGTCGAAGTACCTCCGATTCTGACGACCTAGGATCACTCTCCTCCTCTTCTGACCGATCCCACGATTGCAATACCTCTCATCGCCATAGAAGCAATAGCTCCAGGAAGGCTGCTACCTCTTCTACTTGTACTCGTCACCACCTTCATCCTCGCAGCGATCAACATCATCGCCCGAATCGCCATTTTAATCCCGGGGAATTCGATGAATCTGGAAGATCTTCTTCTCATCCGCGACAGCCTTGCGCCGAAGCAACCGTCCCCCCGGATAATGGACCTATTCAACAATTTGAAGGTGTGATAGAAGTTCCATTTCAGAATATTATTCATAGAGATACTCGAGATTCCATCAGGGTC…
>sample1_00022718-RA
ATGAAGGGTTCTAAGATGCTTCTTGGGGTGCTTCTATGCATCATGGTCTCCCTCGGCGCTAGCGAAAGCCGCAGTAGGGGTTCGTCGACGATTAGGGCTCGACAATGTCGGCTTGACCAAATTACCTCGTCTCAGCCCAATGAGAAGATCGAATCTGAGGGTGGAACCATTGAGCTTTGGGATGAGGAGGAGGATCAGTTCCAGTGTGCTGGTGTCGCCGCCATGCGGGTCACCGTCCAACCCGACTCCCTCTCCCTCCCTAGCTACTACTCTTCTCCCCGCCTCGTCTACATCGAGCAAGGGGAAGGTGTGCTTGGATTGTCACTACCAGGATGCCCGGAGACATACCAGTCTCGTGGAATGGAGATGAGAGGCGAGGAAGAACAAGACGAGGGATTC…
>sample1_00026829-RA
ATGATCACCGGAAAGGACTTCTACAACGTCATGACGGCGATGGTGCCGTTATACGTTGCGATGATACTCGCTTACGGTTCTGTAAGGTGGTGGAAGATTTTTACTCCGGATCAATGTTCGGGTATTAACCGGTTTGTCGCCATGTTTGCTGTGCCGTTGCTTTCTTTCCATTTTATATCCAGTAATAACCCGTATCAGATGAATATGCGCTTCATTGCTGCGGATACCCTACAGAAACTGATTATGTTGGTGGTGCTCGGAGTTTGGTCGAGAGTCTCCCGCCGGGGAACTCTTGAATGGACTATCACTCTCTTTTCTCTCTCGACTCTCCCTAACACTCTCGTCATGGGTATCCCTCTCCTCAAAGGAATGTACGGTGACTTCTCCGGCTCTCTCATG…
>sample1_00025404-RA
ATGGCCCAAACTACCCTCTGCCTTCTCATTCCCTCTATTAGATCTGCTATACTTTCAAGGAGAAGCCCTTACACCGCTCGAGCGAGCACGAGACCGGCCAACAACCTTTTCGTTTGCTTCAAATCGATCAACTTCATTCTCCAATTAACTCCTAGATCTGTGATTATCATTGACAGTTTAAAAGCTGTTCTACATAGGCGTGCAATTGGAGCTTTTGTTGCTGGGAGAGGATGTTTTGGAGGGAGAGAGAGAAAGAAAGCAGGGACCAAAATGGAGGGCCACTTTCCGGCCAGGTTAGGGTACTCGTCGTTGGAGATTCAGGTGTTTTCTCTATTCTATTATCAACTTTGCATCAACATTAATGAAGATTCATGCCTGTTACATAGGAATTTGCTTTTA…
>sample1_00025777-RA
ATGTCACCTCCAAACTCTCACCACCACCATAGCCTCTCTTCTGCATCTTCTTCATCCTACACTCCTTCTGTGATAGATGCTCTGTACTGTGAAGAGGAAGAGGATCACTGGGAAGAAAGCACTTCTCTTTTACCCATTCTACTGTCAGAAGATGAAGAACTGCTTTCTCTGTCATCTAAGGAACAGAAAACGGATCTCAATTTCCAGGAGTCTTCTTCTTCTCCTTTTTACTCCATATTCAGGAGAGAAGCTGTGGAATGGATGTTAAAGGTGAACTCTTACTATGACTTCTCTACGTTGACAGCCGTTTTGTCTGTCAACTACTTGGACAATTTCCTCTACAAAAGCCCTCATCTTTTACAACACAACAAGCCATGGATGATCCAGCTTGCTGCTGTT…
>sample1_00018502-RA
ATGGAGGATTGCATCCACCAAATAGCGATCAAAATGTCTCAACCTGATTGGATCCCCTTTCGCCCTGGCACTTCTTTCTTAGTTCCTCCCAAACGCAAGTCCTCCCGTCGACTCGCTCAGACAACCGGTAAATTGACAAATTCTGTCTGTGCCAAGGATCATGCCATTGAGTTTGCTTCTAATTACGGCTGGCCTTCTTCCGCCAACTTCTTCAAAGGAATAAGTATCGCAACACACGTTGGGAATGAAGAAGAAGAAGAAGAGAATATTCATCTTTCGAAATGGAAGCTGCTTTCTTCGCCGCCTTCTCTTACGTTGTTAGCTTACTGGGAAAGCGTCAAGAATAAGCTGCTCGGTACCGACTCTTTGACTAAGCCCACCACTGAAGGGGATGAAAGA…
>sample1_00024341-RA
ATGGAGAATGCTAAGAGAAGAAAAATCGCAACCAACAGAGGCATGGAAGAGAATACCATGGCCATCCTGGACGGTTACGGTTCCAGGGATTCCTCTCACCACCACGCCGATCGTATTGCCTTTCTCGATGCTGTTCGTTCCGCCTCCGTTGTTCCAGAAGACGGACCCCCTCCTACTAGCAAGATGTTGGAGGCAATTTTCGGCATCTTCAGGGATGCCACATCGTTGGAATTGAAGTTTCCACAAGTGTATCAAAATGAGACCAACCCAAGTGATCAAATCATTATGGAAGAGGCTTGGTCGCCCTTTGCTCTTGCAATTGATTTTCCTTCTAGTGAGAAGCGTACAACAAAGGGGAAGTCTAGTGGGCCTTTTAGCGTTTTGGACTTTCATATTCTG…
>sample1_00014661-RA
ATGGACAAGTACGAGCTTGTTAAGGACATAGGATCAGGAAATTTTGGTGTTGCTCGTCTTATGAGGAACAAGGCCACCAAAGAGCTTGTCGCCATGAAATATATCGAGCGTGGTCCTAAGATTGACGAGAATGTTGCTAGGGAGATCATAAATCATAGATCGCTCAGGCATCCTAACATAATTCGGTTCAAGGAGGCTAGGTATTTCTTCCAACAACTTATCTCAGGGGTCAGCTTTTGCCATTCTATGCAAATATGCCACAGAGATTTGAAACTAGAGAACACTCTCTTGGATGGAAGTGCTGCACCACGGCTGAAAATTTGTGATTTTGGGTACTCGAAGTCATCTTTGTTGCATTCAAGACCAAAATCAACTGTTGGAACTCCAGCATACATTGCG…
>sample1_00021213-RA
ATGGCGGAAAATGGTAGCAGCGGGCTGGCCAAGACAGAGATGACCGGAGAGAAGAAGGTTAACGGGATGTGCCATGACGATAGCTCGGCGCCGGTAAGAGCCAAGACTTTGGACGAGCTTCATTCTCTTCAGAAGAAGAGGACGCCTACGCCGACAATCCCTGATAAAGGGGCTCTTCCCAATGGCACCTTCGCCCCTACCACTTCTCAGGTCGATCGTCACACCCAGCAGCTCCAGTCCATCAGCGCGTCGTTGGCGTCTCTGACGAGAGAAACCGGACCGAAGGTGGTGAAAGGAGACCCGGCGGGAAAGAAGGCGTCGTCGGTTCTTCTTGATCATGTAGCTCCGACCGACGTCAATGCCAGCGACAGTGCTCTCAAATTCACTCACGTTCTCTAC…
>sample1_00021227-RA
ATGGGTTCAGTCGCTTATTACGGTTCCATCAGGACCGTTACCCCTTCAACGGCCCTTTTCTCAAGAACCCATTTCCCAATCCCCAATTTCAAGGACGCAAATGATGAATTGTATCTTCCTATGGGGCGCAAGGAGGATAGGAAACAGAGAAAAATGTTTCATCTCAAGGCTGCAGTAACGGAGGTAGTAGAAGCATCACCGGCCGCTAAATCCGGCGGTAGTAAATCGGAGTTGCCGTCCAAGAAGCTTAGGGTACTTGTGGCAGGGGGTGGAATTGGGGGTTTGGTTTTTGCTTTGGCGGCAAAGAAGAAGGGTTTTCAGGTAATGGTGTTTGAGAAGGATTTGAGTGCTGTGAGAGGAGAAGGGCAGTACAGGGGACCGATTCAGGTACAGAGTAAT…
>sample1_00021229-RA
ATGGGTGAGGTGGACTCTCACAGTTTCAACAATATAGCAATCAACCCCATCCCCTCTAATCGTTGCCTCGAGTTTCTTGTTTGCTTCTCTCCTCTGACCGTAACGGTTGAACCCACCTGGGTAACCAAACCCATTTCCCCGGATACTGCCCTTCTGCTCTGCTTTTCCCTTTCGGTTTCAAATTTGTCTCTAACCACTCTCCCCCCTTCCTCTATATGTTTCATTTCTTCCGATCGACTTCCCAACTCACTGCACAGAATGTCTCCAACAACTCCCCCCAATCTGCTCTCCTTTTCACTCTCTCCCATGGAAATGCTCCCCGTGCTTTCTTCCCCTGCTCATCATCACCACCAATCTCTCTTCCTCGATAACTATTATACAAACGAATGGATGAATTCA…
>sample1_00023798-RA
ATGCAGCGACAGAAGTCCATTCTTTCTTTCTTCCAGAAGCCATCACCTGCTAATCCCGGCTCCTGCGACTCATCCGATGCCGAGTTCAAGCCCCGTGCTGGAGGAGTCCGTCAGCATTCGTCCTTCGCGAGAGAATCCGCCGTCGAATCTGCTTATTCCAATCCCAATCCGGATCTTTCGCTCGAAGCATTTGGAAGTGATACTCCGCCTGAGAAGCCGCCTCGCCGGGCTTTCTCCACCACTGGCTTGACGCCGCCGAGCGACGGGAAGGGATCATCCTTGTTCTCAACTATTATGCATAAGTTTGTAAGAGATGATGAAAGAGCTAGGTGTTCTAAGAGGTCAATGGTTGACGTTGATCCTTCCATTGTCTGCTCAATGTCCGATAAATTTAGTAAA…
>sample1_00019102-RA
ATGGAAGTGCCTGTCGACTGTAGTTTCGAGGCGGTGGAAGTTACCGAGGAAGGATGGATGACGCCGAGACACGACGGTTGTATGATTCCGGTGAGGGTCACGCCACCGCCTCCGCCCAAGAAGAAAAGATGGGAACCCACTGACGGCGCCACAAAAACGGTGCTTCCTTTTAAAGAAGGATACTTTAATCCGCCTGAGCTTGAGCTTTTCTTCAAGATGTCTTCTAGAACTTCAGCTTGCGCTTCAACTTAG
>sample1_00019106-RA
ATGGATTTCTTTTCTGGTATTTCCACACGTCAAGAGTGTGCCGAAGAATTGATTGAATTCGGTCAAAGTCATCACTCCATCGAAACCCTAGTACCAATTGACCAACATCTCCCGTCAGATGAACCTAATCAACACCATGATTCTTACCCAATTTCTGGTTCATCATACTATTCTGACTCCCCTGATCAACCTGATTACTATGAAGCTTGTCTCAATTACATTCAGGATGCTCTCATGGAAGAAGAAGATTCAGAAAATTCCCTTTCTATAATGCCTGATTACGGGGCTCTTGTGGCCACTGAACAGTCATTCTACGACGCTCTTAAGGAATCTAATCATCCTTCATCATCCTCTAATCAACACCAATCATTCTTTCGTCCAAGCATCGAAATCCCTGAC…
>sample1_00026945-RA
ATGGATCGCTGCGAGCGCAGATCGGCCGGCAAGCGGAGGAGCTTGAAGCGAAAGCTCGAACAAGACTTCGAGGAGAACCGCAGAAACATCGCTGCTCCTCTCTCTCCTCACGAAGACGACAACCGAGATCTGCTCAACCAGGTGATTGCGCATGTTGATGTTCTTAATTCCACCTTCTCCTGGACAGAAGCCGATCGCTCCGCCGCCAAATGCGCCACTCACGTTCTCTCCGAGCTCTCTAAAAACGAGGAACTAGTGAAATTGATTGTGGACTGTGGAGCAGTGCCAGCTTTGGCGAGGCATCTGCAGGCACCGCCGGAGGATGGTGGAGCAAAGCCGCTTGAGCACGAGGTTGAGAAGGGAAGTGCCTTTGCGCTTGGATTGCTCGCAGTTAAGGAA…
>sample1_00025523-RA
ATGGCTTCTATGGAGGAGAAGATGCAAACAGGAAGTGGGTCTCCTACACTTTTGGAGGAAATGAAAGTTTTCAAGGAAATGCAGGATCAGAATGGCATTAGGAAGCCCATACACTCGGAGCTATGGCATGCGTGTGCTGGCCCCCTTGTTTCATTGCCCCAAGTAGGAAGCCTTGTTTACTACTTTCCCCAGGGCCACAGTGAGCAGGTTAGTTCCTTGACTTCCCTCAGTGGTAAATAA
>sample1_00023843-RA
ATGCAAGTTTCAAAGAGAAAATCGAATTTGGCTAAGGGTGTCAATTCATTCCAGGAAAAGCAAGCTGAAGAACTACTCGCCAAGATTAAGAAAAAGAAGTTGAGCGAAGAGGATGATGTAGCTTCTATTGGAAGGGAGGTCATCCAGGGCCATGATTATGTAGATGATAGTGTTGACGAAGAAAATGTAACAGAGAAGAAGCGTAATAATAGGCAAGTGAGTCACGGGTTCCACATGGTTAGGGGTAAAATGGGACATGGCATGGAAGATTACGTTATTGCAGAGACGAAGAATGTCGACTCTAAAGAGCTCGGGCTTTACGCGATCTTTGACGGGCACTCGGGTCGTGACGTGGCCAAGTACTTGCAGGAGAATCTCTTTAACAGCATCTTATCCGAG…
>sample1_00022490-RA
ATGAAGCACAAAATCAGCGAAGGGGCGAGCAAATTCAGATCTCCATCACCGTCGTCACTTCTCCGTCCTCGATTAGTTCCTGAAAATGGCGAAGAAGGCCGTAAGCCGGCAGAGGACGATCCTTTGCGGCGTGAAGCTGAAGAGGAATTGGATGACCTAGAAGGAGAGGATTTACTCCCGCTTGAGAAGCAGGAGGATGGAGAAGAGACGGGATATTTGGAAATGAATGATAGAGAAATGGAGAGTGACGACGAAGGAGATGAGTACGATAAAGATTACGTAGAAGAGGAAGAAGAGGGGGAGGAGGATGAGGTTGAGGAGATGGAGGAGGAGGAGGAAATTGATCCGGTGGATGAGGGAAACAAGATTAAGCTGGCTGACGGTTTTTATGAAGTTGAA…
>sample1_00021758-RA
ATGTCTGACCCTAGACGTCCTCCTAACTCAACCCAACAACACTTCACTCCTATCCCCGCCGCCGCTCCCCCGCCGCCTCTACCCGTCGCCGGAACCGGTTCCTCATCTCCCGCTCCCGCTTCACCGACTAGTAAACACCCGGTTTACCGCGGAATCCGAACCCGAGGAGGGAAATGGGTATCCGAGATCCGAGAACCCAAGAAAACTACCCGGATATGGTTAGGGACTTTCCCCACCGCTGAAATGGCTGCTGCAGCGTACGACGTCGCTGCACTCGCTCTCCGTGGAAACGACGTAGTTCTCAACTTCCCCAACTCCGTCGGAACTTACCCACGTCCTGCCTCCACCTCCCCAGCTGATATCCGCAGCGCTGCCTCCTCCGCAGCCGCCTCCAAGGCC…
>sample1_00008824-RA
ATGGCGGATACTGAGACGTTTGCCTTCCAAGCCGAGATCAACCAGCTCCTCAGTTTGATCATCAATACCTTCTACAGCAACAAGGAGATCTTCCTCCGTGAGCTTATCAGTAACTCCTCTGATGCTTTGGATAAGATCCGTTTTGAGAGTTTGACAGACAAGAGCAAGTTAGATGGACAGCCAGAGTTTTTCATTCACATCATCCCTGACAAGGCCAACAACACATTGACAATTGTCGACAGTGGTATCGGGATGACAAAAGCTGATTTGGTTAACAATCTCGGTACCATTGCTCGCTCTGGAACCAAGGAGTTCATGGAAGCCATTGCTGCTGGTGCTGACGTGAGCATGATCGGTCAATTTGGTGTTGGTTTCTACTCAGCTTACCTGGTTGCTGAG…
>sample1_00027101-RA
ATGGAAGCATCAAGCTACGATAACGATATGAATCTCAAGGCAACCGAGTTGAGTCTAGCCCTTCCAGGAAGCGACGCGCCGGAGCAACCAACGACCACGTGTACTAGCGTCACTAGCAAGAAGAGATCTTCTTATGAGTTGGATACCGATCCGAGTACTCCTCCTCCTTCAAAGACACAGATAGTTGGATGGCCACCGATTCAATCTTACAGGAGGAAGAGCAATTCTGAATTGGAGAAAAGTGGAAACGGGTTCGGATCCGGATCCGGGTTGTTTGTGAAAGTAAACATGGATGGAGCTCCGTATTTGAGAAAGATTGATCTAAAGGCTTATGAGAGCTATAATGAGCTGATACTAGTGTTGGAAAGCATGTTTAAGGTGAAAATCGGTCAGTATTCG…
>sample1_00021324-RA
ATGGCCGGTGGATTCAGACCGCCGGCTTCTTCCGCCGGCAATCATCAATCCCTCGCTTCCAAGCTCCTCATCATCCTCACCGTCCTCCCTCTCACGCTCGCTGCCTTCGCCTTCATCCTCCAATGGCGCGGCGGCGTCACTGATCCCACCACACGCTACTCTCCCGATGTTCACAAGTTCCCCGGCATGGATAGTTCGCCTCCGACCACAACTGGCCATAACTCGGCCGGCTCCGACTGCAGTCACATTGGACGCTCTTTATCCCCTTCGTTTCCTTATTACCGCGATTGGAAGTTCCAGTCCGACTCCGATCTGAAACCTAGGATTGCTATTACCACGAGTACCTCAGCAGGCTTGAATCAGATTCTTCCTTGGATGTTCTATCACAAGGTCATTGGG…
